# Supplementary material for: Identification of genes associated with the regulation of cold tolerance and the RNA movement in the grafted apple
Source: Sci Rep. 2023 Jul 18;13:11583. doi: 10.1038/s41598-023-38571-2 (PMC10354032; doi:10.1038/s41598-023-38571-2)
Supplement: Supplementary file 3 — Supplementary Tables. [file 41598_2023_38571_MOESM3_ESM.xlsx]

## Sheet: Title
	SUPPRORTING TABLES
	Identification of genes associated with the regulation of cold tolerance and the RNA movement in grafted apple
	Youngsuk Lee1,2‡*, Nam V. Hoang1,3‡, Van Giap Do2, Toshi M. Foster4, Tony K. McGhie5, Seonae Kim2, Sang Jin Yang2, Ju-Hyeon Park1, Jongsung Park1, and Ji-Young Lee1*
	1 School of Biological Sciences, College of National Science, Seoul National University, 1 Gwanak-ro, Gwanak-gu, Seoul, South Korea, 08826
	2 Apple Research Institute, National Institute of Horticultural and Herbal Science, Rural Development Administration, 107, Soboangye-ro, Gunwi, South Korea, 39000
	3 Wageningen University & Research, Droevendaalsesteeg 1, 6708 PB Wageningen, The Netherlands
	4 The New Zealand Institute for Plant and Food Research Limited, 55 Old Mill Road, Motueka, New Zealand
	5 The New Zealand Institute for Plant and Food Research Limited, Private Bag 11600, Palmerston North, New Zealand
	‡ These authors are co-first authors on this work
	* These authors are corresponding authors on this work

## Sheet: S1
	Table S1. Cummulative chill units for cold tolerance sample collection timepoints.
	Timepoint	Chill units (CU)	Chill hours (CH)	Chill portions (CP)	Days before full bloom (DBFB)
	CA	989	618	45	238
	(6/Jun/2019)
	DW	1672	1221	77	279
	(17/Jul/2019)
	DA	2381	1830	108	319
	(26/Aug/2019)

## Sheet: S2
	Table S2. Summary statistics of RNA-seq data.
	Sample	Raw reads	Trimmed reads	Reads mapped in pairs	Reads mapped in broken pairs	Reads not mapped	Mapping percentage (%)	Tissue	Cold stage	Apple graft combination
	RS_CA_Gala_G202_R1	31666682	30818998	20905618	2927301	6986079	67.8335	Rootstock	CA	Gala/G202
	RS_CA_Gala_G202_R2	26398940	25707834	17266890	2610395	5830549	67.1659
	RS_CA_Gala_G202_R3	34567210	33588622	22810366	3373215	7405041	67.911
	RS_CA_Gala_G202_R4	26808350	25798384	17887866	1971636	5938882	69.3372
	RS_CA_Gala_M9_R7	17845194	16875690	10892898	1825887	4156905	64.5479			Gala/M9
	RS_CA_Gala_M9_R9	24182968	23636952	16160782	2041902	5434268	68.3708
	RS_CA_Gala_M9_R10	26461760	25642066	16478000	2853259	6310807	64.2616
	RS_CA_Gala_M9_R11	29557812	28804258	19060172	3112586	6631500	66.1714
	RS_DW_Gala_G202_R13	33074954	32476564	21597888	3173937	7704739	66.503		DW	Gala/G202
	RS_DW_Gala_G202_R14	28387776	27170940	17021254	3530108	6619578	62.6451
	RS_DW_Gala_G202_R16	40160030	39238842	26247000	4386440	8605402	66.8904
	RS_DW_Gala_G202_R17	21690820	20445616	13313168	2038238	5094210	65.115
	RS_DW_Gala_M9_R20	24414346	23248462	14446866	3050024	5751572	62.1412			Gala/M9
	RS_DW_Gala_M9_R21	25619194	24025176	14942450	2680888	6401838	62.195
	RS_DW_Gala_M9_R22	24282554	22926402	14370108	2992731	5563563	62.6793
	RS_DW_Gala_M9_R24	20305254	18828110	11565046	2596637	4666427	61.4244
	RS_DA_Gala_G202_R25	24178724	22284162	14117104	2449896	5717162	63.3504		DA	Gala/G202
	RS_DA_Gala_G202_R29	21543486	20053198	13564380	1497134	4991684	67.642
	RS_DA_Gala_G202_R31	28671110	26778380	17244718	3122543	6411119	64.3979
	RS_DA_Gala_G202_R33	23230560	21678574	14092440	2250150	5335984	65.0063
	RS_DA_Gala_M9_R40	24184768	22357798	14586574	2413192	5358032	65.2416			Gala/M9
	RS_DA_Gala_M9_R28	23175328	22015558	13747302	2609786	5658470	62.4436
	RS_DA_Gala_M9_R34	26685332	25052358	16402816	2492187	6157355	65.4741
	RS_DA_Gala_M9_R36	22955544	21594244	13597710	2388430	5608104	62.9691
	SC_CA_Gala_G202_S1	40116082	38861646	26231202	3141835	9488609	67.4989	Scion	CA	Gala/G202
	SC_CA_Gala_G202_S2	31315434	30255478	20421310	2396078	7438900	67.4962
	SC_CA_Gala_G202_S3	25693622	24274286	15797184	2299506	6177596	65.0779
	SC_CA_Gala_G202_S4	24316290	23232750	15312098	1829928	6090724	65.9074
	SC_CA_Gala_M9_S7	32510446	31023832	20672384	2386128	7965320	66.6339			Gala/M9
	SC_CA_Gala_M9_S9	28391646	27199728	18130682	1985387	7083659	66.6576
	SC_CA_Gala_M9_S10	32031248	30397662	19941676	2427972	8028014	65.6027
	SC_CA_Gala_M9_S11	32025212	31283454	21202974	2555329	7526151	67.777
	SC_DW_Gala_G202_S13	31372328	30406060	20656420	2313514	7436126	67.9352		DW	Gala/G202
	SC_DW_Gala_G202_S14	30136374	29237510	19892630	2283621	7061259	68.038
	SC_DW_Gala_G202_S16	25454918	24629938	16458540	1871245	6300153	66.8233
	SC_DW_Gala_G202_S17	31028592	30028600	19628590	2408898	7991112	65.3663
	SC_DW_Gala_M9_S20	32666944	31595942	21455618	2218913	7921411	67.9062			Gala/M9
	SC_DW_Gala_M9_S21	30823118	29765308	19700812	2278349	7786147	66.1872
	SC_DW_Gala_M9_S22	28283288	27425064	18403498	2080415	6941151	67.1047
	SC_DW_Gala_M9_S24	24825100	24144270	15069220	1613751	7461299	62.4132
	SC_DA_Gala_G202_S25	23909256	23211342	15420210	1745911	6045221	66.4339		DA	Gala/G202
	SC_DA_Gala_G202_S29	20085278	19105154	13168854	1023565	4912735	68.9283
	SC_DA_Gala_G202_S31	29982876	28671354	19445302	2149674	7076378	67.8214
	SC_DA_Gala_G202_S33	22414766	21622356	14803286	1419468	5399602	68.4629
	SC_DA_Gala_M9_S40	20455620	19305822	12441422	1997051	4867349	64.4439			Gala/M9
	SC_DA_Gala_M9_S28	24229626	23516744	15952814	1907849	5656081	67.836
	SC_DA_Gala_M9_S34	26450908	25634832	17384206	1979406	6271220	67.8148
	SC_DA_Gala_M9_S36	19816866	19212174	12733008	1921318	4557848	66.2757

## Sheet: S3
	Table S3. Resequencing of three genotypes.
	Gala
		Count	Percentage of reads
	References	812	-
	Mapped reads	102263773	0.9536
	Not mapped reads	4979959	0.0464
	Reads in aligned pairs	90023282	0.8394
	Reads in broken pairs	12240491	0.1141
	Total reads	107243732	1
	G202
		Count	Percentage of reads
	References	812	-
	Mapped reads	135498189	0.9377
	Not mapped reads	9005523	0.0623
	Reads in aligned pairs	113357432	0.7845
	Reads in broken pairs	22140757	0.1532
	Total reads	144503712	1
	M9
		Count	Percentage of reads
	References	812	-
	Mapped reads	175721751	0.9537
	Not mapped reads	8526793	0.0463
	Reads in aligned pairs	151805020	0.8239
	Reads in broken pairs	23916731	0.1298
	Total reads	184248544	1

## Sheet: S4
	Table S4. Primers used in this study for qRT-PCR.
	Gene ID	Forward (5' to 3')	Reverse (5' to 3')
	Mdg_13g017040	ATGGCGCTTACTTGGCTGAT	AGCACCAGAATTGGCCAGAA
	Mdg_11g017270	ACAATGACAACCCTGGTAGC	GAGCGTCAAAGAGGCTAGGG
	Mdg_13g010480	CAAGAGCCAATCAAACCCGC	GCATAGTGAACTTACAGTCTGCAT
	Mdg_11g024380	TCGCCACATTTTACTCCCCC	CTTCAATTGCCACCCTTGTGT
	Mdg_10g011170	GGGAGAGGGGACACAAACAG	GGGGACCCTGAGTTCGAAAG
	Mdg_15g024130	GACAGAAATGGCTTGGGGGT	CGTCATTGTCTCCATCTCCTGA
	Mdg_01g020590	ACTGCCACCACTAACCATGTA	CAAGCAGGGTCTGTCGGAG
	Mdg_12g011320	CTACGGGGCACGATCACC	CGTTTGGTCCGACAGCTTTG
	Mdg_14g002250	TTCAACGATTCGCAGCGTCA	GTCAATGCCATAAGCGACGG
	Mdg_03g005930	TTCGGTAACTGATCAGCGGT	TGTTTTATCATCTTTGGTCTTTGCT
	Mdg_15g018970	ACATGGCCATTGATACCAGCA	AGTAGTCCTACTGACTGGAGGT
	Mdg_14g001430	GCCTCCGTTTCTGTCCAAGA	AACTCCAATGGGTCCCACAC
	Mdg_15g001300	TGCAGGCCAAAATCAACCAG	TCCAAACTTGGCTACGGTGTT
	MdTSJT1 (Mdg_10g026530)	TCTGACAACTTGGGGGTCGT	CTCACTGTCAATCCGAGGCA
	NbFBOX (Niben.v0.3.Ctg24993647)	GGCACTCACAAACGTCTATTTC	ACCTGGGAGGCATCCTGCTTAT
	eGFP	CATGGCCAACACTTGTCACT	TACATAACCTTCGGGCATGG
	AtVNI2 (AT5G13180)	TCCTTGGGATTTACCTGGCAAT	ATAACCAGACCCAGTTGCCC
	AtACTIN8 (AT1G49240)	CGTCGTGGTTCTTGTTTCTTCC	CTCCAGCGAATCCAGCCTTA

## Sheet: S5
	Table S5. Expression level (RPKM) of 49,944 apple genes in our transcriptome data.
		Rootstock samples						Scion samples
	Gene ID	RS_CA_M9 - Means	RS_CA_G202 - Means	RS_DW_M9 - Means	RS_DW_G202 - Means	RS_DA_M9 - Means	RS_DA_G202 - Means	SC_CA_G202 - Means	SC_CA_M9 - Means	SC_DW_G202 - Means	SC_DW_M9 - Means	SC_DA_G202 - Means	SC_DA_M9 - Means
	Mdg_01g000010	1230.75	585.25	1346	1482.25	2721.5	1715.5	3758.75	3768.25	5551	2667.75	511	661.25
	Mdg_01g000020	1.75	0.5	0.75	0.25	1.75	0	3.25	3.25	4	1.25	0.75	0.25
	Mdg_01g000030	6.75	15	4.75	14.25	9.75	21.5	15.5	23.5	13.75	3.5	44	26
	Mdg_01g000040	1186.5	914.5	1066.25	1784.25	2039.75	1395.25	3242.25	3786.75	5617.25	3729.75	511.75	865.25
	Mdg_01g000050	14032.2	10971.8	13099	23927	33657	35922.8	66751.2	80617	92878.5	60427	9582.5	12320.8
	Mdg_01g000060	2349.25	2345.75	2389.5	7351	3818.75	9053	21683.5	29450	29291.8	19304.5	3843.25	4394.75
	Mdg_01g000070	898.75	1103.75	1025.75	2543	2314.75	3434.25	3797.25	4586.5	4972.25	3082.5	612.75	694.5
	Mdg_01g000080	0.25	0	0	0	0	0	0	0.25	0	0	0	0.5
	Mdg_01g000090	0	0.25	0.5	0	1.25	0.75	0.5	0	0	0	0	0
	Mdg_01g000100	8	11.5	11.75	13.5	19	14.25	6.75	10.5	13.25	13	11.75	8.5
	Mdg_01g000110	0.5	0.5	1.5	1.25	0.75	0.25	0	0	0	0	0	0
	Mdg_01g000120	39.25	98	54.75	211.75	39.5	141.5	24	27.25	39.25	30	26.75	30.5
	Mdg_01g000130	0	0	0	0	0	0.25	0.5	0	0.5	0.5	0	0.25
	Mdg_01g000140	502.5	629	384.5	639	428.75	467.25	428.75	469	605.25	585.25	491.25	410.5
	Mdg_01g000150	198.75	164.75	372.25	332.25	328.75	186.75	184.5	154	249.25	211	166.75	205.25
	Mdg_01g000160	0	0	0	0	0	0	0	1	1	1	2.5	1.5
	Mdg_01g000170	37.5	4.5	3	5.25	2.75	2	154.25	178.5	191	189.25	134.25	144
	Mdg_01g000180	11.25	26.5	7.25	31.75	8.25	24.5	11.25	10.5	11.75	10.5	10.75	8.5
	Mdg_01g000190	0	0	0	0	0	0.25	0	0.25	0	0	0	0
	Mdg_01g000200	0	0.25	0	0.25	0	0.25	0	0	0	0	0	0
	Mdg_01g000210	0	0	0	0	0	0	0	0	0	0	0	0
	Mdg_01g000220	0	0	0	0	0	0	0	0	0	0	0	0
	Mdg_01g000230	0	0	0	0	0	0	0	0	0	0	0	0
	Mdg_01g000240	0	0	0	0	0	0	0	0	0	0	0	0
	Mdg_01g000250	3	30.25	9.75	11.5	18.75	18.5	12.5	11.25	8.75	4.75	17	20.25
	Mdg_01g000260	13.25	56.5	13	114.5	10.25	87.5	30.75	39.75	56.5	72	50.25	48.5
	Mdg_01g000270	0	0	0	0	0	0	0	0	0	0	0	0
	Mdg_01g000280	2	0	1.75	0	1.75	0	0	0.25	0.5	0	0.5	0.5
	Mdg_01g000290	514.5	585.75	545.75	685	585.75	589	781.25	848.5	816.75	862.25	811.25	675.25
	Mdg_01g000300	106.75	126.5	102	156.25	93	119	168.5	164	157.25	141.5	124	132.25
	Mdg_01g000310	425	628.25	580.5	907.75	544	566.75	561	466.75	708	625.75	514.5	629
	Mdg_01g000320	290	284.25	250	249.75	261.25	190	339.75	352.25	321	279.75	228.5	217.75
	Mdg_01g000330	231.75	196.5	245.75	197.75	201.75	105	215.25	210	296.5	196	175	197
	Mdg_01g000340	0	0	0	0	0	0	0.25	0.5	0	0	0	0.5
	Mdg_01g000350	0	0	0.75	0	6.25	5.25	0	0.25	0	1.25	3	3.25
	Mdg_01g000360	34	22.25	39.75	39.25	44.75	32.25	7	5.75	14.25	13.25	6.25	15.75
	Mdg_01g000370	98.25	8.25	102.5	17.75	108.25	19	1.5	2	1.5	1.25	1.5	4.75
	Mdg_01g000380	39.25	77.25	37.75	63.5	49.25	56.5	71.25	72.75	47	40.5	64	56.25
	Mdg_01g000390	5	14	12.75	20.25	15	23.5	6.75	6.5	12.5	13	16	11
	Mdg_01g000400	56.5	11.25	31.25	27.25	13.5	5.75	14.5	14	16.25	15.75	6.25	12.25
	Mdg_01g000410	7.5	11	7.75	12.5	10.25	15	6	5.5	2	2.5	3.5	3.75
	Mdg_01g000420	145.25	156	141.5	184.75	78.75	90	180.75	145.75	206.75	194.5	94.5	88
	Mdg_01g000430	0	0	0	0	0	0	0	0	0	0	0	0
	Mdg_01g000440	0	0	0	0	0	0	0	0	0	0	0	0
	Mdg_01g000450	0	0	0	0	0	0	0	0	0	0	0	0
	Mdg_01g000460	0.25	1	0	0.5	0	0	1.25	2.5	1.5	2.5	1.5	0.75
	Mdg_01g000470	658.75	904.75	541.75	1070.5	483.75	639.5	761.75	842.75	963.5	854	803.25	806.5
	Mdg_01g000480	74.25	68	89.25	89.75	117.25	86.25	55	60.25	91.25	83.5	92.5	70.75
	Mdg_01g000490	1.5	0	2.5	0.25	2	0	0	0	0	0	0	0
	Mdg_01g000500	155.25	92	113	131.5	123.25	194.25	277.25	342.75	480.25	493.25	561.25	582.5
	Mdg_01g000510	0	0	0.25	0.75	0	0	0.25	0.75	0	0	0.5	0.25
	Mdg_01g000520	74.5	78.25	42	68.25	48.25	84.75	141.75	146.75	104	128.25	123.75	108
	Mdg_01g000530	467.75	620.5	392.25	582.5	546.5	476.5	483.75	409.25	309.75	236.25	363	347.25
	Mdg_01g000540	133	129.75	135	116.5	140.25	102	139.5	132.5	92.25	107.75	91.75	78.5
	Mdg_01g000550	6.5	2.5	47	3.5	31.5	3.75	20.25	32.25	53.5	74.25	58.25	72
	Mdg_01g000560	408.75	356.5	647	610.75	722	427.5	329.25	343.25	617.5	502.75	558	520
	Mdg_01g000570	1.75	0.5	2.75	2	2.5	3	7	3	4	1.75	9	9.5
	Mdg_01g000580	55	74.5	50.75	83.5	46.5	50.75	59.75	53	59.25	46.25	64.25	61
	Mdg_01g000590	4	8	5.75	10.75	7.5	12.5	3.75	1.75	2.75	3.5	6.75	7.5
	Mdg_01g000600	2.5	6	4.75	13.75	3.5	12.75	5.5	2	3	7.5	7.5	6.75
	Mdg_01g000610	0	0	0	0	0	0	0	0	0	0	0	0
	Mdg_01g000620	13.5	20.25	17.75	27.5	22.75	24.75	1.5	0.75	2	0	0.5	0.5
	Mdg_01g000630	102	116.25	28.75	136.5	38.75	85.75	318.5	353.5	330	298.5	314.25	292
	Mdg_01g000640	744.25	698.5	1020.5	753.25	1302.25	667	761.75	642.25	977.5	1156.75	1105.25	965.25
	Mdg_01g000650	44	60.75	20	23.25	14.5	24.25	54.5	47	14.75	13.5	17	16.25
	Mdg_01g000660	0	0	0	0	0	0	0	0	0	0	0	0
	Mdg_01g000670	0	0	0	0	0	0	0	0	0	0	0	0
	Mdg_01g000680	0	0	0.75	0	0.25	0	0.25	0	0	0	0	0
	Mdg_01g000690	159	152	116.75	143.25	158	160.5	242.75	216	164.25	192.25	168	129.5
	Mdg_01g000700	23.25	54.25	15.25	55.75	12.5	44.5	75	71.75	45.75	61	52.25	57.25
	Mdg_01g000710	0	0	0	0	0	0	0	0	0	0	0	0
	Mdg_01g000720	0	0	0	0	1	1.75	0	0	0	0	1.5	1
	Mdg_01g000730	8.75	9.5	9.25	12.25	13.75	6.75	10.5	12.25	14	5.25	7.5	14.75
	Mdg_01g000740	506.5	373.5	357	317.5	331.5	311	595	469.75	403.25	417.5	355.25	310.5
	Mdg_01g000750	0	0	0	0	0	0	0	0	0	0	0	0
	Mdg_01g000760	0	0	0	0	0	0	0	0	0	0	0	0
	Mdg_01g000770	25.25	17.25	33	28.25	46.25	29	31.5	35.25	43.5	50.5	82.75	71.75
	Mdg_01g000780	8.25	3.75	3.5	3	2.5	3.75	6.75	6.25	8.5	5	1.25	2.5
	Mdg_01g000790	0.25	0	0.5	0.25	0.5	0.75	0	0.25	0.25	1	0.5	0.25
	Mdg_01g000800	31	28	20.25	42.25	53	38.5	62.25	60.5	67.75	65.5	24.25	40.75
	Mdg_01g000810	0	0	0	0	0	0	0	0	0	0	0	0
	Mdg_01g000820	6.75	9.5	18.75	26.25	178	144.25	14	15	13	13	79.5	142.5
	Mdg_01g000830	343.5	366.25	316	384.5	454.75	358.5	472.75	437.5	364	374	422	396.5
	Mdg_01g000840	0	0	0	0	0	0	0	0	0	0	0	0
	Mdg_01g000850	0	0	0	0	0	0	0	0	0	0	0	0
	Mdg_01g000860	204.75	157.5	147.75	198	191.25	166.5	279.5	249.25	245	171.25	269.25	254.25
	Mdg_01g000870	18.5	26.5	2.25	35.75	4.75	23	74.25	92	78.5	136.5	68.25	76.5
	Mdg_01g000880	168	37	197.25	21	198.25	33.75	127.25	153.5	115	116.5	108.25	107.5
	Mdg_01g000890	23.75	11.5	24.75	5.75	23.5	3.25	30.75	31.75	35.75	45	28	44.75
	Mdg_01g000900	0	0	0	0	0	0	0	0	0	0	0	0
	Mdg_01g000910	0	0	0	0	0	0	0	0	0	0	0	0
	Mdg_01g000920	0	0	0	0.5	0	2	0	0	0.25	0.5	0.5	0.75
	Mdg_01g000930	0	0	0	0	0	0	0	0	0	0	0	0
	Mdg_01g000940	0	0	0	0	0	0	0	0	0	0	0	0
	Mdg_01g000950	0	0	0	0	0	0	0	0	0	0	0	0
	Mdg_01g000960	55.5	37	23.5	10.25	4.5	4.25	26.5	46	36.75	45	6.25	4.75
	Mdg_01g000970	117.5	202	80	160.25	126.75	133.75	182	190.5	135.75	134.75	174	161.5
	Mdg_01g000980	0	0	0	0	0	0	0	0	0	0	0	0
	Mdg_01g000990	0	0	0	0	0	0	0	0	0	0	0	0
	Mdg_01g001000	585.25	621.25	587	711	573.25	479.25	593.25	553	671.25	567.5	494	468.5
	Mdg_01g001010	0	0	0	0	0	0	0	0	0	0	0	0
	Mdg_01g001020	0	0.25	0	0.5	0.5	0	0	0	0	0	0	0
	Mdg_01g001030	8.25	11.75	9.75	11.75	11	7.75	14	12.25	18.5	18	35.5	32.5
	Mdg_01g001040	0	0.5	0.25	1	0	0.25	0.5	0	0.25	0	0.25	0.5
	Mdg_01g001050	3148	3990.5	4256.75	6232.75	7029.75	6979.25	4438.25	4062	3944.25	3143.5	6958.75	6886.25
	Mdg_01g001060	0	0	0	0	0	0	0	0	0	0	0	0
	Mdg_01g001070	0	0	0	0	0	0	0	0	0	0	0	0
	Mdg_01g001080	0	0	0	0.5	0	0	0	0	0	0.5	0	0
	Mdg_01g001090	0	0	0	0	0	0	0	0	0	0	0	0
	Mdg_01g001100	112	172	107.5	167	129.75	146.75	59.25	56.5	53.25	59.25	96.5	84.75
	Mdg_01g001110	68	69.25	134.75	172.5	296.5	230.25	95	82.75	111	105	270.75	249.5
	Mdg_01g001120	88.5	68.25	61.75	47.75	80.25	38	148	151	99.5	91.5	75.25	67.75
	Mdg_01g001130	237.75	278.75	214.75	287.25	143.5	160	225.75	220.75	259.75	213.25	161.5	179
	Mdg_01g001140	357.75	237.5	403.5	316	452.75	213.25	579.75	574.25	523.75	518.25	408.25	404.75
	Mdg_01g001150	11	0	15.75	0	17	0.25	2.75	0	2.75	0.75	3.75	2.75
	Mdg_01g001160	0	0	0	0	0	0	0	0	0	0	0	0
	Mdg_01g001170	0	0	0	0.5	0	0	0.75	1	1.25	2.5	0	0
	Mdg_01g001180	0	0	0	0	0	0	0	0	0	0	0	0
	Mdg_01g001190	0	0	0	0	0	0	0	0	0	0	0	0
	Mdg_01g001200	490.75	563.25	546	618.75	691.5	567.5	575	610.5	543.75	697.75	508.5	485
	Mdg_01g001210	33.75	310	31	552.25	46.25	704.75	17.25	21.25	26.75	18.25	21.25	32
	Mdg_01g001220	0	0	0	0	0	0	0	0	0	0	2.75	4
	Mdg_01g001230	0.5	5.5	0	3.5	0	3.5	0	0	0	0	0	0
	Mdg_01g001240	0.25	2.75	1	1.75	0.25	0.25	0	0	0	0	0	0
	Mdg_01g001250	1.25	0.75	0.75	1	0	2.5	1.75	2.25	2.75	2.75	0.75	1.5
	Mdg_01g001260	616.5	615.5	657.5	731.5	592	488.75	867.25	925.75	734.5	637.75	515.5	604
	Mdg_01g001270	204.25	229	162.25	324.5	237.5	374.25	226.5	204.5	196	166.5	411	381.5
	Mdg_01g001280	0	0	0	0	0	0	0	0	0	0	0	0
	Mdg_01g001290	3	0.5	5	2.25	27.75	7.5	0.5	0.5	3	1.5	1	2.5
	Mdg_01g001300	21	3.75	80.75	10	117.25	8.25	111.25	97.25	179.5	139.75	177.25	223.25
	Mdg_01g001310	1.75	1.75	2.5	2.5	2	0.75	2.75	4.5	3	4.75	5.75	3
	Mdg_01g001320	12.25	4.25	5	3	16.25	9.5	5	9.5	2.5	2.75	12	14
	Mdg_01g001330	0	0	0	0	0	0	0	0	0	0	0	0
	Mdg_01g001340	0	0	0	0	0	0	0	0	0	0	0	0
	Mdg_01g001350	0	0	0	0	0	0.5	0	0	0	0	0	0
	Mdg_01g001360	0	0	0	0	0	0	0	0	0	0	0	0
	Mdg_01g001370	49.5	27.75	96.5	40.75	109.5	44.5	45.5	41.75	73	48.25	43.25	54
	Mdg_01g001380	0	0	0	0	0	0	0	0	0	0	0	0
	Mdg_01g001390	0.5	0.25	0.25	0.25	0.25	1.25	0	1.5	2	1.25	4.5	8.25
	Mdg_01g001400	0	0	0	0	0	0	0	0	0	0	0	0
	Mdg_01g001410	0	0.5	3.75	0	0	0	0	0	0.5	1.5	0.5	0.5
	Mdg_01g001420	167	198.5	146.75	299.5	128.75	209.5	282.25	307	296.5	262.5	263.75	252.75
	Mdg_01g001430	65	102.5	134.5	191.5	227	198.5	78.25	98.25	108.25	84	116.75	135
	Mdg_01g001440	0	0	0	0	0	0	0	0	0	0	0	0
	Mdg_01g001450	0	0	0	0.25	0	0	0	0	0	0	0	0
	Mdg_01g001460	0	0	0	0	0	0	0	0	0	0	0	0
	Mdg_01g001470	13	22	3.75	11.5	6.75	10.25	44.75	38.5	21	20	27.5	33
	Mdg_01g001480	281.25	337.5	314.25	550.5	393.5	600.25	273.75	260.25	296.5	324.75	452.75	381
	Mdg_01g001490	214.5	233.5	224	250.5	283.5	269	272	289.5	211	245.5	257.5	243
	Mdg_01g001500	2.5	22.5	3.5	40.75	22.5	64.5	14.25	9.5	8.25	6.5	50.25	55.75
	Mdg_01g001510	7.5	5.5	5.25	12.25	6.25	6	8	5.25	6.25	6.75	4.25	3.25
	Mdg_01g001520	28	12	26	23.75	22.25	10.25	94.75	87.5	96.25	76.5	90.75	96
	Mdg_01g001530	0	0	0	0	0	0	0	0	0	0	0	0
	Mdg_01g001540	0	1.75	1.5	4.75	1.5	4.25	2.5	2.75	2.5	2	3	3.25
	Mdg_01g001550	0	0	0	0	0	0	0	0	0	0	0	0
	Mdg_01g001560	1.5	13	1	13.5	0.5	11.75	0.5	0	0	1.5	1.25	0.25
	Mdg_01g001570	3.5	3.75	11.5	4.5	14.25	8.5	0	2.5	1.75	5	1.5	5.75
	Mdg_01g001580	17.5	30.5	30.25	56.5	33.25	60	8	13	17.5	16.75	11.75	15
	Mdg_01g001590	423.75	303.75	452.5	390	387.25	304.75	383.5	447.75	504.25	481.75	369.75	358.5
	Mdg_01g001600	209	171.25	401.25	480.5	439.25	287	108.25	137.5	262.5	218.25	161.25	230
	Mdg_01g001610	0	0	0	0	0	0	0	0	0	0	0	0
	Mdg_01g001620	0	0	0	0	0	0	0	0	0	0	0	0
	Mdg_01g001630	0	0	0	0	0	0	0	0	0	0	0	0
	Mdg_01g001640	0	0	0	0	0	0	0	0	0	0	0	0
	Mdg_01g001650	0	0	0	0	0	0	0	0	0	0	0	0
	Mdg_01g001660	13.5	0	6.5	0	3.75	0	39	31.5	37.5	35	23	17
	Mdg_01g001670	482.75	806.75	544.25	737.75	945	820.25	1010	1094.5	751	645.75	755.25	810.25
	Mdg_01g001680	205.25	261	121.5	199.25	133.5	135.5	338	346.75	255	249.25	173.75	138
	Mdg_01g001690	0.25	0	0	0	0	0	1.5	0.75	1.5	0.25	1	2.75
	Mdg_01g001700	22.75	23.25	38.75	46.25	70.25	82.5	35.5	37.25	34.25	36	78.25	63.5
	Mdg_01g001710	43	11.75	34.25	12	32.75	9.5	60.75	72.25	68.25	46.75	20	18
	Mdg_01g001720	15	18.5	18.75	24.25	25.5	33.25	26.75	17	18.75	23	37.5	27.75
	Mdg_01g001730	0	0.25	0	0	0	0	0	0.25	0	0	0	0
	Mdg_01g001740	0	0	0	0	0	0	0	0.25	0	0	0	0
	Mdg_01g001750	0	0	0	0	0	0	0	0	0	0	0	0
	Mdg_01g001760	15.25	43	10.25	45.5	8	34.25	30.5	34.25	20.5	22.75	16	7
	Mdg_01g001770	0	0	0	0	0	0	0.5	0.25	0	0	0	0
	Mdg_01g001780	2.5	5.5	2	14.75	2.5	8.75	1.5	0.5	0.75	1.25	0	0
	Mdg_01g001790	137	322.75	128.5	292	136.25	182	277.5	248.75	154.25	143.25	135	148.75
	Mdg_01g001800	0.25	0	0.5	0	0	0	0.5	0.5	0	0	0.25	0
	Mdg_01g001810	0	0	0	0.25	0	0	0	0	0.5	0	0	0
	Mdg_01g001820	10.75	1.5	1	0	1.75	1.25	3	2.5	3.5	3.25	1.5	2.5
	Mdg_01g001830	0	0	0	0.5	0	0	0	0	0	1	0	0
	Mdg_01g001840	388.75	352.25	385.25	569.75	496	517.75	322.25	360.75	508	614.75	565.75	508.25
	Mdg_01g001850	0	0	0	0.5	0	0.25	0	0	0	0	0	0
	Mdg_01g001860	3.75	2	1.75	2	7	0.75	1	7.75	1.75	1.5	4	2.75
	Mdg_01g001870	4	5.75	0	1.5	0	0	0.5	2	0.75	0	0	0
	Mdg_01g001880	0	0	0	0	0	0	0	0	0	0	0	0
	Mdg_01g001890	5.5	12.5	8.5	11.75	11.5	17.5	13.5	14.25	9.25	10	18	18.25
	Mdg_01g001900	0	0	0	0	0	0	0.5	0	0	0.25	0.25	0
	Mdg_01g001910	147.5	170	134.75	149.5	101	126.75	186.25	232.75	194.75	199.5	140.25	109
	Mdg_01g001920	25.75	2.25	5.75	0.75	2.75	0	58	50.5	66.75	60.75	2.25	4.5
	Mdg_01g001930	411.5	324.25	261.75	241.75	253.75	241.5	773.75	746.75	982.75	921	916.25	805
	Mdg_01g001940	0	0	0	1	0	0	0	0	0	0	0	0
	Mdg_01g001950	0.5	0	0.5	0.25	0.5	0	1	0.25	0	0.5	1.25	0.5
	Mdg_01g001960	3.5	3.75	0	2.25	0.5	0	2	1.25	1.25	0.75	0.5	0.5
	Mdg_01g001970	608.25	674.5	443.75	766	383.5	448.5	495.25	567.5	533.25	438	391.5	409.25
	Mdg_01g001980	320	449	417.25	659.25	462.25	529	492.5	499.5	553.75	477	597.5	564.75
	Mdg_01g001990	22.25	12	68.25	25	127.75	26.25	13.75	13	20.5	21.5	19.5	19.25
	Mdg_01g002000	45.5	643	17.25	167.25	20.25	67	3.5	4	3.25	1	0	0.75
	Mdg_01g002010	316.25	288.75	251.75	287.5	383.5	363.75	379.75	384.25	420.5	434	426.5	530.75
	Mdg_01g002020	5.5	61.75	2	83.5	2.5	96	24	16.75	13.25	12	23	19.75
	Mdg_01g002030	0.25	0.25	0.25	0.25	0	0.25	0.25	0.25	0	0	0	0.5
	Mdg_01g002040	228.5	306.75	134.5	157	136.5	125.75	269.25	264.25	151.25	107	159.5	160.5
	Mdg_01g002050	0	0	0	0	0	0	0	0	0	0	0	0
	Mdg_01g002060	1	0	0.25	0.25	0	1.25	0	0	1.25	0.5	0.75	1.75
	Mdg_01g002070	8	17.5	8.75	27.5	14	27.75	15.5	19.75	39.25	36.5	61	56.25
	Mdg_01g002080	0.5	8.25	1.5	12	1.5	30	10	3	16.25	11	52	40
	Mdg_01g002090	4.5	36.25	6.75	54.75	13	110.5	35.5	26.75	63.75	59.5	205	145.5
	Mdg_01g002100	2.5	0	9.25	0.5	14.25	2.25	1	0.5	0.75	1.5	5	3.75
	Mdg_01g002110	0	0	0	0.75	0.25	0.25	0	0	0	0	0	0.25
	Mdg_01g002120	203.5	288.25	270.25	376.5	410.25	399.5	230	209.5	262	300.5	353.5	337.5
	Mdg_01g002130	0	0	0	0	0	0.25	0	0	0	0	0	0
	Mdg_01g002140	0	0	0	0	0	0	0	0	0	0	0	0
	Mdg_01g002150	4.25	5.75	1.25	6.25	2.75	4	6.75	5	9.25	5.75	5	3.25
	Mdg_01g002160	0.25	0	0	0.5	0.75	1	0	0	0.25	0.75	1.5	1.5
	Mdg_01g002170	0	0	0	0	0	0	0	0	0	0	0	0
	Mdg_01g002180	0	0	0	0	0	0	0	0	0	0	0	0
	Mdg_01g002190	1.25	0	3	0	2	0.75	0.5	0.25	0	0	0.25	0.25
	Mdg_01g002200	429.5	493.75	311.5	502	294.5	348	408.5	453.5	467	529.5	282.25	268.5
	Mdg_01g002210	18.25	31.75	12.75	39.5	25.5	58.25	30	25.75	28	17.5	34	33.25
	Mdg_01g002220	552.75	889.75	380.5	922.5	556.25	1106.25	1009.75	1053.25	820.25	782.75	1014	1017.25
	Mdg_01g002230	637.75	698.5	752.75	942.75	1026.25	903.5	749.5	744.25	767.5	843	929.75	864.75
	Mdg_01g002240	0	0	0	0	0	0	0	0	0	0	0	0.5
	Mdg_01g002250	0	0	0	0	0	0	0	0	0	0	0	0
	Mdg_01g002260	0	0	0	0	0	0	0	0	0	0	0	0
	Mdg_01g002270	0	0	0	0	0	0	0.25	0.5	0	0	0	0
	Mdg_01g002280	0.25	1.25	3.25	1.75	2.75	2.5	0.25	1	2.5	3	1.5	0.75
	Mdg_01g002290	0	0	0	0	0	0	0	0	0	0	0	0
	Mdg_01g002300	0.25	0	0	0	0	0.25	0	0	0	0.5	0	0
	Mdg_01g002310	0	0	0	0	0	0	0	0	0	0	0	0
	Mdg_01g002320	0	0	0	0	0	0	0	0	0	0	0	0
	Mdg_01g002330	0	0	0	0	0	0	0	0	0	0	0	0
	Mdg_01g002340	0	0.25	0.25	0.75	0	0.75	0.25	0	0.75	0	0.5	0
	Mdg_01g002350	348.5	338.25	201.75	201	146	93.5	399.5	388.5	306	354.5	149	99
	Mdg_01g002360	4961.75	5644.25	6750.25	9085	6947.5	6110.75	3030.25	3399.75	5200.5	4545.75	3953.75	4201
	Mdg_01g002370	203.25	151.5	270.75	207.5	236.5	105	137.25	129.5	179.25	138.5	133.5	127.5
	Mdg_01g002380	0	0	0	0	0	0	0	0	0	0	0	0
	Mdg_01g002390	0	0	0	0	0	0	0	0	0	0	0	0.25
	Mdg_01g002400	1285	1570	750.75	1204.25	811.25	1151.5	1704.5	1741.25	1036	1222	1173.75	878.5
	Mdg_01g002410	0	0	0	0	0	0	0	0	0	0	0	0
	Mdg_01g002420	0	0	0	0	0	0	0	0	0	0	0	0
	Mdg_01g002430	0	0	0	0	0	0	0	0	0	0	0	0
	Mdg_01g002440	0	0	0	0.5	0	0.5	0	0.25	0	0	0	0
	Mdg_01g002450	27.25	25.5	46.5	40.75	52.25	28.5	33.5	26.75	47.5	33.75	56.75	48
	Mdg_01g002460	2	2.25	5.5	7	3.5	5.25	1.75	3.5	4.25	5.25	3	3.25
	Mdg_01g002470	0	1	0.5	1.25	0.75	2.75	0.5	0	1.5	1	2	2.25
	Mdg_01g002480	1	6	0	6.5	0.25	5.25	0.5	0	0	0	0.25	0.25
	Mdg_01g002490	152	243.25	373.75	756	605	572	163.75	158.5	360.5	401.25	386.25	430
	Mdg_01g002500	164.75	154.5	158	163	200.5	129.25	170	169.5	150.75	135.75	114.5	132.75
	Mdg_01g002510	0	0	0	0	0	0	0	0	0	0	1	0
	Mdg_01g002520	0	0	0	0	0	0	0	0	0	0	0	0
	Mdg_01g002530	3.25	5.75	4.5	14	4.5	4	24.25	13.75	4.75	6.75	1.5	4.5
	Mdg_01g002540	0	0	0	0	0	0	0	0	0	0	0	0
	Mdg_01g002550	263.25	298.75	183	262.25	195	200	418.5	328	438.5	388.75	592	443.75
	Mdg_01g002560	0	0	0	0	0	0	0	0	0	0	0	0
	Mdg_01g002570	261.5	222	331.25	283.5	373.75	241	124.5	122.75	153.5	185.25	148.5	145.25
	Mdg_01g002580	162	249.75	108.25	211.25	126.25	147.75	227.5	250.25	150.75	152.75	147	183.5
	Mdg_01g002590	0	0	0	0	0	0	0	0	0	0	0	0
	Mdg_01g002600	0	0.5	0	0	0	0	0	0.25	0	0	0	0
	Mdg_01g002610	1913	2613.25	1880.25	3043	1553.5	1943.75	2082.5	2272.5	2208.25	1862	1660	1778.25
	Mdg_01g002620	0	0	0	0	0	0	0	0	0	0	0	0
	Mdg_01g002630	0	0	0	0	0	0	0.5	0	0.25	0.25	0.5	1
	Mdg_01g002640	61.25	67.5	50.75	103.25	39	53.75	47.75	61.5	59.75	55	46.75	41.75
	Mdg_01g002650	57.75	63.75	62.25	52	55.25	40.5	77.75	62.75	70.75	97	61.75	58.75
	Mdg_01g002660	0	0	0	0	0	0	0	0	0	0	0	0
	Mdg_01g002670	0	0	0	0	0	0	0	0	0	0	0	0
	Mdg_01g002680	0	0	0.5	0.5	0	0	0.5	0	0	0	0	0
	Mdg_01g002690	0	0	0.5	0.5	0	0	0	0	0	0.25	0	0
	Mdg_01g002700	0	0	0	0	0	0	0	0	0	0	0	0
	Mdg_01g002710	145.25	50.5	79	40	81	36	109.75	159	73.5	107.25	82.5	91.25
	Mdg_01g002720	1598.5	1632.75	1579.5	1774.75	1647.5	1442.75	1999	2208	1984	1761	1895.25	1787.5
	Mdg_01g002730	863	1220.75	695.25	843	761.5	751.75	1141.5	1269.75	1112.5	791	756.75	766.25
	Mdg_01g002740	160.25	96.5	160.5	196.25	236.25	173.5	133.5	99.25	168.75	134.75	249.75	195.75
	Mdg_01g002750	0.5	0	0	0.25	18.75	9	0.5	0	0	1	9.75	5.25
	Mdg_01g002760	0	0	0	0	0	0	0	0	0	0	0	0
	Mdg_01g002770	0	0	0	0	0	0	0	0	0	0	0	0
	Mdg_01g002780	0.25	0	0.5	0	0	0	0	0	0	0	0	0
	Mdg_01g002790	90	56.5	104.75	62	129.75	44.5	59.5	60.25	59.25	57.75	59	52.5
	Mdg_01g002800	1.5	0.5	0.75	1.5	0.5	1	5	1.5	1.5	2.75	3	0.75
	Mdg_01g002810	0	0	0	0	0	0.25	0	0	0	0	0	0
	Mdg_01g002820	1180.75	1121.5	571.75	695.75	383	549.5	1753	1271.25	985.25	722	711.75	713.75
	Mdg_01g002830	0	0	0	0	0	0	0	0	0	0.25	0	0
	Mdg_01g002840	0	1	0	0	0	0	5	1	5	3.75	1.5	18.75
	Mdg_01g002850	0	0	0	0	0	0	0	0	0	0	0	0
	Mdg_01g002860	0	0	0	0	0	0	0	0	0	0	0	0
	Mdg_01g002870	523.5	696.25	683.75	1008.75	562.5	853.75	583.5	580.5	758.75	748	422.75	398.75
	Mdg_01g002880	2827.5	2215.25	2289.75	3086.25	1726.5	2506.25	2736	2992	2532.5	2321	1936.75	1800.25
	Mdg_01g002890	5.75	5.75	4	4.75	6	3.25	5	11.75	6	3.75	5.5	10
	Mdg_01g002900	45.75	27.75	103.25	54.25	76.5	27.25	120.75	108.75	194.75	192.75	148	116.5
	Mdg_01g002910	0	0	0	0	0	0	0	0	0	0.5	0	0
	Mdg_01g002920	6.5	8.75	1	17.5	8	22.25	19.5	13.25	10.5	3.75	9.5	7.5
	Mdg_01g002930	2	0.5	23.75	12	18.25	12.5	0	1	24.25	13	40.25	33
	Mdg_01g002940	0.25	0	0	0.5	0	0.25	0.5	0	1.25	0.5	1.25	1
	Mdg_01g002950	45.25	128.5	44	151.75	49	113.25	114.25	95.75	69	83.75	87	69.25
	Mdg_01g002960	0	0	0	0	0	0	0	0	0.5	0	0	0
	Mdg_01g002970	0	0	0	0	0	0	0	0	0	0	0	0
	Mdg_01g002980	0	0	0	0	0	0	0	0	0	0	0	0
	Mdg_01g002990	22.5	26.5	20	47.75	25.25	42.5	31	28	26.5	21	33	33
	Mdg_01g003000	1	1	0	1.25	0.75	0	0.25	1	0	0.5	0.5	1.25
	Mdg_01g003010	65	80.5	78	100.75	111.25	120.25	141	129.25	174.75	122.75	287.25	244.75
	Mdg_01g003020	65.75	25.25	45.75	25.5	32.5	9.75	34	53.5	47	29.25	19.5	23.75
	Mdg_01g003030	2.25	1.5	1	0.5	0.75	0	0.5	0.5	0.25	0.25	0	0
	Mdg_01g003040	0	0	0	0	0	0	0	0	0	0	0	0
	Mdg_01g003050	0.75	1.25	0.5	0.5	0.25	1.25	3.5	6	1.5	2.25	3.75	2.5
	Mdg_01g003060	0	0	0	0	0	0	0	0	0	0	0	0
	Mdg_01g003070	0	0	0	0	0	0	0	0	0	0	0	0.25
	Mdg_01g003080	0	1.5	0	1.25	0	1.5	0	0	0	0	0	0
	Mdg_01g003090	0	0	0	0	0	0	0	0	0	0	0	0
	Mdg_01g003100	105.5	88.5	82.75	116.75	89	102.5	107.5	125.25	60.5	61.75	59.5	69.75
	Mdg_01g003110	227.25	143.25	256.75	127.25	412.25	171.75	221.75	258.25	131.25	107.75	63.75	93.25
	Mdg_01g003120	0	0	0	0	0	0	0	0	1.25	0.25	1.25	0
	Mdg_01g003130	0.25	0.5	1	0.5	0.25	1.25	1.25	0.75	0.75	0.75	1.75	2
	Mdg_01g003140	56.25	98.5	3	10.5	1.5	2.75	76.75	125.5	9.5	6.25	0.5	0.5
	Mdg_01g003150	0	0	0	0	0	0	0	0	0	0	0	0
	Mdg_01g003160	0	0	0	0.25	0	0	0	0.25	0	0	0	0.25
	Mdg_01g003170	0	0	0	0	0	0	0	0	0	0	0	0
	Mdg_01g003180	0	0	0	0	0	0	0	0	0	0	0	0
	Mdg_01g003190	1157.75	622.25	878	774	1461.5	608	2919.75	2107.25	2478.75	1818.75	2731.25	2327.5
	Mdg_01g003200	0	0	0	0	0	0	0	0	0	0	0	0
	Mdg_01g003210	0.25	0.25	0	0.25	0	0	0	0	0	0	0	0
	Mdg_01g003220	166.25	218	138.75	206.5	110.75	112	212.25	233.75	194.75	218.25	108	94.5
	Mdg_01g003230	0	0	0.5	0	0	0	1	1	0	0	0.5	0.75
	Mdg_01g003240	0	0	0	0	0	0	0	0	0	0	0	0
	Mdg_01g003250	270	332.5	230.75	411.25	201	203.75	246.75	185.5	214.5	153.5	120.25	138.5
	Mdg_01g003260	16	9	18.75	19.75	24.25	19.75	10.75	12.75	16	13	26.75	22.5
	Mdg_01g003270	54.25	38.25	51	47.75	65.75	35	36	40.5	43.5	40	37.75	45.25
	Mdg_01g003280	44.75	60	36.75	60.75	35.5	38.25	58.75	44.25	45.25	51.75	28.75	23.25
	Mdg_01g003290	0	0	0	0	0.25	0.5	0.75	1	0.25	0.25	0.25	0.75
	Mdg_01g003300	0	0	0	0	0	0	0	0	0	0	0	0
	Mdg_01g003310	0	3	0	2.5	0	1.5	0	0	0.5	0	0	0
	Mdg_01g003320	0	0	0	1.25	0.75	0	1.5	1.5	0.75	1.75	1	0.25
	Mdg_01g003330	0	0.75	0.25	0.25	0.5	1	0.5	0	0	0.25	0	0
	Mdg_01g003340	1037.5	1630.5	1815.5	2318	1371	939.75	1144.25	1255.75	1187.25	1043.5	579	549.5
	Mdg_01g003350	111.75	164.5	124.75	481.5	263	438	132	157	226.25	222.25	330.5	304.75
	Mdg_01g003360	0	0	0	0	0	0	0	0	0	0	0	0
	Mdg_01g003370	52.75	61.75	12	10.75	58	29.75	171.5	153	8	6	33.5	25.75
	Mdg_01g003380	0.25	11.25	2.25	33.5	1.75	22.25	1.75	3.75	5.25	4.5	8.5	11
	Mdg_01g003390	0	0	0.25	0	0	0	0.5	0	0	0	0	0
	Mdg_01g003400	1.25	18.25	0	39.5	0.5	106.25	24	19.75	12.5	16.5	79	89.25
	Mdg_01g003410	156.25	140	144.25	159.75	187.5	184	204.5	170.75	130.5	119.75	191.25	160.5
	Mdg_01g003420	1623.5	1335.75	1101	1301.25	1305	1456.25	2021.25	1687	1296.25	1153.75	1763.75	1571.5
	Mdg_01g003430	0.75	1	1	0.25	0	0.25	2.25	1.5	0.25	1.25	0	0
	Mdg_01g003440	4989.75	5289	3854	5065.5	2229.25	3864.5	6761.5	4767.5	3760.75	5287.75	2751	2470.75
	Mdg_01g003450	0.5	8.5	0	8.75	0	10.75	0.75	1	1.25	0	0	0
	Mdg_01g003460	0	0	0	0	0	0	0.25	0	0	0.5	0	0
	Mdg_01g003470	3.25	0.75	7.25	2.25	12	4.25	0.75	1.5	4.5	7.25	4.75	1
	Mdg_01g003480	64	85.5	109.75	147.5	130.75	178	93	117.5	152	166.5	229.5	223.5
	Mdg_01g003490	11.5	12.5	7.75	11.25	9	16.25	45.5	43.75	62.5	71.25	59.75	54.25
	Mdg_01g003500	2234	1230.25	1770.75	1739.75	1981	1245	1564.75	1549.5	2321	2036.5	1957.75	2186
	Mdg_01g003510	210.5	249	128.75	180.25	190.75	239	240.25	231.25	137.5	118.25	154.5	163
	Mdg_01g003520	0	0	0	0	0	0	0	0	0	0	0	0
	Mdg_01g003530	0	0.25	0	3.25	0	1.5	0	0	0	0	0.5	0
	Mdg_01g003540	740	740	614	773.25	681	602.75	981.75	1137.5	876.25	844.25	849.75	788.25
	Mdg_01g003550	15.25	16	14.5	18.25	18	8	23.5	15.75	14.5	8	12.25	14
	Mdg_01g003560	4.25	9.25	5.25	13.75	6.25	10.25	10	9	10.25	7.5	8.5	7.5
	Mdg_01g003570	15.25	5.5	11.25	2	6.5	0.75	9.5	14	5.75	5.25	6.25	3.75
	Mdg_01g003580	0	0	0	0	0	0	0	0	0	0	0	0
	Mdg_01g003590	0	0	0	0	0	0	0	0	0	0	0	0
	Mdg_01g003600	3.25	2.5	5.75	3.75	8.5	1.75	0.75	1.25	6.75	5.25	4.5	3
	Mdg_01g003610	75.25	224.75	48.5	170.25	62.75	215.25	93.5	108.5	61.25	52.75	78.75	76.5
	Mdg_01g003620	374.5	456.75	346.25	448.5	469.5	350.5	429.5	434.75	354.25	291.5	421.25	387
	Mdg_01g003630	343.75	402	302	425.25	267	323.25	421.5	431	379	330.5	342.75	288.5
	Mdg_01g003640	0.75	2.5	1	5	0.5	2	1.25	0.25	0.75	0.25	2.5	1.25
	Mdg_01g003650	0	0.5	0	0.75	0	0.75	0	0	0	0	0	0
	Mdg_01g003660	277.5	368.75	214	388.75	221.5	304	466.5	472.5	350.25	425.75	308.5	338.25
	Mdg_01g003670	22	21	22.25	53.75	37	54.25	18.25	21	24.5	12.75	30.75	33.75
	Mdg_01g003680	21.75	23.75	14	24	12.25	15.25	32.25	31.25	15	10.5	17.5	10.5
	Mdg_01g003690	0	0	0	0.5	0	0	0.5	0	0	0	0	0
	Mdg_01g003700	0	0	0	0	0	0	0	0	0	0	0	0
	Mdg_01g003710	0	0	0	0	0	0	0	0	0	0	0	0
	Mdg_01g003720	0	0	0	0	0	0	1.5	0.75	0	0	0	0.75
	Mdg_01g003730	0	0	0	0	0	0	0	0	0	0	0	0
	Mdg_01g003740	189	406.25	104	350.25	78	145.25	185.75	227.75	159	132.75	83.25	78.5
	Mdg_01g003750	29.5	44.75	46.5	54.75	62.5	65	32.75	34.75	46	32.25	35.75	32
	Mdg_01g003760	1289.5	1564.75	517.75	904.75	477	439	1665.5	2119.75	1175.5	1210	607.75	629
	Mdg_01g003770	17	28.5	17.25	24.75	21.25	23.75	22.5	26	11.25	16.25	16.75	16.75
	Mdg_01g003780	59.75	7.75	29.75	6.5	31.75	18.75	10.75	10	4.25	4.25	5.5	8
	Mdg_01g003790	8	8.75	0.25	0.5	3	0	11	5.25	0.5	0.5	0	0
	Mdg_01g003800	0	0	0	0	0	0	0	0	0.25	0	0	0
	Mdg_01g003810	0	0	0	0	0	0	0	0	0	0	0	0.25
	Mdg_01g003820	3	0	0.25	1.25	0.5	1	4.25	1.5	3	3	2	1.75
	Mdg_01g003830	50.75	132.5	31.75	106	3.5	51.25	56.75	62.75	60.25	30.5	7.5	12.5
	Mdg_01g003840	0	0	0	0	0	0	0	0	0	0	0	0
	Mdg_01g003850	5.5	2.75	2	3.75	1.5	2.75	3	3.5	3.25	3.5	5.25	3.25
	Mdg_01g003860	0	0	0	0	0.25	0	0	0	0	0	0	0
	Mdg_01g003870	2.75	4	8.25	7.75	6.75	5.25	0	0	0	0.5	0	0
	Mdg_01g003880	110.75	160	251.5	632.25	570.25	1123.75	547.5	338.25	477.5	454.75	1067.5	965
	Mdg_01g003890	0	0	1.75	0.25	2.25	0.25	0	0	0	1.5	1.5	3
	Mdg_01g003900	0	0	0	0	0	0	0	0	0	0	0	0
	Mdg_01g003910	719	655.5	932.25	1061.25	1073.5	877.25	837.5	828	970.5	983.5	1054	983.5
	Mdg_01g003920	201.5	183	246.25	194.75	240.25	152	177	193.5	184.75	215.25	168.5	151
	Mdg_01g003930	54.5	82	83.75	121.75	99.5	85.75	10.25	14.25	17.25	17.5	11.75	11
	Mdg_01g003940	27	42.25	21.25	37.75	25.25	23	10.25	15.5	11.25	12.75	6	9.25
	Mdg_01g003950	4.5	22.75	1	11	0	1.5	0	0	0	0	0	0
	Mdg_01g003960	448	462.5	334.25	367	407	464	439	508.25	519	610.75	752.5	662.5
	Mdg_01g003970	373	352.25	522	519.75	766.75	611.75	469.25	554	556	662.25	658.75	634
	Mdg_01g003980	3535.5	4289.25	3654.25	4757.5	4157.25	4148.75	2450.5	2746.75	2718.5	3011.75	2839	3047
	Mdg_01g003990	148.25	166.75	238.25	312	234.75	239	175.75	173	271	255.5	206.5	221.25
	Mdg_01g004000	0	0	0	0	0	0	0	0	0	0	0	0
	Mdg_01g004010	0	0	1.75	0.75	0.25	0.25	0	0.25	0.25	2.25	0.75	1
	Mdg_01g004020	0	0	0	0	0	0	0	0	0	0	0	0
	Mdg_01g004030	0	0	0	0	0	0	0	0	0	0	0	0
	Mdg_01g004040	0	0	0	0	0	0	0	0	0	0	0	0
	Mdg_01g004050	1.5	0.5	0.5	1.75	10.25	8.75	0	0.25	1	0	1.25	0.5
	Mdg_01g004060	0	0	0	0	0	0	0	0.5	0	0	0	0
	Mdg_01g004070	0	0	0	0	0	0	0	0	0	0	0	0
	Mdg_01g004080	750	1116.75	636.75	2147.75	750.75	1437.25	1295.25	1270.25	1981.75	2111	2025	1607
	Mdg_01g004090	1551	1114.75	1228.5	1398.75	1601.75	1149.5	1354.75	1320.75	1365.5	1222.75	1511.75	1616.25
	Mdg_01g004100	124	117.75	30.25	126.5	23.75	64.5	68.25	99.25	52	66.5	36.75	40
	Mdg_01g004110	0	0	0	0	0	0	0	0	0	0	0	0
	Mdg_01g004120	5874.25	7724.5	4870.75	8631.5	5424	6922.25	5622.75	6277	5310.75	4326.5	5009.25	4930
	Mdg_01g004130	334.25	398.75	402.75	658.75	443.75	473	303	368.5	405.5	366.5	441.75	452.25
	Mdg_01g004140	138.25	180.25	181	329	161.5	200	152.5	131.25	181	163	176.75	199
	Mdg_01g004150	208.25	189.75	155.75	141	153.5	101.5	322	344	161.75	160.25	152.75	175.5
	Mdg_01g004160	774.25	453	481	618	396.25	622	2982.5	1897.75	3173	3197	4453	3482.25
	Mdg_01g004170	253.75	549.5	1970	3811	4826	5126.75	389.25	285.75	1359.5	1344.75	3780.25	3351
	Mdg_01g004180	0	0	0	0	0	0	0	0	0	0	0	0
	Mdg_01g004190	0	0	0	0	0	0	0	0	0	0	0	0
	Mdg_01g004200	448.5	528.5	638.25	770.5	841.75	679.25	579	651.25	659.25	644.75	659.25	645.5
	Mdg_01g004210	443.5	423.5	1197.5	1265.25	1087	794	442	423	970.75	758.25	751	689.25
	Mdg_01g004220	12	18.5	6.25	4	8.5	5.5	16.75	11.25	10.5	8	5	2.75
	Mdg_01g004230	1.5	16.75	1.5	15.75	3.75	6.75	3.25	0.75	4.75	0	0.75	1.5
	Mdg_01g004240	28.25	14.75	42.5	30	43.25	14.5	38.75	51.25	50.75	67.25	49.75	57.5
	Mdg_01g004250	0.5	0	0	0	6.25	0	0	0	0.5	0	14.5	6.5
	Mdg_01g004260	0.25	0	0	0	0	0	0	0	0	0	0	0
	Mdg_01g004270	0	0	0	0	0	0	0	0	0	0	0	0
	Mdg_01g004280	0	0	0	0	0	0	0	0	0	0	0	0
	Mdg_01g004290	159	243.25	108.75	141	266.75	210.5	248.75	271.25	142.25	129.75	189.25	273.75
	Mdg_01g004300	0	0	0	0	0	0.25	0	0	0.25	0	0	0
	Mdg_01g004310	0	0	0	0	0	0	0	0	0	0	0	0
	Mdg_01g004320	4.75	2	0	1	5.75	0.5	0.5	1	3	4	1	2
	Mdg_01g004330	0	0	0	0	0	0	0	0	0	0	0	0
	Mdg_01g004340	191	260.75	171.25	230.75	216.75	211.5	235.25	297.75	209.5	202.75	234	200
	Mdg_01g004350	3.5	7.5	2.25	7.5	2.25	4.5	4.75	5.75	2.5	3.25	5.75	1
	Mdg_01g004360	0	0	0	0	0	0	0	0	0	0	0	0
	Mdg_01g004370	290.25	354.75	276.25	346.75	256.25	260.25	334	337.5	362.25	280.75	306.5	342
	Mdg_01g004380	0.5	22	0.25	20.25	0.25	7	1	2	1.5	1.25	3.25	5
	Mdg_01g004390	61.5	36.75	49.75	104.75	89.5	108	109.75	96	151.75	120.5	246.75	181.25
	Mdg_01g004400	39.25	30.5	34.5	25.25	52.25	57.5	75.5	56	54	57.25	103.75	94.25
	Mdg_01g004410	1381.25	1465.5	1338.5	2493	2624	3060.25	1257.5	1241.5	1650.75	1585.25	3135.75	2783.5
	Mdg_01g004420	0	0	0	0	0	0	0	0	0	0	0	0
	Mdg_01g004430	0	0	0	0	0	0	0	0	0	0	0	0
	Mdg_01g004440	0	0	0	0.25	0	0	1.75	2.25	3	1.25	1.25	2.5
	Mdg_01g004450	57.5	9.75	57.75	8.25	71	6.5	68.75	59	62	62.25	57.25	57
	Mdg_01g004460	198.5	236	118.25	167.25	173.75	168.5	363.5	427.5	162.75	140.75	234	240.25
	Mdg_01g004470	5.25	2	3.25	2.5	9	7.5	27.5	18.5	4.75	4.75	16	10
	Mdg_01g004480	11.75	7	11	8.25	7.75	7.75	0.75	0.25	1	2.5	1.5	2
	Mdg_01g004490	0.5	0.5	0.75	1	0	0.5	0	0	0.75	0.25	0.25	0
	Mdg_01g004500	1445	1984.5	1389.5	2913.5	1494.5	2529.25	1620.5	1692.5	2202.5	2100.25	2765.25	2584.75
	Mdg_01g004510	23.25	4.75	13.75	2.5	10.5	2	24.25	16.75	17.25	17.75	15.5	9.75
	Mdg_01g004520	72.25	143	92.25	124.25	179.5	166.75	233.25	215.75	151	171.5	193	172.75
	Mdg_01g004530	1.25	1	0	1.5	0.25	1	4	4.25	1.25	2	2	2
	Mdg_01g004540	92	115	72	104.5	122.5	143.75	87.25	70.75	65.25	55.75	102.5	69.5
	Mdg_01g004550	0	0	0	0	0	0	0	0	0	0	0	0
	Mdg_01g004560	4.25	2.75	7.5	4	9.75	5	1.5	4	2.25	1	2.75	3
	Mdg_01g004570	319.25	330.75	226	283	332.75	337.5	462.75	464.25	323.75	365.75	322.75	279.75
	Mdg_01g004580	862.5	651.75	487.5	615.75	354.75	455.5	2258.5	1647.25	1262.25	1296.5	840.25	789.75
	Mdg_01g004590	113.25	67	44.25	29.25	70.5	32	178.75	159	97	121.25	85	64
	Mdg_01g004600	0.5	0.5	0	0	8	10.25	0	0.5	0	0	3	5.5
	Mdg_01g004610	385.75	449.5	216.5	511.5	322.5	339	405	450.25	352.75	312	221.5	198.75
	Mdg_01g004620	42.75	41.25	61	58.5	74	82.5	122.75	87.75	65	59.75	114.25	111.25
	Mdg_01g004630	5612	3817.5	8788	8303.75	11256.2	8892.75	4562.5	3833	6835.5	8170	9128.5	7082.5
	Mdg_01g004640	113.5	88.75	95.75	115	102.75	132.5	82.75	110.5	101.75	101	144.5	146.75
	Mdg_01g004650	7	0	19	0	78.5	0	0	0	0	0	0	0
	Mdg_01g004660	6.25	8	14	22	12.25	23.25	21	17.5	20.75	23.5	77.25	73.75
	Mdg_01g004670	0	0.5	0	0	0	0.25	0	0	0	0	0	0
	Mdg_01g004680	2	0.25	0	0	0	0	0.5	0	0	0.25	0	0
	Mdg_01g004690	22	10	65.75	42	83.25	90	23.25	18.25	46	43	75.75	78.25
	Mdg_01g004700	0	0	0.25	0	0.5	0	0.5	0	0	0	0	0.5
	Mdg_01g004710	433.5	428	433.5	648	474	538.75	460	414	519.5	502	510.25	472
	Mdg_01g004720	1	1	3	3.25	7.75	9	1	3	4	3	10.25	7.25
	Mdg_01g004730	88.25	177.25	136.75	373.5	191.75	337.5	137.75	157	257.75	270.5	283.5	236.75
	Mdg_01g004740	123.5	177.5	109.75	176.5	126	128.25	191.25	167.5	118.75	82.75	98.75	101.25
	Mdg_01g004750	2	58.75	2	103.5	5.25	135.25	2	5	2	0.5	6	9
	Mdg_01g004760	0	0	0	0	0	0	0	0	0	0	0	0
	Mdg_01g004770	0.5	0	1.5	1	0.5	0	6.5	2.75	1	2.75	6.75	8.75
	Mdg_01g004780	0	0	0	0	0	0	0	0	0	0	0	0
	Mdg_01g004790	0	0	0	0	0	0	1.5	6	5	6.5	9.5	11.5
	Mdg_01g004800	1.25	1.25	1	2.25	2.5	1.25	2.5	2.75	3.5	1.75	0.25	0.5
	Mdg_01g004810	0	0	0	0	0	0	0	0	0	0	0	0
	Mdg_01g004820	226.5	340	195	372.5	192.75	304.5	333	343.75	329.75	321.75	386.5	321.5
	Mdg_01g004830	0	1.5	1	0	0	0	3.5	2	1	1	3.75	5.25
	Mdg_01g004840	0.5	0	0	0	0	0	0	0	0	0	0	0
	Mdg_01g004850	0.25	0	0	0	0	0	0	0	0	0	0	0
	Mdg_01g004860	0	0	0	0	0	0	0	0	0	0	0	0
	Mdg_01g004870	0	0	0	0	0	0	0	0	0	0	0	0
	Mdg_01g004880	0	0	0	0	6	2.5	0.5	0	0	0	2	8.25
	Mdg_01g004890	15.25	19	15	20.75	19.75	29.25	42	57.25	43.25	56.5	43.75	41
	Mdg_01g004900	93	18.25	28.25	27	18.75	19.75	222.75	264.5	388	479.75	389.5	354
	Mdg_01g004910	11.75	1.5	1.75	1.25	3.5	0.5	10.25	19.5	9	11	7.5	8.5
	Mdg_01g004920	0	0	0.25	0	0.5	0	0	0	0	0	0	0
	Mdg_01g004930	0	0	0	0	0	0	0	0	0	0	0	0
	Mdg_01g004940	0	0	0	0	0	0	0	0	0	0	0	0
	Mdg_01g004950	52	119.5	79.75	185.25	162	201.75	218	215.25	166.5	281.5	232	357.75
	Mdg_01g004960	2515	2524.75	3261.5	3362.5	3770.5	2961.25	2517.75	2353.25	2478.75	1942.5	3336	2737
	Mdg_01g004970	7.25	92.75	1.75	64.25	3	45.5	2.75	4	2.5	3.25	2	4
	Mdg_01g004980	256	264.5	261	324.25	262	240.5	245.5	250.75	258.75	339.25	231.75	158
	Mdg_01g004990	160.5	138.75	152	164.25	211	128	202.75	198.5	199	183.5	177.25	151.75
	Mdg_01g005000	0	0	0	0	0	0	0	0	0	0	0	0
	Mdg_01g005010	264	543.75	488.25	845.5	773	1000	351.25	379	528.5	625.75	746.5	633.25
	Mdg_01g005020	35.5	3.25	1.25	2	1.75	0.75	89.5	132.5	197.75	235.25	58	56.75
	Mdg_01g005030	992.25	1173.75	1784.75	2088	2799.5	2122.5	1381.25	1505.25	1781	1615.75	2888.75	2300
	Mdg_01g005040	0	0	0.75	0	0	0	0	0	0	0.5	0	0
	Mdg_01g005050	0	0	0	0	0	0.5	0	0.5	0	0.5	0	0
	Mdg_01g005060	0	0	0	0	0	0.25	0	0	0	0	0	0
	Mdg_01g005070	0	0	0.5	0	0	0	0	0	0.5	0	0	0
	Mdg_01g005080	24.5	38.25	20	70.75	52.5	168.5	64	32.75	28.5	20.5	167.5	131
	Mdg_01g005090	131.5	140.25	121.5	173.75	180.5	161.25	312.75	271.25	274.25	227.25	337	278.75
	Mdg_01g005100	3	14.25	11.75	53	247.25	389.5	10	5.75	7.75	3.5	196	119.5
	Mdg_01g005110	74.75	122	68.75	149.25	91.25	136	130.5	145	111.5	101.75	201.25	148.25
	Mdg_01g005120	90.5	103.5	72.75	105.25	86.25	99	135.5	135.25	191	205.5	181	108.5
	Mdg_01g005130	715.5	810.75	574.75	896.5	793.5	1074.5	1125.75	1202.75	1204.75	1215.25	1723	1360.25
	Mdg_01g005140	278.25	436	236	491.25	551.25	472.75	1047	712.5	381.75	312.75	796.25	705
	Mdg_01g005150	481.75	555.5	577	665	789.25	624.5	626	624	629	614.75	670.75	732.75
	Mdg_01g005160	7.25	4.5	6.75	3.5	4.5	4.5	3.75	0.25	5.75	3	5.5	4.75
	Mdg_01g005170	75.5	105.75	40.75	15	39	8.25	28.75	25.5	0.75	1.25	0.5	0.75
	Mdg_01g005180	0.25	0.25	1	2	0.5	0.75	0	0	0	0	0	0
	Mdg_01g005190	95.5	85.25	126.75	104	146.75	77.5	68.5	57.25	76.75	89	83.5	77.25
	Mdg_01g005200	1160	733	956.5	783	1140	596.25	1586.5	1529.75	1595.75	1789.75	1443.5	1273.75
	Mdg_01g005210	143.25	144.25	240.25	199.5	306.75	201.5	183	159	154.5	132.75	314.25	236.5
	Mdg_01g005220	4.75	6	2	6.25	5	4.5	1.5	2.25	1.5	3.5	4.25	0
	Mdg_01g005230	7.5	5	4.75	12.5	9.5	9.25	3.75	6.25	4.25	6.25	4.25	5.5
	Mdg_01g005240	8.25	4.75	7.5	14	30.75	34.25	18	24.5	43.5	58.75	86	126.5
	Mdg_01g005250	0	0	0	0	0	0	0	0	0	0	0	0
	Mdg_01g005260	5.25	6	5	6.75	13	5	9.75	7.25	2	3.75	17.75	12.5
	Mdg_01g005270	4.75	3.25	3	3.25	5.5	4.75	5.25	4.75	2	4	6.5	4
	Mdg_01g005280	152.75	189.75	49.75	37.75	52.25	48.75	201	191.5	64.5	47.5	74	52.75
	Mdg_01g005290	104.75	214.25	53.75	123	84.5	124.5	220.75	193	95.75	62	167.25	127.5
	Mdg_01g005300	20	12.75	7.25	2.5	19	2.75	21	18.5	8.5	6.75	2.5	6.75
	Mdg_01g005310	0	0	0	0	0	0	0.25	0.5	0	0	0	0
	Mdg_01g005320	0	0	0	0	0	0	0	0	0	0	0	0
	Mdg_01g005330	0	0	0	0	0	0	0	0	0	0	0	0
	Mdg_01g005340	10.75	0.5	4.25	0.75	0.75	0.5	27.25	24	31.75	30.75	20.5	16.5
	Mdg_01g005350	2.25	2.75	3	1.5	3.75	0.75	0.5	1	0.5	0.5	0.25	1
	Mdg_01g005360	16.75	8	1.5	0.5	0.5	0.5	38	33.25	4	4.75	10.75	9.75
	Mdg_01g005370	0	0	0	0	0	0	0	0	0	0	0	0
	Mdg_01g005380	0	0	0	0	0	0	0	0	0.5	0	0	0.5
	Mdg_01g005390	43.25	73.25	5	116.75	5.75	67.75	82.25	93	107	146.75	107	85.25
	Mdg_01g005400	0.25	0.5	1.25	2	1.25	1.25	1.25	2.75	1.75	2	5.75	3.75
	Mdg_01g005410	0	0	0	0	0	0	0	0	0	0.25	0	0
	Mdg_01g005420	0	0	0.5	0	2	0	0.5	1	0	0	0	0
	Mdg_01g005430	0	0	0	0.25	0	0.5	1	0.25	0.25	0	0.25	0
	Mdg_01g005440	0.5	0.5	0.25	2	1.5	1	3	3	2.5	1.75	3	0.75
	Mdg_01g005450	0.75	0	0.25	0.25	2.75	0	0.5	1.75	1.25	0.75	4	3.25
	Mdg_01g005460	333.75	542	251.5	446	267.5	286	375.25	357.5	270	308.25	277.5	225
	Mdg_01g005470	2373.75	2554.75	1442	2026.75	1044.75	1268.75	2152.25	2624	2182.5	2424	1239	1029.5
	Mdg_01g005480	62.25	95	49.75	81.75	49.5	43.25	50.25	75.5	57.25	86.25	39.25	45.25
	Mdg_01g005490	581.25	528.25	593.5	744	1301.5	1219.25	1125.25	868.25	932	1098.75	1692.5	1312.5
	Mdg_01g005500	0	0	0	0	0	0	0	0	0	0	0	0
	Mdg_01g005510	0	0	0	0	0	0	0	0	0	0	0	0
	Mdg_01g005520	0	0	0	0	0	0	0	0	0	0	0	0
	Mdg_01g005530	152.75	157.75	203.25	213.25	411	339.75	138.25	137	222	286.5	423	404.5
	Mdg_01g005540	34	16.5	50.25	37.75	53.75	28	25.25	25.25	42.25	43	28	38.25
	Mdg_01g005550	169.5	256	175	253	280	256.75	207	227.5	243.5	213.25	264.25	275.75
	Mdg_01g005560	0.5	0.25	0	0	0	0	0.5	0	0	0	0	0
	Mdg_01g005570	94.25	67.25	206.75	184.5	285.25	247	75.75	72.5	120.25	125.75	160.75	151.5
	Mdg_01g005580	0	0.5	0	0.5	0.5	1	0	0	0.25	0	0.25	0
	Mdg_01g005590	0	3.5	2.25	19.75	8.25	10	3.75	2	6.25	4.25	2.5	4
	Mdg_01g005600	29.5	16	37.25	23	94.25	30.75	37.25	26	35.25	26.5	48.5	62.5
	Mdg_01g005610	0	0	0	0	0	0	0	0	0	0	0	0
	Mdg_01g005620	0	0	0	0	0	0	0	0	0	1	0	0
	Mdg_01g005630	544	303.5	703	518	711.75	563.75	470	500	796.5	808.25	809.5	757.75
	Mdg_01g005640	41	21.25	58.5	107.75	56.25	50	30	27.75	43.25	43.5	41.75	50.75
	Mdg_01g005650	329.5	494.25	400.5	586	501.5	495.75	414.25	381.5	334	234.75	454	390.75
	Mdg_01g005660	140	66.5	126.75	74.75	144.25	56.5	82	91.25	87.5	72.25	69.75	69.75
	Mdg_01g005670	157.25	166.5	122.5	102.75	137.75	141.5	279.75	243.5	222.25	196.75	240	184.5
	Mdg_01g005680	0	0.5	0.5	0.25	0	0	1	0.5	0	0	0	0
	Mdg_01g005690	1118	919.25	1421.5	2004.75	2293.75	2205.75	1101.25	1451.75	1414.5	1762.75	2061.25	2230.25
	Mdg_01g005700	1089.25	1036.25	1539.5	1817	1784.75	1543.75	940.5	1038.75	1637.75	1998.5	1476.25	1461.75
	Mdg_01g005710	1531.75	1895.25	2032	2657.25	1960.75	2099.75	2096.75	2220.5	2651.5	3336	2451.25	2173.75
	Mdg_01g005720	295	146.5	507.75	228.5	260.5	107	440.25	461.25	779.25	691	192	224.25
	Mdg_01g005730	1366	1824	1485	2223.5	1564.25	1889.5	992	1278.75	1905.5	2180	1743.75	1747
	Mdg_01g005740	3.75	2.25	0	2.75	0	4.75	10	10.75	7.25	4.25	3.25	1.25
	Mdg_01g005750	0.25	0	0.25	0.25	0.25	0	0	0	0	0	0	0
	Mdg_01g005760	33	35	43.5	48.5	63.25	32.25	36.75	48	68	74.75	76.25	77.75
	Mdg_01g005770	46	28	56.5	43.25	70.5	50.25	98	101.75	95	135.5	235.75	215.25
	Mdg_01g005780	4	14.25	3.25	9.5	9	31.25	29	24.25	6	4.75	6.25	8
	Mdg_01g005790	0	0	0	0	0	0	0	0	0	0	0	0
	Mdg_01g005800	25.5	2.5	214	30.25	244	39.5	0.5	0.75	3.75	5.5	2	2.75
	Mdg_01g005810	0	0	0	0	0	0	0	0	0	0.25	0	0
	Mdg_01g005820	0	5	0	6.75	0.5	8.75	0	0	0	0	0	0
	Mdg_01g005830	0	0.5	0	0	0.5	0.5	0.75	0.25	0	0	3	1
	Mdg_01g005840	116.5	235.25	54.5	201.5	66.75	220.5	230.75	230.25	121.5	157.5	99.25	95
	Mdg_01g005850	686.5	600.5	347.5	368.75	426.25	522.25	706.5	671.25	375	399.25	591	429.25
	Mdg_01g005860	15.5	0	18.75	0	16.5	0	0	0	0	0	0	0
	Mdg_01g005870	0	0	0	0	0	0	0	0	0.25	0	0	0
	Mdg_01g005880	0	0	0	0	0	0	0	0	0	0	0	0
	Mdg_01g005890	0	0	0	0	0	0	0.75	1.75	0.5	0	0.25	0.25
	Mdg_01g005900	4.25	0.75	2.5	0.75	2.5	1	0	0	0	0	0	0.25
	Mdg_01g005910	495.25	890	529	852.5	628.5	893.5	607.75	678.75	642.75	763.75	1090.75	897.5
	Mdg_01g005920	164.25	148	99	113.75	138.5	233.75	303.75	174	101.25	79.75	220.75	166.75
	Mdg_01g005930	538.25	525	489.25	533.25	585.5	602	697.75	674.75	503.75	514.5	459.25	446.25
	Mdg_01g005940	88.5	40	76.75	26.25	77.5	19.5	58.5	77.25	61.75	57	47.5	37
	Mdg_01g005950	630.5	931.5	514.75	988.5	454	668	921.25	875.75	985.25	741.75	699	684.5
	Mdg_01g005960	0	0	0.25	0	0	0.25	0.75	0.25	1.5	1	0	1.5
	Mdg_01g005970	1.25	0	0.75	0	2	0	0	0	0	0	0	0.25
	Mdg_01g005980	0	0	0	0	0	0	1	0.5	3.25	1.5	3.5	2.75
	Mdg_01g005990	831.5	978.75	708	1016	645.75	794.25	912.75	947.25	845.25	806.25	765.75	638.25
	Mdg_01g006000	0	0	0	0	0	0	0	0	0	0	0	0
	Mdg_01g006010	718.5	753.25	909.5	1169.25	1111.5	873.25	1133.5	1250	2218.25	2230.75	1635.75	1593.25
	Mdg_01g006020	0	19.75	0.25	35.75	0.5	8	1.5	0.75	0.5	0.75	0.5	0
	Mdg_01g006030	0	0	0	0	0	0	0	0	0	0	0	0
	Mdg_01g006040	1	2	1.5	2.25	2	1.75	0.75	2	2	1.25	0	1.5
	Mdg_01g006050	1300.5	1757.75	1288.75	1594.25	1414.25	1466.75	2414.25	2007.5	2221.75	2520.75	1800.25	1402.5
	Mdg_01g006060	95.75	83.25	112.5	110.75	158	99.75	107.75	92.5	112.5	106	113.5	118
	Mdg_01g006070	2	2	0.5	3.75	2.75	4.5	3.5	4	1.5	1	3	1.75
	Mdg_01g006080	0	0	0	0	0	0	0	0	0	0.25	0	0
	Mdg_01g006090	1877.25	2312.75	2034.75	2956.5	1778.75	1891.25	2006.75	1872.75	2112.75	1846.75	1646	1588.25
	Mdg_01g006100	80.5	239	98	356	135.25	269	108	103	157.75	137.75	151.75	160
	Mdg_01g006110	2	2	2.75	2.5	1.5	3.25	0	0	0.75	0	0.5	0
	Mdg_01g006120	1.25	0	0.75	0.5	0.75	0.25	0	0.25	0	0	0.25	2
	Mdg_01g006130	0	0	1.5	0.25	0	0.25	0	0	0	0	0	0
	Mdg_01g006140	0	0	0	0.25	0.5	0	0	0	0	0	0	0
	Mdg_01g006150	189.75	93	384	296.25	335.75	189.25	50.75	98.25	528.5	612.25	199.25	222.5
	Mdg_01g006160	260.75	237	181.5	313.5	234	246.75	364.25	380.25	343.5	427.75	359.75	298
	Mdg_01g006170	12	11	15.75	22	18.75	14.25	5	6.5	7	7.5	7.5	4.5
	Mdg_01g006180	17	12.5	18	18.25	26.25	22.25	7.75	9.5	13	11.75	12.5	5
	Mdg_01g006190	39.25	70.75	50	107.75	69.75	106.25	20.25	23.75	19.25	24.25	26	26.5
	Mdg_01g006200	822.5	682.25	633.75	747.5	354	335.25	643	717.25	810.5	863.75	368	355.5
	Mdg_01g006210	0.75	0.5	1	2.5	1.75	2.75	0.75	0.25	0.25	0	0.5	0.75
	Mdg_01g006220	8.75	9	10.75	13.75	12.25	12.5	9	10.5	8.25	8.25	21.25	13.25
	Mdg_01g006230	10	11.75	20	17.75	18.5	20	5	4.5	4.5	2.25	6.75	7.75
	Mdg_01g006240	36.5	81.5	36	93.25	53.25	77.5	46.25	51.25	35.25	42.25	53.25	52.25
	Mdg_01g006250	19.75	67	29.75	91	24.5	62	24.25	22.25	24.25	21.25	73.5	66.5
	Mdg_01g006260	39.5	58.25	28.25	46.75	29.25	53.25	51.25	53.25	25.5	26.75	23.5	27.25
	Mdg_01g006270	71.25	41	43	72	97.25	135.75	161.5	184	90.5	55.75	250	262.25
	Mdg_01g006280	1	0	0	0	0	0.5	0.5	0	0	0	0.5	1
	Mdg_01g006290	8	12	3.75	18.5	7	24.5	26.5	28.75	19.75	25.25	31	30.5
	Mdg_01g006300	75.25	145	44	112	72.25	125.75	136	116.5	68.75	82.75	67	73
	Mdg_01g006310	33.25	60	28.75	60.5	32.75	64.25	33.75	44.75	35.25	45.25	44.25	40
	Mdg_01g006320	0	0	0	0	0	0	0	0	0	0	0	0
	Mdg_01g006330	393.75	626.5	433.25	690.75	504.25	754.75	544	535.75	535	553.25	623	539.5
	Mdg_01g006340	50.25	82	51.5	129.25	60.5	145.5	59.75	60.75	63.75	77	88.5	91.25
	Mdg_01g006350	235.5	287.5	273	419.75	292	319.75	260.5	282.25	345.25	374	376.5	335.75
	Mdg_01g006360	180.75	203.25	282.75	308.25	390.5	275.75	180.5	228.5	176.25	163.75	279.25	281.75
	Mdg_01g006370	113	32.25	94.5	56.25	43	18.75	103	36.25	45.5	35	23.25	29
	Mdg_01g006380	166.5	23	184.75	68.75	85.25	40.25	20.75	14.75	19	24.5	28.75	26.25
	Mdg_01g006390	309.25	325.5	258.5	374.25	321.75	375.5	480.75	404.25	288	269.5	354	333.75
	Mdg_01g006400	6.5	0.25	5	2	6	6.75	66.25	33.5	23.25	24.75	68.75	44.5
	Mdg_01g006410	0.75	0	2.25	0.25	1	0	1.75	2.25	1.5	2.5	0.5	0.25
	Mdg_01g006420	0	0	0	0	0	0	0	0	0	0	0	0
	Mdg_01g006430	0	0	0	0	10.25	17.25	0	0	0	0	11.25	23.75
	Mdg_01g006440	1100.5	1312.5	1041.25	1442.75	904.5	871.75	1128	1070.25	1063.25	754	786.25	819.25
	Mdg_01g006450	72	91.75	64.75	89.5	96.75	109.5	101.25	94	86.75	91.75	166.5	132.25
	Mdg_01g006460	992.75	1382.25	1044	1870.25	834.5	1149.5	1347.75	1368.5	1691.25	1266.25	1519.25	1697.5
	Mdg_01g006470	0	0	0	0	0.25	0	0.5	0	1	0	0	1
	Mdg_01g006480	367.75	227.75	419	333.75	552	259.25	266.25	338.5	338.25	338.25	334.25	293.75
	Mdg_01g006490	1306.25	2178.75	1087.75	2239.5	820.75	901.5	1673.25	2104.25	2200	1981.75	1138	1011.5
	Mdg_01g006500	1476.5	1730	848.75	1716.5	635	635.5	2285.5	2587.5	2365.25	2620	1099.5	1008.25
	Mdg_01g006510	4.5	2.75	2.25	21	3.5	16.75	7.25	7	22.25	18.5	20.25	18.5
	Mdg_01g006520	34.25	83.5	34.25	136.5	44.25	103	44.75	36.5	59.25	53.75	40.5	32.5
	Mdg_01g006530	23.5	55	15	159	25.5	118.5	37.25	33.25	90	76.25	81.5	84.75
	Mdg_01g006540	76.5	133.25	69.75	193.75	74.75	121.5	119.75	129.25	156	187.5	128.25	112
	Mdg_01g006550	698.25	355.25	2101	1528	5051.5	3719	839	670.25	2343.5	1834.25	6899.5	7175.5
	Mdg_01g006560	187.5	243.5	193	206.75	221.25	176	256.5	267.75	181	215.75	227.25	189.25
	Mdg_01g006570	7.5	6	18.75	12.5	21.75	9.5	9	9.25	10.75	9.25	10	12
	Mdg_01g006580	5.5	0.25	3.25	1	5	0.25	0.25	0	0	0	0.5	0
	Mdg_01g006590	30.25	29.75	26	44	36	29.25	36.25	24.75	33.25	28.5	37.25	23.75
	Mdg_01g006600	80.5	45.25	136.75	113.5	154	97.5	101.5	113.25	112.75	128.5	125.5	134.5
	Mdg_01g006610	10.75	0.25	13.75	2.25	12.25	1.75	9	1.5	3.25	1	3.75	0.5
	Mdg_01g006620	7.75	12.5	14.25	14.75	10.75	9.75	7.5	4	3.5	4.75	6.75	6.25
	Mdg_01g006630	0	0	0	0	0.5	0	0	0	0	0	0	0
	Mdg_01g006640	503.5	464.25	226	328.75	329.75	249	1649	1946.25	1645	1765	1198.75	1125.25
	Mdg_01g006650	0	0.25	0	0	0	0.5	0.5	0	0.75	0	0.5	0.25
	Mdg_01g006660	1057	81	932.25	135.75	790.25	183	1059.75	1058	728.5	650.5	675.75	588.25
	Mdg_01g006670	370.75	531.75	765	1228.5	1471.5	1291.25	636.25	615	891.25	998.25	1551	1453.25
	Mdg_01g006680	101.25	94.5	116.5	143.25	157.5	199.5	237.25	208	137.75	138.5	441.75	342.75
	Mdg_01g006690	536	713.5	503.5	817.25	568.5	731.5	757.25	691.25	699	833.25	577.5	549
	Mdg_01g006700	461.5	503.25	477.25	292	575.25	315.5	468	326.75	238.25	348	327.25	288
	Mdg_01g006710	2336.5	2672.5	3017.75	4015.25	2809.75	2601.75	2271.25	2423.25	3897.5	3032.25	2823.75	2808.5
	Mdg_01g006720	155.25	224.5	277	415.5	551.5	571	398.5	323.75	465.25	538.75	805	665
	Mdg_01g006730	15.75	19.5	25.75	46	37.75	43.75	22.75	23.75	37.75	26.5	33.5	29.25
	Mdg_01g006740	126.25	163.5	175.5	255.25	292.25	279.25	220.5	268.5	198.25	191.25	255.75	240.5
	Mdg_01g006750	0	0.5	0.5	0.5	0.5	0.5	0.5	0	2.25	0.5	0	0
	Mdg_01g006760	144.25	199.25	172	206.5	131.5	117.5	302	261	285.5	198.5	219.25	202
	Mdg_01g006770	296.5	364.75	347.5	542	373.75	375.5	322.75	329	421.75	421.75	330	348.75
	Mdg_01g006780	7.5	11.5	4.25	30.25	8	13.25	4.5	5.25	5.5	5.25	3	6
	Mdg_01g006790	254	305.75	209.5	286.25	211	240.25	375.5	483.25	469.5	523.5	352	377.25
	Mdg_01g006800	57.5	50.5	8.25	18.75	7.25	9	47.25	51.25	27.25	43.5	11.5	13.25
	Mdg_01g006810	9.5	6.75	10.25	14.75	36.25	29.25	21.5	19	18	18.25	53	55.25
	Mdg_01g006820	0	0	0	0	0	0	0	0	0	0	0	0
	Mdg_01g006830	105.25	139.75	118.75	178.75	111	145.75	80	83.25	104.25	69.25	78.5	71
	Mdg_01g006840	0	0	0	0	0.25	0	0	0.25	0	0	0	0
	Mdg_01g006850	0	4.25	0	0	0	1	0	0.75	0	0	0.5	2
	Mdg_01g006860	1548.25	1810.75	646.25	1095.25	669.75	863	3266.25	3354	1237.25	954.25	1102.5	1076.75
	Mdg_01g006870	7	8.25	4.75	4.75	2.25	5	4.75	10.75	4	4.25	3.75	3.75
	Mdg_01g006880	0	0	0	0.25	0	0.5	0	0	0	0	0	0
	Mdg_01g006890	1958	269.25	440	99.75	121	94	2251.25	2849.75	967.75	902.75	229.5	165.75
	Mdg_01g006900	48	27.75	13	26.75	13.25	29.25	100.25	104.75	49	41.25	60	40.5
	Mdg_01g006910	56.25	182	11	243.5	10.25	204.25	208	223	309.25	298.25	328.25	382.25
	Mdg_01g006920	197.25	206.25	149.25	232	155	175.75	261	253.75	245.5	195	181	177.25
	Mdg_01g006930	29.5	36.25	24.75	73.75	37.75	70.75	26	23.5	29.75	21.75	37.75	28
	Mdg_01g006940	143.5	292.25	14.25	202.5	2147.75	3804.5	2154.75	919	19.5	10.75	1044.5	1668.5
	Mdg_01g006950	634.25	575.5	477.25	646.75	630.25	669.25	762.25	778.5	528.5	464.5	599.25	555.75
	Mdg_01g006960	2649.75	2406.5	2682.25	3378	2829.5	2960	2695.75	3029.75	2838	3016.75	2814.5	2625.25
	Mdg_01g006970	73.75	57.25	36.25	32.5	66.75	43.75	103	126	27.75	46.75	38.75	36.25
	Mdg_01g006980	3010.75	2988.75	1736.5	2452.5	1625.5	2009.75	3264.75	3273	2048.75	1930.5	1745.25	1570
	Mdg_01g006990	185.75	234	172.75	194.5	121	99.25	297	341.75	374.25	479	166.5	197.25
	Mdg_01g007000	200	255.75	168.5	240.25	153.25	276.25	228	277.75	315.25	344.25	332	281.5
	Mdg_01g007010	317.5	373.75	248.25	331.25	296.75	293.75	266.75	583.75	207.5	426.5	237	533
	Mdg_01g007020	0.5	4	1.5	6.5	5.5	3	1	1.75	0.75	0.75	3.25	3.75
	Mdg_01g007030	2555	3240.75	3115	5168.25	4041.25	4276.75	2239.5	2451	2864.25	2399	3370.5	3209
	Mdg_01g007040	849.25	838.5	730.5	1092	603.5	595.75	790.25	755	967.5	955.75	599.25	534.75
	Mdg_01g007050	583.5	617.25	459	446	383.75	232.75	632.25	631.5	505.25	453.5	293.75	276.5
	Mdg_01g007060	388.75	514.5	335.75	596.75	260.5	330.5	280.25	301.75	283	249	203	178.25
	Mdg_01g007070	143.25	58	103.25	84	321	319.75	116	74.75	63.75	73.75	109.75	101.5
	Mdg_01g007080	1.5	1.75	1.5	0.75	2.5	3	0.25	1	1.5	0	0.5	0.5
	Mdg_01g007090	177.75	256.5	192	267.25	388.5	468.75	198.25	193.25	144	203	269.75	246.75
	Mdg_01g007100	0	0	0	0	0.5	0	0	0	0	0	0	0.25
	Mdg_01g007110	12	17	8.75	14	9	15.25	15	19.5	9	15.5	15.25	11.75
	Mdg_01g007120	676.25	833	388.5	618.25	520.5	614.25	996.25	1005.75	573.25	519.25	646.75	612.25
	Mdg_01g007130	5	9	1.5	4.25	0.25	0.5	10.25	11.25	0.75	2.75	0	0
	Mdg_01g007140	234.5	422.75	148	381	208.25	422	395.75	418	232.5	217.5	278	265
	Mdg_01g007150	0	0	0	0	0	0	0	0	0	0	0	0
	Mdg_01g007160	0	0	0	0	0	0.5	0	0.5	0	0	0	0
	Mdg_01g007170	11.5	5.25	10	3.75	13.75	3	4	4.5	3.5	4	3.75	3
	Mdg_01g007180	74653.2	88065	16157.2	25506.8	2023	2689	69650.8	63924.8	32850.5	39015.8	4364.75	3769.75
	Mdg_01g007190	1066.5	708.75	110.5	209.5	3.75	4.5	868	1151.25	1064	1090.25	1	1.5
	Mdg_01g007200	0	0	0	0.25	0	0	0	0	0	0	0	0
	Mdg_01g007210	39	9.5	57.75	33.25	77	8.75	1.5	1.5	7	7.75	5	4.25
	Mdg_01g007220	1	0	0.5	0.75	1	2	2	1.25	1	1	1.5	1
	Mdg_01g007230	25210.2	22962.2	15505.2	18296.2	5975.75	6444.5	18692.2	17391.8	18499.8	17051	5596.75	5256.75
	Mdg_01g007240	406.5	687.75	275.5	541.75	303.75	448	589.25	554	431.25	445.5	394	397
	Mdg_01g007250	2240.75	1776	542.75	466.25	362.5	352	1703.5	1860.5	661	480	466	402.75
	Mdg_01g007260	9308.5	7266.25	1520.5	1324.25	253.25	252.75	4559.5	4331.75	2043	1565.75	267.75	217.25
	Mdg_01g007270	185.25	235.75	433.25	742	466.5	640.75	381.25	355.5	614	800.75	440	535
	Mdg_01g007280	10	25.5	11.25	30.25	24	59.75	27.5	24.75	19.5	18.25	39.75	39.5
	Mdg_01g007290	267.75	283.75	171.25	235.5	211.5	196.75	275.75	291.25	188	154.75	218.75	169.75
	Mdg_01g007300	1313.5	1423	1099	1226.75	1238.75	1052.25	1091.75	1006.75	861	874.25	605	622.75
	Mdg_01g007310	3	3	3.75	7.5	6.25	3.5	2.5	2.25	3.25	3.5	0.5	0
	Mdg_01g007320	420.25	424.5	411.5	419	551	425	408.75	450.5	333.5	389	628.75	581.25
	Mdg_01g007330	0	0	0	0	0	0	0	0	0	0	0	0
	Mdg_01g007340	2584.5	6015.75	3569.25	11657	10010.2	19141.5	1.75	1.25	4.5	2.5	3	6.5
	Mdg_01g007350	29.25	19.5	14.75	26	33	15.25	13	12.5	23.75	25.25	34	27.75
	Mdg_01g007360	192	149	201.25	210.75	328.75	265	223.25	219.25	301	245.25	298.5	221.5
	Mdg_01g007370	0	0	0.5	0	1.5	0.5	0	0	0	0	0.5	0
	Mdg_01g007380	102	123.75	158.75	319.75	178.25	220.75	110.75	104.5	137.75	124.25	229.75	204
	Mdg_01g007390	1722.5	2768.25	1715.25	3081.25	1884.75	1591.5	1914.25	2119.75	2673	2197.25	1678.25	1815
	Mdg_01g007400	182.75	231.25	162.5	264	186.5	345.25	301.75	255.25	225.75	259.5	278.75	331.5
	Mdg_01g007410	0.25	13.25	0	4	0	1.5	0	0	0	0	0.25	0
	Mdg_01g007420	3095	3606.75	318	415.25	200.5	206.75	2474	2524.25	1358.25	1704.5	227	151.25
	Mdg_01g007430	71.5	374.5	16.25	58.5	23.25	57.5	241.25	240.5	49.5	53.25	31	45.5
	Mdg_01g007440	11.25	3.25	3	1.5	2	3	18.5	8.25	4.5	0.25	1.5	1.25
	Mdg_01g007450	1010.5	1226.25	1496.5	1661.75	3544.5	3353.25	788.5	827.75	1392	1522.75	2337.75	2339.5
	Mdg_01g007460	0	0	0.5	0	4.5	7.25	0	0	0	0.25	7.5	8.75
	Mdg_01g007470	0.25	0	0	0	0.25	0	0	0	0	0	0	0.25
	Mdg_01g007480	0.25	0	0.5	0	1.25	0	0.5	0.75	0	0.5	0.5	0.5
	Mdg_01g007490	2.75	0.5	0.5	0	1	0.25	9.5	10	5.5	9.5	10.25	11
	Mdg_01g007500	8	9.75	4	9	5.25	4.5	6.25	7.5	5	6.25	6.75	1.75
	Mdg_01g007510	19	0	29	0.75	47	0.25	0	0	0	0	0	0
	Mdg_01g007520	0	0.5	0.75	0	0	0	0	1	0.5	0	0.25	0
	Mdg_01g007530	0	0	0	0.75	0	0	0	0	0	0	0	0
	Mdg_01g007540	114.5	109.75	52.75	89	30.75	32.5	129.75	141	113	109.25	55.75	51.75
	Mdg_01g007550	0	0.5	0	0	4.25	7.5	0	0	0	0	0	2.5
	Mdg_01g007560	412.75	388.25	295.25	307.75	417.25	434	638.25	656.5	435.75	397.75	601	557.75
	Mdg_01g007570	0	0	1	0	0	0	0	0	0	0	0	0
	Mdg_01g007580	569.5	848	292.25	411.5	213.75	250	761.75	988.25	632.75	622.75	319.5	339.75
	Mdg_01g007590	293.5	406.5	153	288.5	188.25	268.5	319.75	390.25	176.5	156	176	160.75
	Mdg_01g007600	0	0	0	0	0.25	0	0.75	0	0	0	1.25	1.75
	Mdg_01g007610	855.5	908.25	1469.25	3220	2703.25	3393	618.25	727.75	1519	1028.75	1908.5	1618
	Mdg_01g007620	0	0	0	0	0	0	0.5	0	0	0	0	0
	Mdg_01g007630	66.5	51.25	62.25	63.75	171.75	138	89.75	68.75	56.25	34.75	175.25	156
	Mdg_01g007640	0	0.25	0	0	1	1	0	0.5	0	0	0	0
	Mdg_01g007650	86.75	184	77	165.25	115.75	179.25	152.25	181.75	112.25	156.75	189.25	159
	Mdg_01g007660	0	0	0	1	0	0.5	0	0	0	0	0	0
	Mdg_01g007670	1280.5	1724.75	1000.75	1118.25	358.25	777.75	2826	2654	2856	3982.5	1711.5	1322.75
	Mdg_01g007680	16.25	47.75	13.5	31.75	8.75	19.5	40	28.5	34.25	25	18.5	18.75
	Mdg_01g007690	4.25	10.25	4.25	5	13.25	16.75	7.75	9	7.25	13	10.25	20.5
	Mdg_01g007700	0	0.5	0.25	0.75	1.5	0.5	1	2.75	0.75	0.5	2	2.5
	Mdg_01g007710	206.5	71.25	165.5	112	160.25	170.5	439.75	385.25	424.25	469.25	652.5	655
	Mdg_01g007720	1.5	1.25	4	2	7.75	3	2.5	2	3	0.75	2	3.75
	Mdg_01g007730	18	26.75	27	33.5	34.75	40.5	35.25	52	24.75	27	22	26.25
	Mdg_01g007740	199.75	185.25	413.75	513.5	691.5	506	243.5	185.25	575.75	425.25	640.75	721.5
	Mdg_01g007750	1.75	13.5	8.75	22.5	3	20.25	2.25	3.75	4.5	3.25	4.75	5.75
	Mdg_01g007760	593.5	864	803	1471.75	930.25	1237.25	708.75	747.75	830.75	994.25	795	725.25
	Mdg_01g007770	0	0	0	0	0	0	0	0	0	0	0	0
	Mdg_01g007780	953	990.5	901.75	1091.5	772	627.5	857	906	949.75	685.5	586.75	563.5
	Mdg_01g007790	441.75	556.25	483	807.25	539.75	677.5	532.75	552	674	552.25	748.5	758.25
	Mdg_01g007800	0	0	0	0	0	0	0	0	0	0	0	0
	Mdg_01g007810	421	523	467.5	776	474.75	623.5	523.25	454.5	571.75	560	678	507
	Mdg_01g007820	122	30.25	125	127	127	111	119.75	87	145.5	65.5	107.5	93.25
	Mdg_01g007830	0	0	0	0	0	0	0	0	0	0	0	0
	Mdg_01g007840	0	0	0	0	0	0	0	0	0	0	0	0
	Mdg_01g007850	262.75	450.25	284	599.25	429.5	625	371	388.25	466	508.5	630.75	531
	Mdg_01g007860	852.25	966.25	1134.75	1340	1003	739	781.75	904.5	1036.75	896.75	521.5	542.25
	Mdg_01g007870	4.25	10	3	4.75	0.25	1	9.75	12	5	7.25	0.75	1.5
	Mdg_01g007880	2.5	2.75	2.5	2.5	0	0.25	8	11	14.5	15.25	4.25	2.75
	Mdg_01g007890	599	620.75	554.5	664.25	530	435.75	643.5	775.5	680.75	601.5	471.5	449
	Mdg_01g007900	418.25	127.25	645	361.25	1094.75	440.75	417.75	343.5	467.25	560	818.5	849.5
	Mdg_01g007910	57.25	40.5	47.5	32.25	45.75	33.5	43.5	55.25	39.25	39.25	53.5	49.75
	Mdg_01g007920	42.5	105.25	58.25	142	45	67.75	133.75	148	170.75	172	89.5	120.25
	Mdg_01g007930	0	0.5	0	0	0	0	2	0.5	0	0	0.5	1
	Mdg_01g007940	0	0	0	0	0	0	0	0	0	0	0	0
	Mdg_01g007950	3.75	4	0.5	1.5	0.25	0	4	7.5	3	0.5	0	0.25
	Mdg_01g007960	8.25	28.5	10	56.75	36.75	68.5	35.25	26.75	45.75	32.5	122	107.75
	Mdg_01g007970	0.25	0	0	0.5	0	0.25	0.25	0	1	0.5	0.5	1
	Mdg_01g007980	681.25	717.75	703	909.25	599.75	648	597.25	499.25	426.75	346.25	446.25	363.5
	Mdg_01g007990	255.25	363	357.5	567.25	390.25	343	401.5	369	449.25	413	398.25	422.75
	Mdg_01g008000	0	0	0	0.25	0	0	0	0	0	0	0	0
	Mdg_01g008010	3.5	0.75	5.5	1	14.25	0.25	2.75	1.5	0.25	4.75	7	4.25
	Mdg_01g008020	528.25	719.5	538.5	1026.5	430.25	753.75	737	677.25	719.75	712	464.5	450.5
	Mdg_01g008030	337.5	498.25	355.75	527.5	234.75	219.75	350.5	392.75	528.75	416.5	179.5	177.25
	Mdg_01g008040	1655.25	1214.5	757.5	1101.25	767.5	1233.75	2736.5	1996.25	1556.5	953.25	614.5	554.5
	Mdg_01g008050	663.75	805.75	530.5	611.25	513.25	482	679	677.5	597.25	562.25	405.75	301
	Mdg_01g008060	240.5	277.25	190.25	213.75	160	173.75	221.5	217.75	201	184	107.5	99.75
	Mdg_01g008070	0	0	0	0	0	0	0	0	0	0	0	0
	Mdg_01g008080	82.75	140.5	119	230	195.75	236.75	146.25	149.25	128.25	119.5	236.75	220.5
	Mdg_01g008090	6.75	16.5	5.25	12	7.25	15	16	12.5	5.5	9.25	21.75	17.25
	Mdg_01g008100	800.5	1064.5	467	613.25	239.75	308.5	803.75	958.5	498.75	398	227.5	212
	Mdg_01g008110	0	0	0	0	0	0	0	0	0	0	0	0
	Mdg_01g008120	0	0	0	0.5	0.75	0.5	0	0	0	0	3.5	2.25
	Mdg_01g008130	601.75	509.75	510.25	465.75	565.5	524.5	793.5	736	638	450.75	733.25	662
	Mdg_01g008140	287.25	314.25	194.5	219.5	296.5	517.25	494	490	351.5	337.5	486.25	366.5
	Mdg_01g008150	164	110	62.5	73	47.5	59.75	370	356.25	172.25	136.5	141	109.75
	Mdg_01g008160	144	134.5	67.75	85.75	75.75	87.5	164	172.25	86.75	99.5	105	97.75
	Mdg_01g008170	100.5	68.25	134.25	107.25	90.75	67.75	155	129.75	167	173	89.75	77
	Mdg_01g008180	1156.5	1169.25	1304.25	1907.25	1490.25	1512.75	932	845.25	1143.5	795	1312	1285
	Mdg_01g008190	546.5	526.5	285	458	282.5	505	359.25	509.25	231.5	235.25	205	179.25
	Mdg_01g008200	0	0	0	0	0	0	0	0	0	0	0	0
	Mdg_01g008210	173	166.5	154.75	200.75	202.25	206.75	218.25	178.25	140.5	126.25	152	149.75
	Mdg_01g008220	28.5	28	19.25	19.25	16	25	56.5	60.75	36.75	39.25	34.75	22.25
	Mdg_01g008230	0	0.25	0	0.5	0	0.5	0	0	0	0	0	0
	Mdg_01g008240	37	44	115	90.75	208	295.75	82.5	73	116.5	104	293.75	207.5
	Mdg_01g008250	0	0.5	0	0	0	0	0	0	0	0	0	0
	Mdg_01g008260	279.5	338.75	254.75	379.25	325.75	360.75	321.25	294	366.25	456.5	344.25	363.75
	Mdg_01g008270	0	0	0	0	0	0	0	0	0	0	0	0
	Mdg_01g008280	19.75	15.5	16	7.25	83	54.25	108.75	88.75	44.5	50.75	79.75	78.5
	Mdg_01g008290	0	0	0	0	0	0	0	0	0	0	0	0
	Mdg_01g008300	0.25	0	0	0	0	0	0	1	0.5	2	0	0
	Mdg_01g008310	54.75	56	46.5	40.75	51.75	44.5	49	37.75	32.5	27.75	50.75	33.75
	Mdg_01g008320	63	71	39	43.75	40.5	42	101.75	126.75	75.75	93.25	70.25	63.75
	Mdg_01g008330	3.5	3.5	0.5	1	1.75	3	5.75	2	0	0.25	2.25	1.25
	Mdg_01g008340	1338.75	1671.5	1083.5	1731.5	1272.25	1439	1455.75	1364.75	1299.75	1335.5	1633.75	1635.5
	Mdg_01g008350	207.25	488.5	457.25	644	412.5	417.25	239.25	217.5	369.5	325.5	285.5	290
	Mdg_01g008360	12.75	30	15.5	57.5	184.75	326.25	18	9.25	4.75	2.5	150.5	147.25
	Mdg_01g008370	255.25	231.25	315	378.75	411.5	293.75	273.25	272	414	288.25	521.25	496.5
	Mdg_01g008380	224.5	245.25	239.25	366.5	326.75	410.25	413	341.75	374.75	488.75	484	557
	Mdg_01g008390	54.25	88.5	4.25	19	17.5	36.75	333.75	170.25	117.25	70.75	252.25	108
	Mdg_01g008400	471.25	294.5	373.75	382.5	646	657.75	416.25	393.75	468.25	473.5	814.75	753.25
	Mdg_01g008410	0	2.5	0.25	1.25	0.25	0.5	0	1	0	0.25	0	0
	Mdg_01g008420	256.5	697	11.5	107.5	41.75	176	124.5	252.75	79	88.5	175.5	166
	Mdg_01g008430	1.25	0.75	1	0	0	0	4.25	4	8.75	6.5	0.5	0.25
	Mdg_01g008440	2439.5	3996.75	1010.75	581.5	112.25	109	4489.25	3942	2070.5	2660.5	88.75	113
	Mdg_01g008450	159	137.5	168.5	175	175.5	158.5	251.75	266.75	243	246.5	257.75	230.75
	Mdg_01g008460	28	43	44	93.5	74	99.5	94.75	82.5	100	78.25	181	134.5
	Mdg_01g008470	5.5	5	8.75	8.25	11	7.5	5	5.5	4	7	8.5	10.75
	Mdg_01g008480	0	1.5	0.25	0	0.5	0.75	0	0.5	0	0	0.25	0.5
	Mdg_01g008490	681	1268.75	404.25	849	359.75	522.5	957	973	686.75	723.25	412	440.25
	Mdg_01g008500	0	0	0.25	0	0	0	0	0	0	0	0.5	0
	Mdg_01g008510	0	0	0	0	0	0	0	0	0	0	0	0
	Mdg_01g008520	0	0	0	0	0	0	0	0	0	0	0	0
	Mdg_01g008530	240	422.5	150.5	233	124.5	127	282.25	352	235.25	200.5	156.5	168
	Mdg_01g008540	0	0	0	0	0	0.25	0	0	0	0	0	0
	Mdg_01g008550	1.25	3.25	2.75	1.75	4.25	3	1.5	6	6.75	7.75	1.25	3
	Mdg_01g008560	3	2.25	1.25	1.5	1.75	3.25	4.25	1.75	1.5	0	1.25	1.75
	Mdg_01g008570	17	19	17.5	31.5	21	15.25	10.25	11.25	16.5	16.5	17.25	17.25
	Mdg_01g008580	605.75	1050.75	321.25	696.75	358	751.75	888	947.25	661	598	635.5	554.25
	Mdg_01g008590	0	0	0	0	0	0	0	0	0	0	0	0
	Mdg_01g008600	15	10.25	9.75	1	1.5	0.5	94.5	34.75	24	37.75	7	7
	Mdg_01g008610	9.5	8.75	3.75	15.5	5	25	34.5	30.25	18.25	8.75	69.75	43.25
	Mdg_01g008620	0	1.5	0	0	0	0	3.75	0.5	0.5	0.5	0.5	0
	Mdg_01g008630	6	6	7.25	7.75	4.75	3.75	1.25	6.75	2.25	2.25	1.75	1.5
	Mdg_01g008640	53	49	60.5	57.75	63.25	37.5	20	23.75	31	20.25	31	27.5
	Mdg_01g008650	59	99.5	129.5	141.25	140	124.25	8.5	12	12.75	14.25	19	13.5
	Mdg_01g008660	2.25	4.5	3	2	2.75	2.75	11.75	11.25	24.25	11.75	15.25	22
	Mdg_01g008670	33.25	23.25	57.75	37	61	65.75	3	9	5.25	1	11.25	11
	Mdg_01g008680	0	0.25	0.5	0	2.25	1.25	0	0	0	0.5	0	0
	Mdg_01g008690	1.5	133.25	1	212.25	3.5	251.25	2.25	2.5	1.5	2.5	4.5	3.75
	Mdg_01g008700	0	0	0	0	0	0	0	0	0	0	0	0
	Mdg_01g008710	0	0.25	0	0	0.25	0	0.25	0	0	0	0	0
	Mdg_01g008720	0	1.75	0	2.75	0	5.5	0	0	0	0	0	0
	Mdg_01g008730	2	4.75	3.75	1.5	3.75	5.75	3	1	5.25	2	8	2.25
	Mdg_01g008740	1626.25	942.75	1016.5	1061.75	1332.5	1317.5	1391	1466.75	1260	1266.25	1678.25	1584.25
	Mdg_01g008750	1923	5113.5	1645.25	4419.25	324.25	469.25	287.5	221.75	598.75	839	39.5	22.5
	Mdg_01g008760	102.75	134.25	94.5	136.5	76.25	54	74.5	61	98	60.75	37.75	37
	Mdg_01g008770	261.75	242.75	227.25	286	213.25	139.75	226.75	213.75	274.5	235.25	147.5	141.5
	Mdg_01g008780	0	11.25	0.25	13.75	0	4.5	0	0	0	0	0	0
	Mdg_01g008790	0	0	0	0	0	0	0	0	0	0	0	0
	Mdg_01g008800	173.25	235.25	162.5	223.25	217	139	327.75	259.25	317.75	172.25	440	385.75
	Mdg_01g008810	489.25	913.5	749	999.75	863	786.25	0	1.25	0	0	0	5.75
	Mdg_01g008820	3194.75	3051.25	2324.75	2917.5	1643.75	1521.25	2031	2067.25	3366.5	3278.25	2244.25	2136.75
	Mdg_01g008830	1004	1132	848.5	519.25	852	1007	1717.75	1275.5	791.75	788	975	819.5
	Mdg_01g008840	0	0.25	0.5	0	0.25	0	1.75	0.5	0	0	0.5	0
	Mdg_01g008850	3	9	4	11.5	2.75	10.5	17	24.25	12.75	23.5	17.5	20.25
	Mdg_01g008860	0.25	7.25	3	3.75	4	6.25	1.25	0	0	0.25	0	0
	Mdg_01g008870	91.75	180	265	321.75	172.5	399.75	50.75	77.25	108.75	209.75	121.25	106
	Mdg_01g008880	23.5	2.25	5.75	8.25	12	1	1	0.75	1	0	0	1.5
	Mdg_01g008890	17	53.75	11	42.25	15.25	34.5	8	11.75	9.25	6	15	16.25
	Mdg_01g008900	0	0	0	0	0	0	0	0	0	0	0.5	0.5
	Mdg_01g008910	0	0	0	0	0	0	0	0	1	0.5	0	0
	Mdg_01g008920	0	7.5	0.25	2.25	0	1	0	0	0	0	0	0
	Mdg_01g008930	0	143.75	1	87.25	1	24.25	0	0	0	0	0.5	0
	Mdg_01g008940	0	1.5	0	0.25	0	0.25	0	0	0	0	0	0
	Mdg_01g008950	13.25	193.25	14	259.5	20	239.5	30.75	34	29.75	38.5	35.25	34.75
	Mdg_01g008960	0	0.5	0.5	2	0.25	1	1.75	0.25	1	0.5	1.5	1
	Mdg_01g008970	12357.8	12075	8723.25	13686.2	5042	6024.5	9196	9971.5	13534.2	11764.8	7566.75	6639.25
	Mdg_01g008980	109.25	118.5	148.75	129.25	72.75	96.75	156	146.25	247.5	231.25	138.25	194.25
	Mdg_01g008990	0	0.5	0	0	0	0	0	0	0	0	0	0
	Mdg_01g009000	0	0.75	0	0	0	0	0	0	0	0	0	0
	Mdg_01g009010	1.5	3.25	0.5	0.25	0.25	1	1	0	0.5	0.5	0	0
	Mdg_01g009020	2267.5	2955.75	1928.5	3136	2024.25	2171.25	2145.5	2317	3270.75	2858.25	2489.5	2487.75
	Mdg_01g009030	3	1.5	1.25	2.25	0.25	0.75	1.75	2	4	0.75	0.25	1
	Mdg_01g009040	35.5	38	22	34.5	32.75	34	60.75	64	38.75	47.5	49.5	46.25
	Mdg_01g009050	63.25	33.25	80.5	78.5	57	38.25	36.75	44.75	69.5	56.5	41.5	36.25
	Mdg_01g009060	261	25	162.75	69	77.5	43	22.75	27.5	47.25	37	26.5	30.25
	Mdg_01g009070	42.5	28.5	47	47.25	35	23.75	37.5	39.75	59.5	53.5	30.75	27.75
	Mdg_01g009080	178.5	135.25	207.25	203	118.75	99.75	177.75	162.25	248.25	220.25	155	132.5
	Mdg_01g009090	41.25	36	102.75	105.5	153.75	108.75	99.75	98	141.75	105.75	205.75	173.5
	Mdg_01g009100	0	0.25	0	1.25	0	1.5	0	0	0	0	0	0
	Mdg_01g009110	0.5	0.5	0	0	0	0	0	0	0.25	0	0	0
	Mdg_01g009120	4.5	4	16.5	10.25	7.5	5.5	1.75	0.25	0	0	0	0
	Mdg_01g009130	18.5	15.5	38	39	51.5	30.5	11.75	11.75	11	12.25	7.25	5.5
	Mdg_01g009140	11.5	16	28.5	40.5	44.75	48.5	3.5	4.75	3.5	5	6.25	6.5
	Mdg_01g009150	6.5	2.25	4.25	12.25	17.75	7	3.25	3.25	11.5	9.75	15	9.75
	Mdg_01g009160	31	39	36.5	71.25	53.25	62.75	57.25	36.25	35	24	152	114
	Mdg_01g009170	118.25	83	91.5	90	77.5	36.5	218.5	228	279.25	336.75	263.75	193.5
	Mdg_01g009180	148	170.75	132.75	265.75	249.5	463.25	568.25	393	239.75	197.25	656.25	404
	Mdg_01g009190	502.25	34.25	286.75	104.25	160	308	184.75	48.5	72.25	55.75	677.25	399.5
	Mdg_01g009200	14.75	11	5.75	28.5	17.75	115.5	68.5	26.25	12.5	9.25	86	44
	Mdg_01g009210	34.5	9.5	8.75	7.25	8.75	6	47.5	31	10.25	11.75	15.25	8
	Mdg_01g009220	1.75	3.5	1.5	2	1	0.5	0	0	0	0	0.25	0
	Mdg_01g009230	4.25	9.75	1.5	12.25	6.25	23.25	12.75	3.5	7	4	14.5	12.75
	Mdg_01g009240	81.25	74.75	63	36.75	47.25	34.25	62	42	16.25	11.5	8	6.25
	Mdg_01g009250	0.25	5.25	0	2.25	2.75	8	5	2.75	1	0.75	1.5	0.75
	Mdg_01g009260	0	0	0	0	0	0	0	0	0	0	0	0
	Mdg_01g009270	0	0	0	0	0	0	0	0	0	0	0	0
	Mdg_01g009280	365.25	697.5	304	756.5	285.5	684	428.25	481.25	358.25	332.25	424.25	325.5
	Mdg_01g009290	704.75	996.25	494.5	876.75	347.25	485.75	876.75	983	1035.5	1022.75	504	421.5
	Mdg_01g009300	109	72.5	119.5	139.75	184.75	76.75	82.25	72.75	67.75	97.75	85.25	117.75
	Mdg_01g009310	169.25	201.75	162.25	241.5	155.75	160.5	158.5	161.25	134.75	160.5	138.25	136.5
	Mdg_01g009320	22.75	46.75	22.75	37.75	38.25	39	45.75	49.5	40.25	46	43	43.75
	Mdg_01g009330	0	0	0	0	0	0	0	0	0	0	0	0
	Mdg_01g009340	0.25	0	0	0.5	0	0.25	0.5	0.25	0.25	0	0	0
	Mdg_01g009350	195.75	222.75	214.75	234.25	217.5	189	219.25	277.25	182	173.5	199.75	174
	Mdg_01g009360	16.75	5	40.25	30.5	43.75	10.25	2.25	0.75	8	6	2.5	5
	Mdg_01g009370	0	0	0	0	0	0	0	0	0	0	0	0
	Mdg_01g009380	6.5	5.5	11.75	8.75	19.25	8.5	11	12.5	11.75	12	12.75	11.5
	Mdg_01g009390	47.5	22.5	58.25	51.75	56.75	38	48	49.5	36.5	25	54.25	61
	Mdg_01g009400	191.25	154.5	164.75	196.75	166	134.25	215.25	269.75	285.5	256.25	256.5	235.5
	Mdg_01g009410	8	1.75	21.75	21.75	26.75	6.25	1	0.5	7.75	10	3	7.25
	Mdg_01g009420	0	1.5	0	0	0	0	0	0	0	0	0.5	0
	Mdg_01g009430	7698	3646.5	13918.8	9659.25	20256.2	8372.5	3377.75	3045.5	6056	5615.5	5784.75	5434.75
	Mdg_01g009440	520.25	748.5	495.75	893.25	533.25	606	510.75	611	581.75	518.5	434.5	385.5
	Mdg_01g009450	377	504.75	491.75	690.5	504.75	589.5	462.5	480	435.25	460	476	397
	Mdg_01g009460	0	0	0	0	0	0	0	0.75	0	0.5	0	0
	Mdg_01g009470	0	0	0	0	0	0	0	0	0	0	0	0
	Mdg_01g009480	0	0	0	0	0	0	0	0	0	0	0	0
	Mdg_01g009490	0	0	0	0	0	0	0	0	0	0	0	0
	Mdg_01g009500	188.5	196.25	170.25	244.75	232.5	210	236.25	251.75	233.75	281.75	303.5	299.75
	Mdg_01g009510	97.5	127.25	32.5	105	23.25	69	252.5	275.75	172.25	186.75	154.75	139
	Mdg_01g009520	1283.5	1499	1273.75	1606.5	1319.75	1154.75	1491.25	1631.5	1870	1987.75	1443.25	1250
	Mdg_01g009530	0	0	0	0	0	0	0	0	0	0	0	0
	Mdg_01g009540	0	0	0	0	0	0	0	0	0	0	0	0
	Mdg_01g009550	15.5	47	36.25	87.75	77	131	0.75	0	1.5	1.5	3	1.75
	Mdg_01g009560	829.75	1689.75	699.5	1669.25	1123.75	2258.5	1115.75	1016.75	794.5	672.5	1058.25	1088.5
	Mdg_01g009570	0	0	1	0	18	23.5	0	0	0	0	6.75	6.25
	Mdg_01g009580	2.5	2.25	1.75	1.5	13	16.75	3.5	2	2.25	1.25	7.5	3.25
	Mdg_01g009590	1	1	4.75	10.5	195	276.75	4.75	1	1.75	1.5	73.75	59.25
	Mdg_01g009600	82.75	92	64	71	68	63	195.75	185	120.5	103.25	127.5	140
	Mdg_01g009610	1265.25	1120.5	1542.75	1725.5	1824.25	1552.75	1339.75	1390.5	1552.75	1111.25	1536.5	1761.75
	Mdg_01g009620	0	0	0	0	0	0.5	0	0	0	0	0	0
	Mdg_01g009630	0	0.25	0	0.75	0	0	0	0	0	0	0	0.5
	Mdg_01g009640	538.5	610	770.75	1051.75	279.25	191.75	104.25	102.5	207.25	158.25	144.5	137.5
	Mdg_01g009650	0	0	0	0	0	0	0	0	0	0	0	0
	Mdg_01g009660	651.75	897.5	729	967.25	876.25	732	799.75	869.25	815.5	761	717.5	738.75
	Mdg_01g009670	37	29.5	34.75	62.25	44.75	59.25	58	55.5	53.25	48.25	67	49.75
	Mdg_01g009680	97.25	80.25	200.25	172.5	224.25	192	129.5	130.75	167	174.25	182.75	192.5
	Mdg_01g009690	205.25	235.25	147	220.5	167	201.75	202.75	181.5	146.25	150	182.25	160.25
	Mdg_01g009700	198	329.5	102.5	166.25	77.5	85.75	258	267	161.75	174.5	89.25	75.75
	Mdg_01g009710	418.5	703.25	252.5	428	213.25	215	459	511.5	305	333.5	189.5	190.25
	Mdg_01g009720	6708.5	10767.2	4626.25	8355.75	4014.25	4104.5	8025.75	7851.25	4429.5	3648.25	3159.5	3282.75
	Mdg_01g009730	300.75	175	192.25	151	131.25	64.25	284.5	363.5	361.25	449.75	207.75	202.25
	Mdg_01g009740	224.25	239.75	303.25	335.5	387.25	303	299	322.75	284.5	344.25	284.5	286
	Mdg_01g009750	248.5	281.75	247.75	256.75	245.75	175.75	335.25	322.25	241.5	196.75	223.5	293.75
	Mdg_01g009760	740.75	799.25	640.75	810.75	579.5	615.25	886.5	814.5	842	748.5	709	690
	Mdg_01g009770	105	419.75	126.5	488.25	97.25	210.5	253	220	253.25	270	181.75	178.75
	Mdg_01g009780	114.25	102.25	71	58	31.75	19.75	136.5	113.25	61.25	47	45.75	33.25
	Mdg_01g009790	732	757.25	609.75	928.75	719.75	734.75	848.25	866.75	767.5	802.5	886.75	782.25
	Mdg_01g009800	984.75	1122.5	1367.5	1307.75	1656.75	824.25	986.25	1195.75	1695.75	1574.5	1742.5	1820.25
	Mdg_01g009810	0	0	0	0	0	0	0	0	0	0	0	0
	Mdg_01g009820	0.5	0.75	0.5	0.5	0	0	1.5	0	0.25	0	0	1
	Mdg_01g009830	311.25	385.25	310.5	432.75	358.5	482.5	373.5	353.25	343.5	342.75	380	348
	Mdg_01g009840	1	0.75	0.25	0	0.75	0.25	0.25	0.5	0	0.5	1	0.75
	Mdg_01g009850	0	0	0	0	0	0	0	0	0	0	0	0
	Mdg_01g009860	0.25	0	0.25	0	0	0	0	0	0	0	0	0
	Mdg_01g009870	0	0	0	0	0	0	0	0	0	0	0	0
	Mdg_01g009880	0	0	0	0	0	0	0	0	0	0	0	0
	Mdg_01g009890	0	0	0	0	0	0	0	0	0	0	0	0
	Mdg_01g009900	170.75	71	190.25	113.25	209.5	82.25	191.75	169.75	237.75	276.75	195.25	196.75
	Mdg_01g009910	0	2	0	2.5	0	1.25	0.25	1.5	4.25	0.25	0.25	1.25
	Mdg_01g009920	0	0	0	0	0	0	0	0	0	0	0	0
	Mdg_01g009930	0	0	0	0	0	0	0	0	0	0	0	0
	Mdg_01g009940	8.25	4.25	20.5	11.5	169.25	26.5	17.5	12.75	12.5	28.25	59	112.75
	Mdg_01g009950	1162.75	833.75	1038.25	834.25	826	568.25	1022	929	1179.5	1034	487	466
	Mdg_01g009960	349.25	325.5	248.25	223.5	201.75	139.25	293.5	391.75	309.75	377.25	165.25	158.5
	Mdg_01g009970	41.25	35.25	26.25	92.5	40.75	84	21	21	17.25	14.5	10.25	21.5
	Mdg_01g009980	1.75	0.5	1.75	1	7	4.75	3.25	5.75	12	10	19.25	24.25
	Mdg_01g009990	0	0	0	0	0	0	0	0	0.5	0.25	0	0
	Mdg_01g010000	0	0	0	0	0	0	0	0	0	0	0	0
	Mdg_01g010010	0	0	0	0	0	0	0	0	0	0	0	0
	Mdg_01g010020	428.75	707	457.25	834	347.75	362	393	409.75	529	583.75	303	269.25
	Mdg_01g010030	163.25	161.25	97.75	84.25	81	53.25	202.75	231.5	78.25	78.25	49.25	63.25
	Mdg_01g010040	595.25	817	150.25	208.25	79.5	48.75	637.25	803.5	234.75	165.25	50.25	50.75
	Mdg_01g010050	383.75	558.75	403	736	291.5	322.5	367.25	376.5	529.5	456.5	247.5	280.75
	Mdg_01g010060	515	404.25	236.75	306.25	338.25	261.5	577.25	457.75	301	263.5	542	409.5
	Mdg_01g010070	347	133.5	608	408.5	1077.5	682.75	416.25	353.75	490.5	518.25	857.25	818.25
	Mdg_01g010080	0	0	0	0.5	0	0	1.75	2.25	3.75	0.5	2	5.75
	Mdg_01g010090	17.5	127	21.75	49	20	11.75	23.75	23.25	29.25	18.5	33	54.5
	Mdg_01g010100	110	139	69	99	96.25	83	207	172.5	81.25	91	74	80.5
	Mdg_01g010110	56.5	51.75	273	399	588.25	427.25	266.75	155.25	217.25	152.75	641	624
	Mdg_01g010120	6.25	6.75	10.75	7.25	10	14	13.5	17.25	2.75	11.25	9.5	8.5
	Mdg_01g010130	159.75	263.5	263.75	416.25	414	502.75	189.75	225.5	241.75	248.5	316	342.25
	Mdg_01g010140	84.5	103.75	55.25	88	81	60	88.75	126.5	92	128.5	84.5	86.25
	Mdg_01g010150	0	0	0	0	0	0	0	0	0	0	0	0
	Mdg_01g010160	1102.25	944	1173.5	1042.5	1449.5	1049.5	1181.5	1134	870.5	876.25	1066	1009
	Mdg_01g010170	32	46	15.25	11	10.25	10.75	101.25	95.25	84.75	95.75	30.75	22.5
	Mdg_01g010180	1944.5	2192.25	119	181.5	67.5	120.5	1432.75	1967.5	441.25	312.25	128.5	164.25
	Mdg_01g010190	9.5	11.75	13	71.5	59	59	45.25	40	62.5	72.25	59.25	91
	Mdg_01g010200	2129	1855	2018.75	2000.5	1668.5	1282.75	2458.75	2749	2494.25	2891.5	1817.25	1808
	Mdg_01g010210	32	83	17.75	76.25	52.5	88.75	85.25	80.25	48.75	38.25	108	117
	Mdg_01g010220	446.75	725	605.25	1218.5	597.75	865.75	468	421.5	729.25	739.75	610.75	582.75
	Mdg_01g010230	14953.8	15607.2	6500.5	8819	4872	5602.5	14416.2	13791.5	9230.5	7904.5	6269	5105.25
	Mdg_01g010240	99.25	199.25	97.5	247.25	226.75	380.5	178.25	183	187	275.75	320.25	279.75
	Mdg_01g010250	445.75	349	389.25	557.25	476.5	615.5	629	611.5	429.25	403.75	962.25	1080.5
	Mdg_01g010260	0	0	0	0	0	0	0.5	0	0	0	0	0.5
	Mdg_01g010270	3.5	6.25	3.25	7.25	25.75	51.75	23.25	4.75	12.25	1	47.25	27
	Mdg_01g010280	447.5	823.5	396.75	763.75	333.75	522.75	519	474.25	480.25	469.75	352.5	327.25
	Mdg_01g010290	1.25	12.25	0.25	17.5	1	13.25	2.75	1	0.5	1.25	1	1.5
	Mdg_01g010300	0.25	0	0	0	0	0	0	0	0	0	0	0
	Mdg_01g010310	218.5	188.5	455	374.5	225.25	104	120	126.75	273.75	286.25	82	104.25
	Mdg_01g010320	0	2.25	0	6.25	0	0	0	0	1.5	0	0	0
	Mdg_01g010330	2.25	2.25	3.25	3.5	13.75	15.75	4.75	3.75	12.25	5.5	39.5	38.5
	Mdg_01g010340	1	3.75	1	14.5	1.25	10.5	1	0.25	1.25	1.5	2.25	1.5
	Mdg_01g010350	846	1018.5	929.75	1360.75	1002.75	966	924.25	947	888.5	729	807	705.5
	Mdg_01g010360	8405	7990	7889.25	8274.75	3777.25	3540.75	9908	8934.5	11420.8	11916.2	2814.25	2207.5
	Mdg_01g010370	0	0	0	0	0	0	0	0	0	0	0	0
	Mdg_01g010380	210.25	203.5	400.25	393.5	858.25	1158.75	565.75	593.25	595.75	715.5	841.5	1184
	Mdg_01g010390	180.25	105.5	168.75	130.75	303	166	167.5	195.5	145.25	169.75	232	216.5
	Mdg_01g010400	104.5	147.25	137.5	155	237.25	202.75	80.25	88.25	88	105.25	136.5	121.5
	Mdg_01g010410	61	6.25	105	7	137.25	1	0.5	0	0	0	0	0
	Mdg_01g010420	8.25	19.5	21.75	26.75	43	28.25	16.25	1.25	7	7.5	8.5	11.25
	Mdg_01g010430	164.25	212.5	339.75	426.5	262.25	231.25	120.75	127.75	326.5	326	224.5	220.5
	Mdg_01g010440	0	0	0	0	0	0	0	0	0	0	0	0
	Mdg_01g010450	1750.5	2763	2506.75	3560.5	2171.5	1630.75	1788	2008	2468.5	2119	1563.75	1818.5
	Mdg_01g010460	179.5	202	99.5	114.25	65.5	76.5	233.5	264	85.5	75.25	44.5	40.5
	Mdg_01g010470	0	0	0.5	0	1	0.5	2.5	0.25	0.5	1.5	2.5	4.5
	Mdg_01g010480	778.25	758	1001.75	1529.5	1053.25	1160.25	770	812.75	1036	1145.5	951	782.75
	Mdg_01g010490	1479.5	1696.75	1360.25	1935	1630.75	1750.5	1683.25	1622.25	1600.75	1592	1616.5	1570.5
	Mdg_01g010500	331.75	383.5	241.75	382	233.25	256.25	382	382.5	374.75	422.75	284.25	259.5
	Mdg_01g010510	4.75	4.5	11	4.25	11.25	1.75	2.75	2.5	8.75	4	5.25	6.25
	Mdg_01g010520	457.5	422	537	581.5	567.75	491.25	445.25	506.25	522.75	601.25	575.75	600.5
	Mdg_01g010530	0.75	0	0.75	0	1	0	0.25	0.5	0	0.25	0.25	2
	Mdg_01g010540	31.25	26.25	51.25	29.25	57	29.25	18	16	23.75	19	11.75	15
	Mdg_01g010550	968.25	998	898.5	1339	729.5	902.75	776	1060.25	1087.75	1205.25	885.25	787.25
	Mdg_01g010560	113	33.75	115	29.75	134.25	35.25	114.5	111.75	116.75	153.75	156.75	158.75
	Mdg_01g010570	1005.5	1237.5	1025.5	1488.75	975.5	920	1021.5	969	1281.75	1069.5	885.25	944.75
	Mdg_01g010580	1671.5	1547.5	1589.75	1668.5	1674	1496	2031	2222.5	1549.75	1876.25	1498.25	1312
	Mdg_01g010590	0	0	0	0	0	0	0	0	0	0	0	0
	Mdg_01g010600	145.75	202.75	143	192.25	177.5	162.5	225	269.75	202	174	219	223.25
	Mdg_01g010610	485	432.5	373.5	354	438.5	349.5	539	524	421	458.75	474	379
	Mdg_01g010620	0	0	0	0	0	0	0	0	0	0	0	0
	Mdg_01g010630	0.75	1	0	0	0	0.25	0	0	0	0	0	0
	Mdg_01g010640	4.75	1.75	7.75	9.75	11	8.25	12	6.75	5.25	4	5.5	5.5
	Mdg_01g010650	1113	772.75	714.25	738.25	755.75	670.75	1036	1105.75	981.25	1251.75	1058.25	1005.25
	Mdg_01g010660	22.25	12	25	15	25.25	20	17.75	18.75	19.75	17.5	24.5	18
	Mdg_01g010670	1	1.25	1	2.25	0.5	2.25	1.75	2	4.5	2.5	3	2.25
	Mdg_01g010680	0	0	0	0	0	0	0	0	0	0	0	0
	Mdg_01g010690	20.75	31.75	38.5	49.25	59.25	30.5	23.5	28	48.5	47	50.25	49.5
	Mdg_01g010700	2	0.25	1.75	0.25	1.5	0	0	0	0	0	0	0
	Mdg_01g010710	658	730	887.75	1314.25	1004	1109.5	760.75	729.75	873.5	734.75	1024.5	983.75
	Mdg_01g010720	1.5	6	0.5	1	1	0	0.5	1.5	0	0	0	0.5
	Mdg_01g010730	465.5	365.75	422.5	464.75	357	407.5	362	355.75	424.75	374.5	311.75	276.75
	Mdg_01g010740	202	211.75	204	235.25	275	194.25	239	235	184	159.25	165.75	209.25
	Mdg_01g010750	1.25	0	1.25	0	1.75	0	0	0	0	0	0	0
	Mdg_01g010760	0	0	0	0	0	0	0	0	0	0	0	0
	Mdg_01g010770	16.5	47	8.75	41.5	5.75	23.5	39.5	52.25	55	36.75	26.5	22
	Mdg_01g010780	0	0	0	0	0	0	0	0	0	0	0	0
	Mdg_01g010790	0.5	0.5	0	0	0	0	0	0	0	0.5	0	0
	Mdg_01g010800	157.5	119.5	172	145.5	243	187.25	168.75	156	153.25	161.25	344.5	327
	Mdg_01g010810	3.5	7	3.75	8.75	11.5	18.75	8.75	3	5.25	6	40.25	34.75
	Mdg_01g010820	12.25	8	14	13.75	10	12.75	13.5	17.75	20.75	17.75	16.25	16.25
	Mdg_01g010830	0	0	0	0	0	0	0	0	0	0	0	0
	Mdg_01g010840	3303	3546.5	3984	5598.25	3916.25	3541.25	2905.75	3250.5	4805.75	4580.25	3810.25	3716.25
	Mdg_01g010850	3.75	1.75	6	0.75	10.75	10	11.5	3.25	1	1	6.25	11.75
	Mdg_01g010860	0.25	13.75	0.5	11.75	0.75	4.75	0	0	0.25	0	0.25	0.75
	Mdg_01g010870	1.25	3.25	3.25	4.25	1.75	1.25	0.25	0	0	0.25	0	0
	Mdg_01g010880	879	1002.5	795.25	1114	777.5	856.5	1124	1246.75	1041	1120.25	925.75	836.5
	Mdg_01g010890	0.25	0.75	0.5	0.75	0	0	0.5	0	0	0	1.5	0
	Mdg_01g010900	183.75	187	219	198.5	154.25	82	181.75	156	220.75	301.75	150	144
	Mdg_01g010910	372.75	346.5	715.75	709	896.25	760.5	401	343	499.75	440.75	624.5	692
	Mdg_01g010920	450.5	493.25	785.25	1064.25	1013.5	1137.5	349	296.25	356	270	578.5	569.5
	Mdg_01g010930	826.75	1119.25	875.75	1781	1252.5	1638.25	944.25	990.25	1020.75	1253	1265.75	1337
	Mdg_01g010940	150.75	190.25	112.75	164	86.25	84.75	133.5	141.5	128	111	91.75	98.5
	Mdg_01g010950	472	887	346.75	1216.5	171.5	526.75	595.25	771	899.75	799.75	440	450.5
	Mdg_01g010960	92.25	110.5	91.25	175.5	98	153.75	128.75	143.75	148.25	192	173	185.75
	Mdg_01g010970	25.5	43.75	11.5	25.25	12	26.5	81.25	77	48	45	36.5	42.25
	Mdg_01g010980	1534.75	1965	376	937.75	196.25	493.75	1539	1571.5	1262	906.25	493	455
	Mdg_01g010990	91.75	185.75	37	116.75	50.5	85.25	128	171.5	78.5	78.75	71.75	66.75
	Mdg_01g011000	317.5	327.75	382.75	755.75	467.5	715.5	444.75	430.5	543.5	625.25	684.75	614.5
	Mdg_01g011010	41.25	75.25	31.5	46.75	30.75	36.75	51.75	51	33.75	24	26.25	29.75
	Mdg_01g011020	350.5	417.5	323.25	434.75	466.25	466	487.5	428.75	440.5	362.25	488.75	447.5
	Mdg_01g011030	0	22.25	2.25	42.25	4.25	158	1.25	0.5	0.5	0	3	1
	Mdg_01g011040	10.75	5.75	13	10	28.25	14.25	5.5	8.25	3.5	6.5	18	16.25
	Mdg_01g011050	134.75	54.25	121.75	80.5	112.25	127	232.5	233.75	260.5	276.75	366	382.75
	Mdg_01g011060	0	1.25	2.75	2.75	5	22.25	0	0	0	0	0	0
	Mdg_01g011070	0	0	0	0	0	0	0	0	0	0	0.25	0
	Mdg_01g011080	0	0	0	0	0	0	0	0	0	0	0	0
	Mdg_01g011090	0.75	0.75	0	2	0.25	8.5	2.75	7	6	7	3.5	4.5
	Mdg_01g011100	13.5	9	5.5	15.75	7.5	22.75	41.75	56.25	63	61	121.25	120.25
	Mdg_01g011110	0	0	0	0	0	0	0	0	0	0	0	0
	Mdg_01g011120	0	1	0	0.25	0.75	1.75	0	0.25	0.25	0	1	0.5
	Mdg_01g011130	19.75	80.5	12.75	74.75	79.25	461.25	98.75	64	136	68	491.5	246.5
	Mdg_01g011140	6	4	6	5	3.75	6.5	19.75	25	28	26.75	30	44.25
	Mdg_01g011150	0	7	0	13.75	1.5	64.75	0	0	0	0	0	0
	Mdg_01g011160	921.75	1295.5	1542.5	2813.75	1454.25	1818.5	1070.5	1081.5	1851.75	1821.5	1598	1671.5
	Mdg_01g011170	888.25	1151.5	945.75	1597.25	681.5	801.25	656	744.5	964.5	822.25	548.5	507.25
	Mdg_01g011180	244.5	352	292.25	467.75	248.25	258.5	198.25	218.75	302.5	289	176	172.25
	Mdg_01g011190	16.25	21	4.75	6.5	1	0.75	23.75	10.75	6	2.25	0	0
	Mdg_01g011200	1841.5	1292.25	1491.75	1244.75	1064.25	740.5	1573.25	1757.25	1709	1430.75	994.25	896.75
	Mdg_01g011210	0	0	0	0.5	0.5	0	0	0	0	0	0	0
	Mdg_01g011220	0	0	0	0.75	0	0	0	0	0	0	0	0
	Mdg_01g011230	119.25	118	109.25	112	266	200.75	50.75	34.25	37	22.75	56.5	47.5
	Mdg_01g011240	0	0	0	0	0.5	0	0	0	0	0	0	0
	Mdg_01g011250	1210	422.5	943.75	343	953.5	349.25	612	573.25	649.25	598.75	967.5	787.25
	Mdg_01g011260	1295.75	230.25	1221	110.75	529.25	63.75	312.75	320.75	487	452.5	129.25	139.25
	Mdg_01g011270	1465	1960	1105	1473	1151.5	1158	1614.75	1799.75	1318	1150	1337	1269
	Mdg_01g011280	2.25	4	6.5	4.75	5.75	5.5	2.25	3	3.5	2.25	3.75	2.5
	Mdg_01g011290	24.75	20.5	35.5	33	41.5	40.5	22	26.75	25.75	33.75	31.75	28.25
	Mdg_01g011300	2897.5	4478.25	4300.75	5752.75	4547	4951.5	2308.75	2129	3192.5	2541.5	2627.75	2282
	Mdg_01g011310	0	0	0	0	0	0	0	0	0	0	0	0
	Mdg_01g011320	0	3	0	0	1.75	0.25	1.25	0	0	0.5	0	0
	Mdg_01g011330	0	0	0	0	0	0	0	0	0	0	0	0
	Mdg_01g011340	0	0	0	0	0	0	0	0	0	0	0	0
	Mdg_01g011350	0.5	19.25	0.5	31.75	0	30.25	3.75	6.75	2	4.75	2.5	2
	Mdg_01g011360	1583	1276.25	771.5	1029.75	811.75	887	1072.75	1119.5	833	1039.75	994	866
	Mdg_01g011370	7.5	1	86.5	42	60.75	10.75	1.75	3	35.25	27	29	37.25
	Mdg_01g011380	712.75	930	1192.5	1793.25	1401.5	1438	665.25	709.75	1208	1004.5	1247.25	1286
	Mdg_01g011390	0	0	0	0	0	0	0	0	0	0	0	0
	Mdg_01g011400	0	0	0	0	0	0	0	0	0	0	0	0
	Mdg_01g011410	0	0	0	0	0	0	0	0	0	0	0	0
	Mdg_01g011420	1516.75	1424.75	2541.25	2118	1623.75	1531.5	1202.25	1665	3907.5	5664.75	2115.75	1871
	Mdg_01g011430	0.25	0	0.25	0	1.5	0	2.5	1.25	3.5	1	1	3
	Mdg_01g011440	0	0.25	0.25	15.75	0.25	0.5	0	0	0.5	0	1.75	2.5
	Mdg_01g011450	47.25	236	3	94.75	5.75	79.5	83.75	102.75	27.25	24.5	14.5	15.75
	Mdg_01g011460	131.75	149.75	128.25	494.25	129.75	252.25	207.5	236.5	525.5	628.75	378.25	326.5
	Mdg_01g011470	467.5	534.25	507.25	692	437.5	403	544	524.5	539.75	423.75	395.75	369
	Mdg_01g011480	2.25	19	2.75	96	51	465.75	28	21.75	13.75	10.75	348	286.25
	Mdg_01g011490	52.75	65.75	58.75	59.25	49.75	45.25	53	61.25	66.25	65	72	70
	Mdg_01g011500	71.75	32	144	108	590	867	317	237.25	234.75	137	2010.75	1550
	Mdg_01g011510	0.5	111.5	0.75	120.25	1.25	90	0	0.25	0.75	0.25	0.5	0.25
	Mdg_01g011520	3.25	19	2.25	35.5	12	153.75	62.75	47.5	20	15	197.75	162.75
	Mdg_01g011530	2719	2313.75	1881.75	2274	2184.5	2623.25	2708.5	2803	2003.5	2047.25	2782	2430.5
	Mdg_01g011540	12.75	17	10	11.5	4.5	11.75	30.25	38.25	31	33.25	13.25	19.5
	Mdg_01g011550	811	910.25	995.5	1422	1105.25	968	662.5	724.25	807.75	721.75	774.25	774.25
	Mdg_01g011560	5.75	2.75	12.25	5	17.5	4.25	17	18	22.25	26.5	26.5	40.25
	Mdg_01g011570	0.25	0	1	0.5	1	0.25	1.5	0.25	1.5	0	0.5	2.75
	Mdg_01g011580	3.25	6.5	6.25	9.75	8	6	5	3.5	6.75	2.75	9.5	9.75
	Mdg_01g011590	37.5	5.5	26	0	13.25	0	42.5	33	6	8	0	0
	Mdg_01g011600	0.5	0	0.5	0	0.5	0.75	1.25	0.5	2	1.75	2	5.75
	Mdg_01g011610	673	421	658.25	600.25	589.5	337.75	387.75	481.25	425.75	366.25	322.25	293.75
	Mdg_01g011620	6.25	6.25	4.25	9.25	8.75	9.25	13.75	16.25	4.5	6	16.5	10.75
	Mdg_01g011630	322.5	524	269.5	406	297.5	346.75	239.75	288	190.25	272.25	234.25	180.5
	Mdg_01g011640	0	0.25	0.25	7	0	10.5	0	0	0	0	0	0
	Mdg_01g011650	4177.75	3869.5	3102	3984	3601.5	3668.5	4205.75	4566.75	4100.25	5053.75	4110.25	4625.5
	Mdg_01g011660	277.25	306.25	164.5	278.25	249.5	255	345.5	345.75	305.5	313	270.5	247
	Mdg_01g011670	2037	3336	2181	4614.75	2305	3433.5	2201.75	2265	2408.75	1980.75	2536.75	2254.75
	Mdg_01g011680	70.25	77.5	2.25	4.25	4.25	0.5	162.75	116.25	2.25	0.25	0	0
	Mdg_01g011690	854.25	673.25	951	927.5	1112.25	869.25	743	825.75	917.5	847.5	1031.25	950.5
	Mdg_01g011700	327.75	269.25	260.25	344.75	296.75	284.25	469.25	525.25	539.5	525.75	592	591.5
	Mdg_01g011710	14	33	10.25	28.75	10.25	46.25	6.75	9.5	3.25	9.75	10.5	12
	Mdg_01g011720	392	559.25	481.25	852.75	389.5	472.75	394.25	410.5	450	370.5	305.5	342
	Mdg_01g011730	0	0	0	0	0	0	0	0	0	0	0	0
	Mdg_01g011740	398.75	777.5	102	282.5	144.5	182.25	827.5	1084.75	270.5	214.5	262.5	284.5
	Mdg_01g011750	273.5	138.5	416.5	320.25	657.25	251.25	362.25	445.75	395	416	452	541.25
	Mdg_01g011760	39.5	53.25	41.25	62.75	90.75	90.5	74	57.5	59.75	64.5	98	81
	Mdg_01g011770	230.25	264.5	162	304.25	1656	1335	307.75	248.5	175	156.5	1298	924.75
	Mdg_01g011780	243	471	191.75	553.5	242.75	525.75	316.75	234.75	258.25	260.25	292.5	245.5
	Mdg_01g011790	374.75	442.5	352.25	484.5	325.25	384.75	310.75	343	332.25	278.25	304.75	343.25
	Mdg_01g011800	186	329.25	96.75	201.25	126.25	214	425	378.75	189.25	211.25	254.75	197
	Mdg_01g011810	72.75	55.75	35.5	48.75	42.75	75.5	96.25	100.5	79	47.25	89	78.75
	Mdg_01g011820	64.25	98	42.25	84.25	21.5	25.75	46.5	54.5	77.75	91.25	17	18.5
	Mdg_01g011830	2	1	0.5	0	0.25	0.75	3.5	3.25	0	0	4.25	0.5
	Mdg_01g011840	447.25	585.25	282.25	353	304.25	350	475	520.25	329	297.5	290.75	306.5
	Mdg_01g011850	92.25	174.5	28.25	53.75	63.75	74.25	222	186.75	49.75	22.5	49.5	33.25
	Mdg_01g011860	322.25	398.75	300.5	462.75	367.25	462.25	463.5	397.75	386	323	363	314.75
	Mdg_01g011870	12946.2	16067.5	11250	15173	10421	10631	10049.8	11556.2	9387.5	8632.75	9337.75	8892
	Mdg_01g011880	3.75	2.75	7.25	11.5	8.5	17	11.75	11	25	20.25	15	20.25
	Mdg_01g011890	0	0	0	0	0	0	0	0	0	0	0	0
	Mdg_01g011900	0.5	2.5	0	0.5	0	0	0	0.5	0	0	0	0
	Mdg_01g011910	0	0.25	0	0	0	0	0	0	0	0	0	0
	Mdg_01g011920	0	0.5	0	0	0	0	0	0	0	0	0	0
	Mdg_01g011930	512	609	654.25	550.75	757	626.25	428	363.25	515	418.5	453.75	444
	Mdg_01g011940	0	0	0	0	0	0	0	0	0	0	0	0
	Mdg_01g011950	30	89.25	73.5	147.75	163.75	320.75	18.25	17.25	12.25	7	131.75	83.5
	Mdg_01g011960	429.25	686.25	375.25	607.5	487.5	515.25	459.75	541	391	331	380.75	388.5
	Mdg_01g011970	567.5	480.5	559.5	372.5	494.25	267.75	333.25	280.5	191.5	201	212.5	201.5
	Mdg_01g011980	132.75	59	94	73	292.75	153.5	328.75	198	133	103.75	503.25	394.25
	Mdg_01g011990	21.25	0	10.5	0	11.75	0	18.5	20.25	15.75	29.25	16.75	10.25
	Mdg_01g012000	174.75	218.5	180	202	184.5	138.25	187.25	170.5	147	164	107.75	121
	Mdg_01g012010	0.5	0.25	0	0	0	0	0.5	0	0	0	0.25	0.5
	Mdg_01g012020	0	0	0	1	0	0	0	0	0	0	0	0
	Mdg_01g012030	572.25	733.75	578	821.5	717.75	722.25	700	813.5	884.25	1013	881	882.25
	Mdg_01g012040	7869	5489.75	6120.5	6401.75	5664.5	5545.5	8856	8031.25	7404.25	9081.5	6692.25	5831
	Mdg_01g012050	219.75	152.25	417.75	432.5	370	232.5	162.5	198.5	313.75	382.5	148	242
	Mdg_01g012060	983.5	1636.25	1078.25	1942.25	1220.75	1887.5	1189.75	1242.5	1342.25	1717.25	1174.5	1272.75
	Mdg_01g012070	0	0	0	0	0	0	0	0	0	0	0	0
	Mdg_01g012080	2.75	14.75	2.25	21	0	8.25	6.25	6	8	6.75	4.5	4
	Mdg_01g012090	597.5	674.5	910.25	1220	1018	999	689.75	632.75	859.75	741	925.5	781.25
	Mdg_01g012100	917.25	1073.25	1113.5	1304.25	1633.25	1514.75	1110.25	1252	1382.75	1203.75	1778	1654.5
	Mdg_01g012110	9.75	1.25	81	6.25	324	343.25	0	0.5	1.75	2.25	386.5	400
	Mdg_01g012120	946.75	614	345	428	377	461	435.25	435	314.5	278.75	497.75	401.5
	Mdg_01g012130	8.5	1.5	9	3.25	10	2.75	4.25	9	18.5	17	17.75	11.25
	Mdg_01g012140	26	55.25	12.25	35.75	17.5	23	41.25	42.25	45.5	48	24.25	31.25
	Mdg_01g012150	993.75	1006.25	1071	1278.75	1327.5	993	856.75	901	1013	857	1026.75	1079.5
	Mdg_01g012160	356.5	347.25	362	368.5	520	419.25	514	549	529.5	565.25	717.75	648
	Mdg_01g012170	185	266.5	124.25	172	227.75	224.25	272.5	307.75	136.25	151.75	185	206.75
	Mdg_01g012180	11.25	10.5	11	13	10.5	15.25	13.25	21.5	20.5	15.5	17.5	16.75
	Mdg_01g012190	0	0	0	0	0	0	0	0	0	0	0	0
	Mdg_01g012200	1765.75	1596.5	2485.75	2704.5	2102.25	1734.75	1505.5	1566	2404	2195	1883.75	1639.25
	Mdg_01g012210	236	237.5	431.75	319.75	427.5	215.5	199.5	265.25	309.25	317.75	177.75	198
	Mdg_01g012220	89.25	65.5	550.5	153.5	587.25	133.75	108.75	105	244.75	263.25	265.75	275.75
	Mdg_01g012230	286.25	218.75	551.75	581.5	759.75	567.5	355.5	293.75	352.25	243.75	442	596.5
	Mdg_01g012240	0	0	0	0	0	0	0	0	0	0	0	0
	Mdg_01g012250	0.25	2	2	4.25	4	1.5	0	0	0	0	0	0
	Mdg_01g012260	15.75	34.5	21.25	49.75	44	69.5	33.5	27.75	25	14.75	58.5	60.5
	Mdg_01g012270	100.25	140	100.75	233.5	184.5	281	41.25	71.5	114.75	119.75	109.75	230.5
	Mdg_01g012280	1	1	0	0.75	0.5	1.25	0.75	0	0.5	0	0.5	1
	Mdg_01g012290	0.5	1.25	2.25	6.75	2.75	6.5	0.25	0	0	0.25	1.25	0.25
	Mdg_01g012300	1258.5	1485.75	1434.75	1877.5	1661.25	1496.75	1431.5	1260	1401.25	1082.5	1560	1496.75
	Mdg_01g012310	0.5	0	0.5	0	2.25	0	0.75	0.5	0	0	1	1.25
	Mdg_01g012320	1336.75	1539	73	208.75	35.75	107.75	2069.5	2112.5	620	484	253	179.75
	Mdg_01g012330	1202.25	1034.25	990.5	779.25	850.75	583	1249.5	1162.75	891.5	861	674.25	547.25
	Mdg_01g012340	7265.25	9985.25	2551.75	3394	320.75	493.75	6693.25	6520.25	5230	4993.25	509	375.5
	Mdg_01g012350	153.5	133	82.5	122.25	113.75	129	164.75	118.25	110.75	88.5	200.5	144.75
	Mdg_01g012360	209.5	196.25	132.5	183.75	190	216.75	237.25	213.75	177	114.75	268.75	213.25
	Mdg_01g012370	140.25	181.25	108.25	129.25	106.25	109.25	113.75	141.25	69.5	63.75	67.5	69.75
	Mdg_01g012380	1326	1488.5	1404.25	2041.25	1322.5	1312.5	1187.5	1278.75	1715	1598	1109.5	1045.25
	Mdg_01g012390	2890.25	2069	60.75	41	8.25	1.5	1902	2355	376.25	237.25	5.5	19.75
	Mdg_01g012400	57.75	27	72	119.5	140.75	92.25	38.5	59	38.75	24	74.25	52.25
	Mdg_01g012410	1147.25	1569.25	1768.5	3217	2627	2972.75	1310.5	1303	1788.75	1871.25	2112	2126.25
	Mdg_01g012420	17.25	41	11.25	31.75	19.75	32.75	32	38.5	23.5	21.75	27.75	29.5
	Mdg_01g012430	97.75	148.75	126.25	257.25	130.5	263.25	76.5	55.75	94.75	76.5	215.25	200.75
	Mdg_01g012440	3964.75	1894.25	1655.75	1291.75	1510	878	3885	2965.75	2219	2026.25	4067.75	3113.25
	Mdg_01g012450	387.5	518.75	361.75	596.5	520.5	536.25	522.25	512.5	420.25	466.25	475.75	432.5
	Mdg_01g012460	200.25	214	255.5	317	349.5	299.75	234.25	243.5	271	246.25	337.5	295.25
	Mdg_01g012470	60	89.75	56.75	82	70	79.75	96.25	78.5	76.25	66.75	112.5	108.5
	Mdg_01g012480	366.5	540	507.25	727.75	825	893	528	564	553.5	548.5	699.5	648
	Mdg_01g012490	20.5	6.75	11.5	10.25	19.5	26.5	34.75	42	39.25	47.25	41.75	46.25
	Mdg_01g012500	2974.25	1762.75	3134.25	5071.75	6228	7626.25	12228	18092.2	15396	11260.2	2039.25	2581.5
	Mdg_01g012510	231.25	269.5	218.25	431.5	505.5	584	750	856.25	1225.25	726.25	192	236.75
	Mdg_01g012520	539.25	513.25	762.25	1540.25	1515.25	2313.25	1631.25	2604	1776.5	1702.75	430.5	466
	Mdg_01g012530	0.75	1	0.75	2.75	1.25	5.75	0.75	1.75	1.25	0.75	1.75	2.75
	Mdg_01g012540	22.25	36.5	71	76.75	67.25	87.25	24.75	8.75	79.5	30.75	104.75	25.5
	Mdg_01g012550	2.5	7.25	5.5	1	25	3.75	23	3	1.5	0.5	1	2
	Mdg_01g012560	1134.75	904.5	489.75	776.25	386.75	342.75	1166.25	1222	1319.25	1284.75	747	743.25
	Mdg_01g012570	0	0	0	0	0	0	0.25	0.25	1.75	0	1.75	2.5
	Mdg_01g012580	0	0	0	0	0	0.5	0	0	0	0	0	0
	Mdg_01g012590	4	65.75	28.75	18	8.25	1	3.5	5.75	7	10.75	3.5	3
	Mdg_01g012600	180.25	390	253.75	283.75	368.75	453	82.75	74.5	175.5	223.5	239	318.25
	Mdg_01g012610	92.25	137	104.75	147.75	167.5	188	196.25	174	110.75	104	195.5	179.75
	Mdg_01g012620	1	1	3.25	0.75	24	26.75	2.5	1.75	0.75	1	11.25	22
	Mdg_01g012630	326.75	351	362	389.25	418	376	418.25	417.75	474.25	570.5	376.75	320.75
	Mdg_01g012640	44	29.25	54.5	24.5	33	8.5	32	44.5	51.25	32	8	11.25
	Mdg_01g012650	7	5.5	7.75	2.75	2.25	0.5	20	19.75	15	12.75	2.75	4
	Mdg_01g012660	3.25	36.75	13.5	32.75	128	170.75	14.75	15.75	2.5	3.5	93.25	112.25
	Mdg_01g012670	3479.75	3992	1334	2858.25	897	1662.75	3171.5	3454.5	1345	1350.25	603	530.25
	Mdg_01g012680	126.5	244.25	62.25	170.5	263	473.5	177	231	108.25	96.25	324.25	405.5
	Mdg_01g012690	59	266.75	26.5	49.5	68.25	34.25	96	104.25	48.75	38	92.5	65
	Mdg_01g012700	6	4.75	11	6.75	11.25	4.25	8.25	4.75	6.5	7.75	7.75	9
	Mdg_01g012710	26	2	3	0.5	0	0	25.75	24.25	3.75	1.75	0.25	1.5
	Mdg_01g012720	7.75	126.5	2.75	23.75	0.75	2	11	5	1.75	2.5	2.5	0.5
	Mdg_01g012730	0.75	1.25	0.25	0	0	0	1	0.5	0.5	0	0	0
	Mdg_01g012740	99	509.5	112.25	676.75	120.75	529	0	1	1.75	0.75	0.25	1.5
	Mdg_01g012750	30.25	70.25	15	37.5	10.75	76.25	28	22.75	10	7	44.5	33.75
	Mdg_01g012760	1013.5	373.5	552	195.75	1653.25	416.75	1897.75	1453.25	1199	928.5	2983.5	1613.25
	Mdg_01g012770	1.75	8.25	0.25	5.75	0	23	4	2.25	4.25	4	4	0.75
	Mdg_01g012780	119	54.75	144	51	91	30.25	26.25	39.25	66.75	58	33.75	36.25
	Mdg_01g012790	1.25	12	5	12.5	2.5	10	0	0.25	0.25	0	0.25	0
	Mdg_01g012800	20.25	64	7.5	30	28.75	62.75	51.25	43.25	17.5	14.25	6.25	2.25
	Mdg_01g012810	0	0	0	0	0	0	0	0	0	0	0	0.25
	Mdg_01g012820	9.5	6.5	13.75	2	17.75	1.5	6.5	7.5	5	2	7.75	9
	Mdg_01g012830	11.75	13.75	16.5	22.25	17.5	16.25	14.5	18.25	15.5	21.25	32.75	21.75
	Mdg_01g012840	0	0	0	0	0	0	0	0	0	0	0	0
	Mdg_01g012850	1	7	0.25	2	0.5	1.75	2.5	1.5	0.5	1	0.5	0
	Mdg_01g012860	0	0	0	0	0	0	0	0	0	0	0	0
	Mdg_01g012870	21	32.25	77.5	68.75	254.75	98.75	69.5	53.5	153	128.5	524.5	403.75
	Mdg_01g012880	9.75	16.25	11.25	10.75	13.5	15.25	5	5.75	10	4.5	15	14
	Mdg_01g012890	2242.5	1153.5	4406.5	4532	9270.5	5413.75	3229.75	2551	3416.25	4916	16746.8	20762.8
	Mdg_01g012900	4612	4391.25	10387.8	12940	18156.8	11706.5	3657.5	3668.75	6447	9137.25	20429.5	27090.5
	Mdg_01g012910	0.5	0.5	3.5	13	16.5	21	0	1	2.5	1.75	1.75	6.5
	Mdg_01g012920	60.5	60	161	239.75	500.25	851.75	65.75	70	98.25	80	380.75	359.5
	Mdg_01g012930	20.25	95.5	49.75	197.75	109.75	340	27.5	30	51.75	37.75	100	78
	Mdg_01g012940	254.5	318.75	189.75	345.5	358.75	388.25	260.75	253.75	184.75	151	191	232.75
	Mdg_01g012950	902.75	1900.5	614.25	961	415.75	389.5	708.5	701.75	702.75	701.25	239.75	211.5
	Mdg_01g012960	67.5	47.5	48	40.25	55.75	43.5	67	76.5	47	47.75	55.5	66
	Mdg_01g012970	715	537.5	560.25	628	637.25	482.5	568.5	615.5	584.25	678.25	623.75	582.5
	Mdg_01g012980	751	751	292.75	292	139	134.5	787.25	974.5	552.25	464.75	236	191.75
	Mdg_01g012990	53.25	42.75	52.5	38.25	77	74.25	114	102.75	70.25	81.75	139.5	134.5
	Mdg_01g013000	2.75	0.5	2.5	0.5	2.75	0.5	2.75	3.25	1.5	1.75	2	0.5
	Mdg_01g013010	54.25	72	60.5	79.75	91.75	112.75	106.25	98.25	79.5	100.25	158	151.75
	Mdg_01g013020	206.5	135.25	245.25	130.25	65.75	50.75	112.75	169.5	327	476.75	49.75	47.25
	Mdg_01g013030	81.75	24.25	125.75	33.75	135.75	24.5	203.25	253.75	354	421.25	224.5	299.75
	Mdg_01g013040	144	40	216.75	79.75	255.75	78.5	364.5	510.25	696	915.75	413	569.25
	Mdg_01g013050	1741.25	1391	3217.75	2790	3692.5	2783.25	1204.25	1443	3149.5	3957	2067.5	1952.5
	Mdg_01g013060	4860.75	5735	8459.25	9531.75	7476.25	4661.25	4955.75	5024.75	10819.5	9739.25	6993	7897
	Mdg_01g013070	70.75	21.75	76.75	25.5	86.75	22.5	61	65.75	102.75	135.5	115.75	86.75
	Mdg_01g013080	12	10.75	30.25	24.75	39.25	16.5	17.75	22.25	29.25	29.25	46	49.5
	Mdg_01g013090	2286.25	3439.5	3720.5	5712.25	3720.25	4145.25	2372.25	2491.5	2439.75	2360.75	3486	3573.75
	Mdg_01g013100	70.5	111.75	53.75	55.75	86.5	94	205.75	153.5	94.25	109.75	177.25	152
	Mdg_01g013110	3.75	4.75	1.75	3.25	5	9	6.75	14.5	3.75	2	12.5	17.5
	Mdg_01g013120	0	0	0	0	0.5	0	1.5	0.5	0	0.5	0	0
	Mdg_01g013130	243.5	378	287	560	401.5	449	288.5	293	417.75	320.25	531.5	523
	Mdg_01g013140	0.25	0.25	0.25	0	0	0.25	0	0	0	0	3.5	0.5
	Mdg_01g013150	0.25	0.5	0	0.5	1.75	1	2	1.25	0.5	2.25	1	2
	Mdg_01g013160	128.75	155	93	146.75	167	165.25	222.25	221.5	123.75	142	175.75	122
	Mdg_01g013170	0.25	3	3.5	8.75	22.5	34.75	0.75	3.75	9	5	20.25	29.25
	Mdg_01g013180	1165.75	1665.75	1210.25	1627.5	1536.75	1590.5	991	1162.75	1315.75	1459	1745.5	1495.25
	Mdg_01g013190	17669.2	22668.2	22473	34567.8	19419	19881	18516	14743.5	15194	12895.2	16221.8	15001.8
	Mdg_01g013200	1078	1661.25	615.5	804	326.75	294.75	848.25	1054.25	783.75	768.75	316.5	351
	Mdg_01g013210	3045.75	3396.5	3030.25	4416	2984	3071.75	2722.5	3117	2948.5	3118.75	2251.75	2531
	Mdg_01g013220	2321	3378	469.75	525.75	73.25	44.25	2381.75	2188.75	580.25	445	32.25	49
	Mdg_01g013230	0	0	0	0	0	0	0	0	0	0	0	0
	Mdg_01g013240	7494.25	4038	3757	3623.75	2854.25	2653.25	6025.75	5353.75	3846.25	3067.25	3278.5	3233.5
	Mdg_01g013250	1112.5	992.5	1309.75	1227.25	1352.25	873.75	1077	1213	1603.75	2043	1383.5	1254
	Mdg_01g013260	217.75	113	1349	848.25	2096.75	1372.75	338	375	920.5	750	1789.25	1930
	Mdg_01g013270	125.5	4.75	50.75	6	33.75	3.5	176.25	188.25	136.75	149.5	136.75	118.5
	Mdg_01g013280	1	29.25	11.75	20.5	15.75	23.5	0.75	2.5	0.5	0	0	0
	Mdg_01g013290	0	0	0	0	0.75	0	0.25	0	0	0	0.5	1.5
	Mdg_01g013300	0.75	1	1	0.25	0.25	0.75	2.25	1.25	1	1.75	1.25	1.25
	Mdg_01g013310	0	4.25	0	7.5	0	6.75	0	0	0	0	0	0
	Mdg_01g013320	24.75	32.75	15.75	31.5	18.25	39.25	57.25	40.25	30	25.25	47	53.5
	Mdg_01g013330	400.5	632.75	530.5	705	411.5	351.75	628.25	771.5	993.75	1211.5	671.25	657.5
	Mdg_01g013340	109.25	97.25	58	39	51.25	7.75	127.5	124.75	71.5	61.75	20	16.5
	Mdg_01g013350	1639.75	2264.75	1522.75	1503	1137.25	661	1533.75	1411.5	1793.25	1660.75	581.5	525.5
	Mdg_01g013360	0	0	0	0	0	0	0	0	0	0.5	0	0
	Mdg_01g013370	36	10.25	64	5	66	6.25	27.75	44	37.25	40.25	29.5	34.75
	Mdg_01g013380	0.5	0.5	0.5	0.75	0	1	2	0.5	0	0.5	0.25	1
	Mdg_01g013390	23	22.5	27.75	50.75	60	69	24.75	16	15.5	11.75	47	37.25
	Mdg_01g013400	11.25	13.25	11.25	28.5	26	34	10.75	14	6.75	5.75	37.5	26.75
	Mdg_01g013410	597	481.5	610.5	563	651.75	384.25	516.75	526	529.75	435.5	388.25	438.75
	Mdg_01g013420	185.75	12	265	10.25	326.25	6.5	105.25	123.75	157.5	121.25	102.25	113.5
	Mdg_01g013430	108	11.5	148.75	19	186.75	30.5	76.75	80	82	65.5	143.5	128
	Mdg_01g013440	40.25	5.5	53	8.75	64.25	11.5	25	22.5	28.25	25	23.75	21
	Mdg_01g013450	464	554.5	422.25	615	458.25	481.75	632	626.5	582	447.75	478.25	439
	Mdg_01g013460	1	49.75	2.25	146	2.25	137	2.5	4.5	1.75	1.5	4.75	3
	Mdg_01g013470	279.5	278.75	264.5	351.5	279.25	207.25	475	432.25	392.5	291	382.75	381
	Mdg_01g013480	226	266.25	424.5	487.5	515.5	522.5	300.25	298.25	416	340.75	522	482.25
	Mdg_01g013490	58.75	53.5	81	63.25	99.25	83	112.75	83.5	104.25	118.75	161.75	115.25
	Mdg_01g013500	0	0	0	0	0	0	0	0	0	0	0	0
	Mdg_01g013510	173.5	233.75	201	434	203	327	344	519.25	519	678.25	877.5	918
	Mdg_01g013520	1388.75	1715.5	1308.5	2142.5	724.5	796.5	1927.5	1879.25	2603.25	2937.25	1493.75	1161.75
	Mdg_01g013530	4067	5624.5	6243.5	9486	4498.5	3470.25	6070.25	8794	11523	15626.2	2737	5159.75
	Mdg_01g013540	107.25	286.75	100.5	391.75	222.75	428.75	147.75	145	138.75	122	366.25	328.25
	Mdg_01g013550	17.5	17	34	30.5	60	94.75	25.25	49.75	9.75	17.5	15.5	11
	Mdg_01g013560	212	289.75	143.25	285.75	167.25	292.25	277.75	277.5	194	203.25	256.75	237.75
	Mdg_01g013570	59.5	114.5	81.75	208.25	177.25	349.75	48.5	37.5	45	48.75	165.5	110
	Mdg_01g013580	4.25	2.5	5.25	2.75	5.75	11.25	14.25	12.25	10.75	14.25	25.5	24.75
	Mdg_01g013590	67.25	96.75	43.75	99.25	45.75	72.5	84.5	81.75	59	57.5	65.75	58
	Mdg_01g013600	133.25	18	262.75	47.25	328.75	58.75	65.5	65.25	134.5	141	156.75	186.25
	Mdg_01g013610	1439.75	1675.25	2517.5	2913.5	4592	4411.5	1241.25	1282.25	2249.25	2082.25	3729	3722.75
	Mdg_01g013620	4	0	0.5	1	0	0	15.25	4.75	4.25	2.5	1	2.5
	Mdg_01g013630	81.25	47.5	121	113	114.75	150.75	119.25	104	155.75	130.75	215.75	154.5
	Mdg_01g013640	222	37.75	570.5	267.25	1165.5	355.5	173.25	143	392.5	385.25	828.25	684.75
	Mdg_01g013650	5.75	14.75	13	53	136.75	287	24	13.25	32	13	403	275
	Mdg_01g013660	18.25	10	17	12.25	35.25	28	54.5	21	27	24.25	50	42
	Mdg_01g013670	0	0.75	6.5	6.25	23.25	4	0	0	0	0	0	0
	Mdg_01g013680	0	0	0.25	0	0.5	0	0	0	0.5	0.5	0.5	0.5
	Mdg_01g013690	20.75	30.25	37	47.75	41.25	45.25	18.25	17.75	15.75	14.75	8.5	6.75
	Mdg_01g013700	4181.75	7459.25	2204.25	2917	1486.5	1121	5866	4502	1977.5	1233.25	472.75	644.75
	Mdg_01g013710	89.25	37.25	69.5	136.25	90	119	105	98.25	64.25	64.75	57.75	48.5
	Mdg_01g013720	156	188.5	64	57.5	43.75	43.25	446	401.5	371	279.25	59.25	55.75
	Mdg_01g013730	38.75	5	41	5	44.25	6	27.75	22.25	27.75	22.75	9.5	11.75
	Mdg_01g013740	2.5	1.25	0.5	0	0	0	0.75	3.75	0.75	0.75	0	0.25
	Mdg_01g013750	56.75	104	9.75	35.25	7	22.25	46.25	37.75	8	8	6.75	8.25
	Mdg_01g013760	5544.25	6550	4702.75	7766.25	5288.25	6303.75	6452.75	6285.25	6027.25	4715.25	5482.75	4976
	Mdg_01g013770	287.25	343.5	237.5	383.75	329.75	394.75	336.75	308.75	292.75	265.25	315	313.75
	Mdg_01g013780	170.5	238.5	164.75	370.25	168.25	369.25	338.25	375.75	373.75	414	235.75	312.5
	Mdg_01g013790	47.5	14.75	305	156.25	899.5	417.75	21.25	27.5	104.25	122	272.25	339.5
	Mdg_01g013800	51	67.5	21.75	38.75	15.25	15.75	71.25	75.25	23.75	26.5	16.25	15
	Mdg_01g013810	1450.5	1101.25	862.25	902.75	859.5	686.75	1608.75	1523	1213.5	1307.75	1186	1051.75
	Mdg_01g013820	242.5	305.75	106.25	194.25	128.25	211	277	348	125.75	95	131.75	142.75
	Mdg_01g013830	385.5	254.5	498.75	421.25	607.5	308.25	349.75	457.75	702.75	606.75	759.75	756.5
	Mdg_01g013840	0	0	0	0	0	0	0	0	0	0	0	0
	Mdg_01g013850	0.25	0.25	0	2	0.5	0	1.25	1	0	0.75	1.25	1.75
	Mdg_01g013860	0	0	0	0	0	0	0	0	0	0	0	0
	Mdg_01g013870	642.75	1343.25	433.25	1072.25	367.75	598.5	703.75	793.75	533.5	467	375	332
	Mdg_01g013880	1.75	31.25	0	15.75	0	3.25	6.75	10	4.5	3	0.75	3.75
	Mdg_01g013890	520.5	615.5	671.25	773.75	850	750.5	607.75	544.75	430.5	365	552.25	580.5
	Mdg_01g013900	5.75	9.5	0	1.25	3.5	7.25	15.5	18.25	0.5	0.5	4	7.5
	Mdg_01g013910	20.5	65.5	18.25	36.75	18	37.75	45.25	32.25	18	13.75	43	44.75
	Mdg_01g013920	1532	1787.25	1224	1848.75	1272	1499	1482.25	1508.5	1356	1291	1306.25	1178.25
	Mdg_01g013930	3736.5	4648.25	2325.75	3051.25	770.5	930.25	4411	4713.5	4828	4744.5	1321.5	1309.25
	Mdg_01g013940	28	4.75	37.25	14.75	23	40.5	8	7.5	9.5	7	9.5	12.5
	Mdg_01g013950	363.75	704.25	572	1609	1378.75	2602.75	370.5	342	636.75	648	1652.25	1522.75
	Mdg_01g013960	0	0	0.25	1.5	1.75	0.75	0	2.5	2.5	0	22.25	24
	Mdg_01g013970	89.5	132	106	266	249	136.75	95.5	69.75	68.25	39	326.25	306.5
	Mdg_01g013980	663	814	451	643	341	371.25	734.75	770	657.25	565.25	466.5	415
	Mdg_01g013990	129	147.75	68	130.75	73	108	185.25	196	134	134	114.25	105.5
	Mdg_01g014000	69.5	59.25	31.75	61.25	43.25	65	124.75	113.25	83.25	86	81	76.5
	Mdg_01g014010	0	0	0	0	0	0	0	0	0	0	0	0
	Mdg_01g014020	0	0	0	0	0	0	0	0	0	0	0	0
	Mdg_01g014030	14	12.75	13.25	16.5	12.25	9	29.75	31.25	26.75	20.25	24.25	21.5
	Mdg_01g014040	2.25	0	1	0	0	0	0.75	5	2.5	3	0.5	2.25
	Mdg_01g014050	0.5	0	0	0	0	0	1.75	3.25	0	0	0	0
	Mdg_01g014060	0.75	0	0	0	0	0	2	1.5	0.25	0.5	0	0
	Mdg_01g014070	0	2.75	0	1.25	0	0	4.25	2.5	0	0	0	0
	Mdg_01g014080	1216.25	1784.25	869.75	1602.5	646	689	966.25	1142.25	962.5	963.75	364.75	426
	Mdg_01g014090	1	1	0	0	1	1	3.25	3.25	4.75	2.25	3.25	2.5
	Mdg_01g014100	388.25	414	162	201.75	204.75	184.5	378.75	414.5	173	140.75	172.5	168
	Mdg_01g014110	224.25	321	31.5	52.75	3.25	6	203	143	110.75	14	1	0.5
	Mdg_01g014120	435	499.25	250	372.5	221	239.25	806.25	669.5	495	385.25	563.5	408.75
	Mdg_01g014130	276.25	277.25	402.75	403	305.5	173.25	294	487.75	591	686.25	336.5	318.25
	Mdg_01g014140	40	51	60.5	66	47.25	26	46	78.25	76.25	126.75	55.5	69.25
	Mdg_01g014150	1255.25	1434.5	1457.25	2340.25	1853.75	1966.75	1540.75	1493.25	1455	1567	2092.75	2058
	Mdg_01g014160	260.75	523.5	466.5	798.25	784.25	1371	378.25	403	655.25	869.75	1049.75	1006.5
	Mdg_01g014170	55	18.5	18.5	2	11	1	32	37.5	10.75	12.5	3.75	5.25
	Mdg_01g014180	3409.25	3588.75	1468.5	2072.25	1173	1290	3029.25	3646.75	1801	1586	746	865.5
	Mdg_01g014190	0	0	0.25	0	0	0	0	0	0	0	0	0
	Mdg_01g014200	856.75	778	402.5	609.25	636.5	674.75	1157	1136	812.75	884.75	1031.75	892.75
	Mdg_01g014210	70.75	37	114	163.75	203.25	231.25	63.75	82	170.25	160	285.75	250.75
	Mdg_01g014220	861.5	701.5	822.75	925.5	1096	1036.75	795.25	816.75	831.75	840.25	1104.5	971.75
	Mdg_01g014230	1.75	1.5	2.5	2.25	1.75	2.5	3	2.75	1.5	1.25	1.75	0.75
	Mdg_01g014240	0	22.25	0	27.75	0.25	40.5	0	0.5	0	0.25	0	0
	Mdg_01g014250	0	0	0	0	0	0	0	0	0	0	0	0
	Mdg_01g014260	0	0.5	0	0.25	0	0.5	0	0	0	0	0	0
	Mdg_01g014270	1	0	0	0.5	0	0.25	0	1.25	0	0	0	0
	Mdg_01g014280	0	0	0	0	0	0	0	0	0	0	0.75	0.5
	Mdg_01g014290	29	41	83.75	96.25	94.75	45	25.25	25.25	74.75	54.75	72	74
	Mdg_01g014300	1	3	4	1.75	31	77.25	5.75	0.5	6.25	5.75	414.75	185.25
	Mdg_01g014310	3	4.5	0.75	1.5	0	0.5	3	3.75	0.5	1	0.25	1
	Mdg_01g014320	5.25	4	0.5	0.5	0.75	0	15.75	10	1	0.5	0	0.5
	Mdg_01g014330	3.25	5.25	2.5	13	16	4.5	5.75	7.75	14.75	7.75	18.5	23.75
	Mdg_01g014340	0	0	0	0	0	0	0	0	0	0	0	0
	Mdg_01g014350	40.25	57.75	44.75	37.75	52.25	42.75	21.5	27.5	16.5	17.5	32	30.25
	Mdg_01g014360	3.75	5.25	8	4.25	8	5.75	0.75	4.75	7.25	3.75	13	16
	Mdg_01g014370	1	5.5	2.75	5	4.75	9.5	7.25	6.75	7.5	8	11.75	12.25
	Mdg_01g014380	0	0	0	0.5	4.25	9.5	0.5	0.75	0	0	3	6.25
	Mdg_01g014390	3.25	3.25	0	1.75	1.25	0	6.25	2.75	4.25	1.5	0.5	1
	Mdg_01g014400	458.75	578.75	468.5	722.25	371.75	357.5	546.25	648.75	740.75	1025.75	452.5	468
	Mdg_01g014410	673	1155.25	817	1767.75	636.5	877.25	775.25	904	1132.75	1333.75	829.75	879.25
	Mdg_01g014420	0.5	4	0	0	0.25	0	2.5	0.5	0	0	0	0
	Mdg_01g014430	135.25	349.25	46	209.75	52.5	117	298.5	357.25	81.25	85.25	142	99.5
	Mdg_01g014440	409.25	544.75	428	562.25	458.5	500.25	550	574.25	488.25	524.5	524.75	509.75
	Mdg_01g014450	1671.25	474.75	2556.25	987	3203.25	962.5	1254.5	1408.5	2550.25	2758.25	3949.75	3357.5
	Mdg_01g014460	50.25	76.25	23.25	78.25	16	70.5	105.5	94.25	77.75	107.25	54	44.25
	Mdg_01g014470	279	373.25	248.25	706.5	272.25	582.25	430	432.25	359.25	352.25	405	304
	Mdg_01g014480	0	0	0	0	0	0	0	0	0	0	0	0
	Mdg_01g014490	0	0	0	0	0	0	0	0	0	0	0	0
	Mdg_01g014500	2.25	10	1.75	16.25	12	28.75	3.75	4.75	6.5	0	16.5	16
	Mdg_01g014510	897.5	609.5	674.5	805	692.25	686.75	1321	1016.25	890.5	968	989.25	789
	Mdg_01g014520	1408.5	1342	603.25	1004.5	733.5	956.25	1349.75	1256.75	991	923.75	1124.25	1122.5
	Mdg_01g014530	172.25	168	143.75	172	187.5	107.25	192.75	217	231.5	214.25	179.5	202
	Mdg_01g014540	29.25	17.5	18.5	12.75	35.75	13.25	20.25	16.75	25	19.25	22.5	39.5
	Mdg_01g014550	311.5	226.25	322.75	254.25	509.75	229.5	232	309	369	405.75	396.5	454.5
	Mdg_01g014560	2133.5	2140.5	2408.25	1529.5	2928.75	1551.25	2347.25	2258.75	1520.25	1684.75	1428.25	1372.5
	Mdg_01g014570	0	0	0	0	0	0	0	0	0	0	0	0
	Mdg_01g014580	64	92.75	90.25	106.25	89.5	77.5	54.25	57.5	87.25	54.25	123.25	113
	Mdg_01g014590	0	2.75	0.5	1	1	1	0	0	0	0	0	0.25
	Mdg_01g014600	0	0	0.25	0	0.25	0.5	0.5	0.75	0.25	0	0	0
	Mdg_01g014610	0	0	0.5	0	0	0	0	0	0	0.5	0.25	0
	Mdg_01g014620	25	40.5	17.75	17.25	202.5	196.5	66	49.5	11	13.5	203	151.75
	Mdg_01g014630	20.75	10.25	17.75	13.75	11	11.25	25.5	23.75	22.75	11.75	23.25	35.75
	Mdg_01g014640	17.5	40	21.75	51.25	23.75	59.25	6.75	8.75	8.5	7.5	9.5	10.25
	Mdg_01g014650	0	0	0	0	0	0	0.75	0.75	0.75	1.5	0	1
	Mdg_01g014660	0.5	0	0	0	0	0	4	1	0.75	1.25	7.75	12.25
	Mdg_01g014670	3	0	0	0	0	0	5.5	10	14.75	13	12	17
	Mdg_01g014680	0.5	1	0	0.25	0	2.25	0.5	0.5	0	0	4	4.25
	Mdg_01g014690	0	0.5	0	0.5	0	1	0	0	0	0	2	4
	Mdg_01g014700	9.5	9.5	9.75	10.5	9.5	13	4	4	10.25	5.75	7.25	9.75
	Mdg_01g014710	0	2.25	0	2	0	1	0	0	0	0.5	0	0
	Mdg_01g014720	5.75	1.25	10.5	0	27.75	1.25	6.25	3.25	12.25	10.5	25	13.5
	Mdg_01g014730	9.75	7.75	8	8	13	6.5	33	38.75	51	58.5	64.5	53.25
	Mdg_01g014740	0	0	0	0	0	0.5	0	0	0	0	0	0
	Mdg_01g014750	133	87	141.5	132.5	169	96.25	150.5	119.5	117	102	84.25	86.75
	Mdg_01g014760	1097.75	6105.25	247.25	6603.5	1358.5	7838	1345	1106.5	477	443.75	1585	899.25
	Mdg_01g014770	0	0	0	0	0	0	0	0	0	0	0	0
	Mdg_01g014780	36.25	12.75	36.5	7.5	27.5	1.75	14.75	20.5	31.5	16	1.75	4
	Mdg_01g014790	0	1.25	0	0	0	1.25	0	0	0	0	0	0
	Mdg_01g014800	0	0	0	0.5	0.75	0	0	0	0	0	0	0
	Mdg_01g014810	0	0	0	0	0	0	0	0	0	0	0	0
	Mdg_01g014820	1.5	1.25	1.25	5.75	9.25	11.25	0.5	1.5	0	0	6	8.75
	Mdg_01g014830	285	362.25	404.5	486.75	398.5	357.25	378.75	351.5	495.75	450	338.75	388.25
	Mdg_01g014840	0.5	0	1	0	7.75	12.75	0	0	0	0	7	7.5
	Mdg_01g014850	539.25	709.25	358.75	863.75	423.5	874.75	925	934.5	855	957.25	985.5	925.5
	Mdg_01g014860	0	0	0	0	0	0	0	0	0	0	0	0
	Mdg_01g014870	2252	2931.25	2170.25	3162.75	699.75	832.25	2272.75	2249.5	3222.75	3036.25	489	455.25
	Mdg_01g014880	8.25	6.75	10.5	11.5	8	4.5	6	12	15.5	12	5.5	11.75
	Mdg_01g014890	31.75	61	53	159.25	112.25	277.25	108.25	67.25	91.5	35.25	365.25	130
	Mdg_01g014900	430.5	536	631	983.5	1038.75	941.75	485.75	443.5	691	640.75	1075	1088
	Mdg_01g014910	321	325.5	183.75	145.75	227.5	143.25	377.25	386.75	359.75	355.75	428	357.75
	Mdg_01g014920	518.25	552.75	572.75	517.5	590.25	407.25	577.75	637.75	621.25	547.5	530	510.5
	Mdg_01g014930	402	384.25	367	455.5	545.25	494.5	671	668.5	440.75	306.25	657	564.75
	Mdg_01g014940	109.75	91.75	75	76.75	64.5	58.25	113.5	111.25	83.75	106	93.25	76
	Mdg_01g014950	44.75	5.5	43.5	13.5	37.25	10.5	76.75	71.25	122.25	146.5	128.25	110
	Mdg_01g014960	13	4	8.5	19.5	21.5	6	5	2.5	5.75	2.75	3.25	7.25
	Mdg_01g014970	98.25	47.75	50.25	23.25	103.5	50.25	121.25	174.75	66.75	46.75	173	134
	Mdg_01g014980	784	541.25	111	123	70	26	1122	1410.5	450.5	504.5	132	79.5
	Mdg_01g014990	0	0	0	0	0	0	0	0	0	0	0	0
	Mdg_01g015000	0	0	0	0	0	0	0	0	0	0	0	0
	Mdg_01g015010	0.5	9.25	0	6.75	0	7.5	1	1	0	0.25	1.5	3.75
	Mdg_01g015020	45.75	178	104	158.75	303.25	517.25	68.75	69	45.25	23	373.5	362.25
	Mdg_01g015030	277.75	275.75	185.75	182.25	173.5	156.25	392.25	414.5	289.5	209.25	185	180.75
	Mdg_01g015040	89.75	119.75	7.5	51.5	28.5	44.75	474	336.25	181.5	168.5	711.75	488.5
	Mdg_01g015050	943.5	1324	1038.25	1892.25	1384	1767.25	866.25	809.25	873.5	986.5	1222.5	1126.5
	Mdg_01g015060	727.5	732.75	1026.25	1491.75	885.5	851	484.5	540	838.25	735.25	611	563
	Mdg_01g015070	378.75	401.75	469	312	436.75	344.25	340.75	311.25	252.75	246.25	260.25	199.5
	Mdg_01g015080	298.5	121	209	199.5	232.5	194.75	422.25	580	433.75	431.25	302.25	274
	Mdg_01g015090	0.5	2.25	0	2.25	0	1.5	0	0	0	0	0	0.5
	Mdg_01g015100	2.5	1.5	4	2.5	2.25	1.25	2	0.75	2.25	1.5	4.5	1.75
	Mdg_01g015110	97.25	226.5	91.75	223.75	103.25	182.75	154.25	159	105	108	88.25	82
	Mdg_01g015120	485	180.5	94	327.75	173.25	318.75	2076.25	2415.5	723.75	606	183.5	133
	Mdg_01g015130	1064.5	1428.75	1612.75	2647	2138.5	2131.25	1081.5	1454.5	1573.25	1808.5	1443	1271
	Mdg_01g015140	2325.75	2003.5	904	737.5	694.25	442.25	3593	3618.25	2293	2040.5	1109	912.25
	Mdg_01g015150	180.5	96.25	230	368.75	257	268.5	237	261.25	1328.25	1108.5	950.75	896.25
	Mdg_01g015160	71	72.5	55	63	79.25	67.5	34.5	38.25	30	29.5	38.75	45.25
	Mdg_01g015170	1.25	1	4.25	4.5	3	4.5	4.5	3	4.5	3.25	6.5	8
	Mdg_01g015180	1	0.5	4	3.25	10	2.75	4	10.25	5.5	5	14.75	13.25
	Mdg_01g015190	8	1	6.25	0	3	0.75	13	9.25	18.5	14.5	69	62
	Mdg_01g015200	0	0	0	0.25	0	0.25	2.75	3.25	5	4.75	2	4.75
	Mdg_01g015210	0	0	0	0	0	0	0	0	0	0	0	0
	Mdg_01g015220	298	253	1108.5	1740.75	2251.75	3777	399	466.75	1173.25	996.75	2769.5	2614.75
	Mdg_01g015230	23	57	16.75	36.25	14.5	91.25	3	2.5	4.25	1.5	25.5	13.5
	Mdg_01g015240	0.75	3	0	1.5	2.25	10.75	0.5	0.5	0.5	0	2.75	3.5
	Mdg_01g015250	147.75	148	136.25	139.25	135.25	114.75	264	348	265	412.5	243.5	219
	Mdg_01g015260	0.5	0	0	0	0	0	0	1	0	0	0	0.75
	Mdg_01g015270	493.25	507	348	458	330.25	335	474.5	535.75	517	484.5	398.25	328.75
	Mdg_01g015280	120.25	128.75	124.25	158.5	128.75	135.25	51	71.25	35	45	74.25	79
	Mdg_01g015290	14.75	35.75	18.75	3.25	21.25	5	45.25	46.25	30	23	20.75	25.25
	Mdg_01g015300	0	0	0	0	0	0	0.5	1.25	0	0	0.5	0.5
	Mdg_01g015310	27	14.5	54.5	32.25	54.5	29.25	14.25	11	56.75	46.25	34.75	29.75
	Mdg_01g015320	224	15.75	472.5	19	483	12	119.25	144.25	190.5	148.5	118.5	133.5
	Mdg_01g015330	10	5.25	12.25	13.75	9	6.75	14.25	16.75	25.75	17	5.5	21.25
	Mdg_01g015340	0	0	0	0	0	0	0	0	0	0	0	0
	Mdg_01g015350	0	4	0.5	6.5	0	4.75	0	0	0	0	0	0
	Mdg_01g015360	453.5	476	302	304.5	291	229.25	478.5	514.25	412.25	490.75	339.75	294.75
	Mdg_01g015370	244	269.75	337.5	387.75	429.75	372.25	239.25	286.75	241.5	301	277	254.5
	Mdg_01g015380	0	0	0	0	0	0	0	0	0	0	0	0
	Mdg_01g015390	2.75	4.25	2.5	8	2.25	1.75	10.25	7.25	13	15.5	5.75	10.5
	Mdg_01g015400	533.5	571.5	309.25	460.25	291.25	315.25	787.75	777.5	587.25	526.75	581.75	580.5
	Mdg_01g015410	0.5	0	0	0	0	0	0	0	0	0	0	0
	Mdg_01g015420	0	0	0	0	0	0	0	0	0	0	0	0
	Mdg_01g015430	0	1	0	2.75	0.5	0	0	0.25	0	0	0	0
	Mdg_01g015440	1055	1066.5	825.25	1075.25	1107.75	885.75	1443.5	1470.5	1240	1258.25	1334.25	1059.25
	Mdg_01g015450	0	0	0	1.25	0	0	0	0	0	0	0	0
	Mdg_01g015460	0	0	0	0	0.5	0	0.5	3.5	3.25	0.25	6.25	5.75
	Mdg_01g015470	0	0.5	0	0	0	0	0	0	0	0	0	0
	Mdg_01g015480	85	127	70	97.5	87.5	60	121.75	110	46.25	37.25	28.25	26.75
	Mdg_01g015490	98.25	168	76.25	196	129.5	183	266	222.25	127.5	143.75	140.75	122
	Mdg_01g015500	8.5	105.75	3	97.5	4.75	53.25	76.25	67	24.25	14	27.25	22.25
	Mdg_01g015510	159	207.75	128.75	193.25	148.75	164	238.5	209	180	216.25	239	220.5
	Mdg_01g015520	5.25	2.25	1	0	0.75	0.5	2.5	1	0	0	0.5	0
	Mdg_01g015530	23.25	18.5	20.75	23.25	31.25	23.25	30.5	29	19	18.75	25	19.25
	Mdg_01g015540	2.25	3.25	9.25	30.5	14.5	20.5	4.75	7	3	2	2.5	2.75
	Mdg_01g015550	491.75	396	349	421.75	456.25	400.75	536.5	571.5	490.25	490	603.25	491.25
	Mdg_01g015560	0	0	0	0	0	0	0	0	0	0	0	0
	Mdg_01g015570	190.25	173.75	151.25	152.25	170.5	142.25	117.75	124	107.5	74.25	88.5	80.75
	Mdg_01g015580	0	0	0	0	0	0	0	0	0	0	0	0
	Mdg_01g015590	0.5	0	0.25	0	0.25	0	1	1.75	2.25	0.5	0	0.5
	Mdg_01g015600	90.75	100.75	134.75	196.5	190.5	202.25	60.5	71	95.25	103	100.75	95.75
	Mdg_01g015610	18.25	11.5	16.25	20.5	29.5	22.75	1.5	2.75	1.5	1.5	1.5	3.5
	Mdg_01g015620	547.5	670.75	818.75	1040.5	946.5	887.25	510.25	523.25	810.25	833.25	941.75	932
	Mdg_01g015630	898.25	1113.75	926.5	1675.25	1030.25	1210.5	1052.25	1134.75	1451.75	1439.75	949.75	1018.5
	Mdg_01g015640	192.75	84.75	370.75	105.5	431.25	130.5	6.25	6.25	6	8	7.5	1.75
	Mdg_01g015650	52.75	13.25	25	9.75	15.75	8.25	1	0.5	0.75	1	2.5	2.25
	Mdg_01g015660	22	132	23.5	148	34.25	174	50	46	54.5	59.5	86.75	83.25
	Mdg_01g015670	94.75	33.25	204	177	207.25	174.25	11.75	11	52.5	43.5	44.5	42
	Mdg_01g015680	0	0.5	2.5	1.75	3.75	4.25	2.5	3.25	2.5	2.5	2	4.5
	Mdg_01g015690	135	78.5	296	307.75	337.75	309.75	30.5	24.25	156	118.25	110	86.25
	Mdg_01g015700	487.75	540.5	500.5	685.25	591.5	472.75	1183.25	1139.75	1902.25	1637	1009	1240
	Mdg_01g015710	175.75	171.75	273.25	360.75	314	374.5	230.5	235.25	319.25	369	360	351.5
	Mdg_01g015720	476	1405.75	519.25	1736	554.25	948.75	887	919.25	1190.75	1076	708.25	783
	Mdg_01g015730	17	14	13.75	25.75	25.25	35.5	4.5	7.5	4	5.5	5.25	5
	Mdg_01g015740	180.5	454	194	637.5	254	525.5	339	389.5	318.5	388.25	410.25	422
	Mdg_01g015750	0	0	0	0	0	0	0	0	0	0	0	0
	Mdg_01g015760	3.25	0	4	1.25	14.25	2	2.5	4	0.5	0	4.5	9.25
	Mdg_01g015770	1512	1684.75	1944	2653.25	2225	2069	1199.5	1371.25	1705	1392.25	1607.5	1618.25
	Mdg_01g015780	8	3.5	13	3.5	13.75	5.5	10.5	6.5	8	7.75	16.5	15
	Mdg_01g015790	76.5	198.25	38.25	164.75	100.75	141.25	163	240	150	230.5	258	281.75
	Mdg_01g015800	0	0.5	1.25	0.75	3.75	4.25	3.25	2.25	1	1	15	16
	Mdg_01g015810	87.25	64.5	262.75	223	241.25	180.5	179.75	137.25	283.5	145	435.25	654.5
	Mdg_01g015820	0	0	0.5	0.5	2.25	2	0.25	0	0	0	1	2
	Mdg_01g015830	0	0	0	0	0	0	0	0	0	0	0	0
	Mdg_01g015840	399.5	472.75	15.25	16.5	0	1	286.25	344.75	76.75	63	0	0
	Mdg_01g015850	65.75	105.75	21.5	45.25	14.75	19.5	59.25	75.5	32.25	29	7.75	11.75
	Mdg_01g015860	190	301.75	142.25	346.75	217.25	387.75	334.75	336.75	297.75	307.75	423.75	319.5
	Mdg_01g015870	5.5	2.5	0	1	9.5	15.25	18.5	13.25	9	11.5	27.25	28
	Mdg_01g015880	0	0	0	0	0	0	0	0	0	0	0	0
	Mdg_01g015890	397.5	507.5	463.5	797.25	559.5	679	470.75	497.5	576.75	561	569.25	567.75
	Mdg_01g015900	416.25	427.25	482	467.75	776	434.75	388.75	441	426.25	452	572.5	617
	Mdg_01g015910	1102.75	1276.5	730.75	1088.25	935.25	1041.75	1411.75	1291.75	998.75	815	1322	1176
	Mdg_01g015920	0	0	0	0	0	0	0	0	0	0	0	0
	Mdg_01g015930	62.75	112.75	18	30	47.5	192.75	106.5	115.25	62.75	31.25	250.5	189.75
	Mdg_01g015940	9	6.75	8.5	8.25	8	8.75	11.25	12.75	4.25	6	13	4.5
	Mdg_01g015950	1279.75	1323	1204.75	1557.75	1324.25	1595	1009.25	1033.75	1277.25	1099.75	1263	1033
	Mdg_01g015960	0	0	0	0	0	0	0	0	0	0	0	0
	Mdg_01g015970	321.75	167.75	674.25	1086.25	1921.75	2613.75	390.25	352.75	731.25	616.5	2123.5	1936
	Mdg_01g015980	0	0	0	0	0	0	0	0	0	0	0	0
	Mdg_01g015990	5	5.75	0.5	0.5	0.5	1	3	4.5	1	1	0	0.5
	Mdg_01g016000	450	379.75	402.25	332.75	415.25	312	286	384	346.75	498.25	375	308.5
	Mdg_01g016010	10.75	31	1	3	0	3.25	12.25	14.75	10	1.25	0.25	0
	Mdg_01g016020	3.25	3.5	5.25	20	21.25	28.5	2.25	2.25	4.5	1.25	28.5	35.5
	Mdg_01g016030	0	0	0	0	0	0	0	0	0	0	0	0.5
	Mdg_01g016040	0	0	0	0	0	0	0	0	0	0	0	0
	Mdg_01g016050	0	0	0	0	0	0	0	0	0	0	0	0
	Mdg_01g016060	9.25	3	7.5	2.25	8.5	2.25	3	1.75	1	2.25	2.25	1.25
	Mdg_01g016070	3.75	36	1.5	22	3	25.5	21.5	16.75	9	9.5	12.25	9.25
	Mdg_01g016080	0	0	0.25	0	0	0	0	0	0	0	0	0
	Mdg_01g016090	0	0	0.5	0	8.25	0	0	0	0	0	0	0
	Mdg_01g016100	23	120.75	9.5	127	142.25	61.5	94.75	62.25	52	20.75	25.5	12
	Mdg_01g016110	322.5	390	323.75	412.5	275	351.25	352.5	455	421.5	502.75	324.75	263.5
	Mdg_01g016120	0	0	1	0.5	0	1.5	1	0.75	4.75	3.5	1	4.5
	Mdg_01g016130	13.75	9.75	6.25	4.75	3.75	4.75	10	19.25	9	9.75	12.75	4.75
	Mdg_01g016140	2	17.5	0.5	13.75	5.5	9.25	5	4.25	3.5	1	1.25	2.75
	Mdg_01g016150	0	0	0.25	0	1	0	1	1	1.5	0.5	0.5	0.75
	Mdg_01g016160	4	13.75	8.25	26.5	12.25	21.5	10.5	11.25	16.25	8.25	15.25	14.75
	Mdg_01g016170	7.75	5.75	11	16	11.5	18	5.5	8.75	10.75	8.25	18.5	11.75
	Mdg_01g016180	0	0	0	0	0	0.25	0.25	0.5	0	0	0	0
	Mdg_01g016190	5.5	11	2.25	0.5	2	5	12.75	6	0.75	0.5	0	1.25
	Mdg_01g016200	10	11.75	4.25	21.75	3.5	16	1.25	0.5	1	1	0.25	0.75
	Mdg_01g016210	112.75	33.25	178.5	62.25	217.5	68.25	93	106.75	157.25	125	222.5	199.75
	Mdg_01g016220	123.25	78.25	104.25	128	145.25	106.5	135.5	114.5	102.75	92	156	135.25
	Mdg_01g016230	2718	2068.5	1465	1703	1800.75	1669.25	2721.25	2807.75	1956	2003	2691.5	2562.25
	Mdg_01g016240	26	39.75	9.25	29	18.5	43.25	88.5	72.75	43.5	48.5	75	65.75
	Mdg_01g016250	7	3.25	3.5	12.25	27.5	32.25	14	9.25	1.25	2	70	48.5
	Mdg_01g016260	2076.25	1871	4082	3880	2820.5	1892.5	1375.5	1233.75	2812.75	2580.75	1847.5	1643.25
	Mdg_01g016270	121	222.5	222.75	414.25	252	462.75	316.75	262.75	406	307.25	457.25	381.5
	Mdg_01g016280	327.75	371.75	377	978.75	376.5	693.75	371.5	421.5	610	749.75	714	667
	Mdg_01g016290	156749	194056	38731.5	67955	13636.8	48567	232054	177062	54479.2	57829.5	36310.2	22927.8
	Mdg_01g016300	627.75	698	662.25	1053.75	586.5	684.25	607	683.25	728.5	607.5	712.75	745.5
	Mdg_01g016310	38.75	24.75	22.25	24.25	24.25	17.75	113.25	117.25	76	62.25	65.25	97.25
	Mdg_01g016320	15.5	30.5	4.75	14.25	16.75	45.25	42.5	43	31.75	28.25	26.5	50
	Mdg_01g016330	188	317	67.25	116.25	73.75	90.25	392.5	363.75	140.25	108.75	104	88
	Mdg_01g016340	806	973.75	935.5	1626.5	943	1008	555.25	609	802.5	704.5	764.75	816.75
	Mdg_01g016350	49.75	74.5	101.75	69	185.75	124.5	90	66.25	39.5	30	150	149.5
	Mdg_01g016360	42.5	43	33.25	50.75	38	47.25	77.75	92	66.75	63.75	46.75	40.5
	Mdg_01g016370	272.25	198	244.25	268.75	358.5	249.5	421	395.25	529.5	511.25	378	338
	Mdg_01g016380	17	25.75	56.75	30.5	57.5	26	8	8.25	17.75	20	25	28.25
	Mdg_01g016390	114	348.75	550.5	900.75	816.25	1036.75	152.75	200	484	376.75	796.75	811.5
	Mdg_01g016400	117.5	275.25	208.25	761.25	200	918	14	18.5	12.5	8.25	29.75	29.5
	Mdg_01g016410	47.25	54.5	69.75	61.25	79.25	54	16.5	20.25	33.25	50.5	36.5	38.25
	Mdg_01g016420	4.25	11	7.75	16.25	14.5	10.25	0.25	0.75	2.75	6.75	4.5	5
	Mdg_01g016430	21.5	21	28.75	31.75	31.25	19.5	25.25	42	62	77.25	63.5	79
	Mdg_01g016440	0	0.5	0	2.25	0	0.75	0	0	0	0	0	0
	Mdg_01g016450	90.25	329.5	180	869.75	157	959	146.75	164	152	150.25	88.5	99
	Mdg_01g016460	134.5	102	135.25	142.25	137	120.75	135	141.75	145	149	151.75	147.25
	Mdg_01g016470	195.5	152.25	198.5	135.5	183.75	117.75	199.5	175.5	222.75	157.25	248.25	197
	Mdg_01g016480	432.75	667.25	468.75	660.5	395.5	526.75	426.25	468.75	539.5	680.75	550	546
	Mdg_01g016490	930	1291	313.25	627	155.5	175.25	1257.5	1141.25	885.25	723.75	263.25	245.75
	Mdg_01g016500	334.5	317.75	373.75	428.5	306.25	231.75	296	271	519	567.25	342.5	290.75
	Mdg_01g016510	12742.5	12877.8	11511.5	16200.2	14591.5	12521.5	8057.5	9605.75	13915.8	12257	10216	10575.8
	Mdg_01g016520	216	298.5	234.25	462	267.5	317.75	243.5	230.25	304	277.5	287	286.5
	Mdg_01g016530	0.25	0.75	0	1.5	0.25	2	0	0.25	0.75	0.5	0	1
	Mdg_01g016540	0	0	0	0	0	0	0	0	0	0	0	0
	Mdg_01g016550	2.75	4.75	3.5	10.25	7.75	10	0	1.75	0.5	1.5	1	1.75
	Mdg_01g016560	0	0	0	0	0	0	0	0	0	0	0	0
	Mdg_01g016570	14	19.75	9	21	14.5	25.75	19.75	19.25	14.75	12	14	17.75
	Mdg_01g016580	6	1.5	0	2	1.5	26.5	20.5	10.25	3	1.75	37.25	35.25
	Mdg_01g016590	0	0	0	0	0	0	0	0	0	0	0	0
	Mdg_01g016600	75.75	0	46.25	0.25	36	1.25	210.5	149.25	153.5	81	201.5	208
	Mdg_01g016610	6.25	0.75	1	0	3.25	0	27.75	28	20	24.25	17.5	22
	Mdg_01g016620	44.25	6	28	9	32.75	6.5	77.5	109.75	75.75	73.75	109	107
	Mdg_01g016630	0	0	0	0	0	0	0	0	0	0	0	0
	Mdg_01g016640	0	0	0	0	0	0	0	0	0	0	0	0
	Mdg_01g016650	0	0	0	0	0	0	0	0	0	0	0	0
	Mdg_01g016660	4.5	12.5	3.5	19	3.25	8.25	0	0	0	0	0	0
	Mdg_01g016670	0.75	0	0.5	3	0.25	0	2	0.25	2	1.75	0.5	1.75
	Mdg_01g016680	0	0	0	0	0	0	0	0	0	0	0	0
	Mdg_01g016690	0	0	0	0	0	0	0.25	0	0	0	0	0
	Mdg_01g016700	0	0	0	0	0	0	0	0	0	0	0	0
	Mdg_01g016710	341.75	104.25	296	144.75	300.25	143.5	443.25	423.5	280.25	255.75	316.75	333.25
	Mdg_01g016720	1.25	2.25	0.25	0	0	1	0	0	0	0	0	0
	Mdg_01g016730	201.25	76.25	137.75	77.75	160	58.25	332.25	357.5	293.25	184.75	325	353.25
	Mdg_01g016740	42	8	31.75	9.25	35.5	6.75	91	105.75	83	77.75	100.5	111.5
	Mdg_01g016750	0	0	0	0	0	0	0	0	0	0	0	0
	Mdg_01g016760	0	0	0	0	0	0	0	0	0	0	0	0
	Mdg_01g016770	0	0.5	0	0.5	1.5	0.5	0	0	0	0	0	0
	Mdg_01g016780	1.75	55.5	1	27	2.5	34	1.5	1	3	0.75	0.5	1
	Mdg_01g016790	0	0	0	0.25	0	0	0	0	0	0	0	0
	Mdg_01g016800	0	0	0	0	0	0	0	0	0	0	0	0
	Mdg_01g016810	0	0	0	0	0	0	0	0	0	0	0	0
	Mdg_01g016820	173.25	42.25	129.25	53	110.75	32	245	268	215.5	162.25	177.75	164.5
	Mdg_01g016830	44.5	40.25	35.75	62.25	21.25	46.25	50	69	56	37.5	56.5	24.75
	Mdg_01g016840	33.75	16.25	33.75	13.75	30.5	11.5	41.75	43.75	51.75	47.5	53	38.5
	Mdg_01g016850	10	8.5	15	12	10.75	12	7.5	5.75	7	10	5.25	9.5
	Mdg_01g016860	0	0	0	0.25	0	0	0	0	0	0	0	0
	Mdg_01g016870	16	7.75	6.5	2.75	7.75	4.25	9.25	12.75	21.75	23.75	21	27.25
	Mdg_01g016880	430.5	392.25	451.25	484.5	459.5	316.5	521.5	485	544.75	421.25	630.75	571
	Mdg_01g016890	127.25	127	108.75	145.5	167.5	147.5	63.5	56.75	54.25	53	49.25	32.25
	Mdg_01g016900	293.5	538.5	275	495	243	293.75	287	296.75	215	214.25	187.5	150
	Mdg_01g016910	0	0	0	0	0	0	2.25	2.75	5	6	13.5	13.5
	Mdg_01g016920	0	0	0	0	0	1.5	0	0	0	0	0	0
	Mdg_01g016930	48	22.75	75	61	43.5	24	101	81.75	102.25	63.25	68	58.25
	Mdg_01g016940	254	380	166.5	281.5	153.75	164	214.5	268.25	148.75	131	105	90.5
	Mdg_01g016950	3.25	1.25	19.25	4.5	25.75	11.75	3.25	5.25	2.25	9.25	15.25	10.5
	Mdg_01g016960	0	0	0	0	0	0	0	0	0	0	0	0
	Mdg_01g016970	8.75	16.75	8.75	12.5	20.25	36.5	3.75	4.75	3.75	4	13	9.75
	Mdg_01g016980	3	0.75	3.5	2	8.25	2.25	0.5	0	0	0	0	0
	Mdg_01g016990	10.5	4.5	22	24.75	51	24.5	3.25	0	1.25	1.25	0.75	0.75
	Mdg_01g017000	0	0	0	0	0	0	0	0	0	0	0	0
	Mdg_01g017010	0	0.25	3	22.25	30.25	45	0	0	3.25	0.5	17.75	10.25
	Mdg_01g017020	0.25	4	0.5	4.25	0	2.25	3.75	1	4	2	3.5	1.75
	Mdg_01g017030	10.75	13.75	20.25	24.5	13.5	16.25	14	21.25	19	11.75	11.75	9.5
	Mdg_01g017040	4957.75	7072.75	4465.75	7782.5	2582.75	3201	5168.25	4970.5	8897.5	9173.5	4019.5	3730.75
	Mdg_01g017050	9	24	9.5	27.5	9	31.25	6	7	9.75	6.5	10.75	10.75
	Mdg_01g017060	575.25	766.25	406.5	600.25	229.25	398.25	677.25	684	545.75	480	294	298.5
	Mdg_01g017070	168.5	258.5	39.25	96.5	34.5	62.5	408.5	514.25	90.5	90.5	85.25	65.75
	Mdg_01g017080	14.25	11	76.25	112.75	385	438.75	47.5	45	59.25	58.5	544.75	581.25
	Mdg_01g017090	1012.75	816	1055.25	910	652.75	1385.75	996	1189	1239.75	1632.25	978.5	905.25
	Mdg_01g017100	640	566.25	371.75	401	310.25	410.5	829.25	839	566.75	703.25	529.5	437.5
	Mdg_01g017110	1.75	20.75	2	23.5	1.5	10.5	1.25	1	3.75	1.25	1.5	2.5
	Mdg_01g017120	123.25	226.25	104.25	172.75	91.25	99.25	261.5	261.75	196	261.75	119.25	118.75
	Mdg_01g017130	12	0.75	7.75	2.75	8.5	0.5	32.75	28.75	25.25	29.25	13.75	17.25
	Mdg_01g017140	127	161.75	62.75	130.25	76.25	88.5	282.75	251.75	228	248.5	274.5	192.25
	Mdg_01g017150	87.5	114.25	117.25	86	71.75	45.25	35.25	41.25	34.5	33.25	26.25	29.75
	Mdg_01g017160	16.75	23.25	12	17.75	22.5	23.75	26.25	33.25	12.5	11.25	36.25	32
	Mdg_01g017170	0	0	0	0	0	0	0	0	0	0	0	0
	Mdg_01g017180	4.5	0.5	1.75	0.5	2.75	0.5	7	3	1	5.25	4.5	3.25
	Mdg_01g017190	428	1211	988.5	2352.75	1972.25	657	728	747	993	667.75	918.5	2795.75
	Mdg_01g017200	29.25	480.75	20	112	8.25	4.25	26.25	19	8.75	4	1.5	6
	Mdg_01g017210	307.5	478.75	308.75	630	413.75	555.75	422	444.75	372.75	327	457.75	450.25
	Mdg_01g017220	361.75	127.75	562.75	217	1021.5	551.25	298.75	303.75	614	551	1041.25	1055
	Mdg_01g017230	22.75	17.5	33.75	15.75	54	12.25	50.25	66.25	96.25	118.75	89.75	118.75
	Mdg_01g017240	129	88.25	100.75	102	115.25	88.75	105.5	118.25	127.75	117.25	96.5	106.5
	Mdg_01g017250	1293.25	1614.5	1549.75	2370.25	2096.5	2241.25	677.5	626.5	909.5	774	940.25	919.25
	Mdg_01g017260	24.75	31	23.25	39.25	57.25	63.75	61.75	61	66.5	73.5	68.5	63.5
	Mdg_01g017270	0	0.5	0	0.25	0	0	0	0	0	0	0	0
	Mdg_01g017280	0.5	0.25	0	0	0	0	0	0	0	0	0	0
	Mdg_01g017290	824.5	1238.5	640.75	1610.25	726.75	1245.75	1180	1256	1606.75	1549.5	1466	1388
	Mdg_01g017300	295.5	233.75	50	146.75	132.25	190.5	403	318.25	115.5	95.5	383.75	292.75
	Mdg_01g017310	0	0	11.5	0	31.5	0	0	0.25	1	0.5	0.75	2
	Mdg_01g017320	2.25	3.5	1	1.5	3.5	4	2.75	2.75	0.25	0.5	6	12
	Mdg_01g017330	2455.5	2174.75	1735.75	2369.25	1012.25	1263.75	1892.25	1975	2075.25	1755.25	1084.75	974.75
	Mdg_01g017340	0.25	0	0	0	0	0	0	0	0	0	0	0
	Mdg_01g017350	50.25	72.75	52	59.75	80.75	92	167.25	128.5	97.25	79.5	175	167
	Mdg_01g017360	392.5	653.5	438.75	917.25	567.75	709	557	521.75	446.25	375	702.5	632
	Mdg_01g017370	31.25	44.25	8	10.5	51.25	31.25	99.25	105.25	31.75	19	60.75	40.25
	Mdg_01g017380	14	12	8.25	32.25	25.25	31.5	8.75	15.75	20	13	26.5	37.75
	Mdg_01g017390	173.25	255	150.5	291.5	158	179.75	165.5	207.5	124.75	124.5	127.5	111.25
	Mdg_01g017400	0	0	0	0	0	0	0	0	0	0	0	0
	Mdg_01g017410	3.5	7	0.5	9	0	5.5	12.25	13	7.5	7.75	8	10
	Mdg_01g017420	572	623.5	384.75	573.5	246.5	124.25	191.75	200.75	599.5	652	307.25	332.25
	Mdg_01g017430	8.25	13.25	8.5	11.5	14.25	8.5	15.25	15.5	13.5	13.25	13.75	10.75
	Mdg_01g017440	1961.25	2091.25	1474	1741.75	561.5	1053	1056.5	1202	2631	3445.25	798.5	776.75
	Mdg_01g017450	9774.5	5804.75	4855.75	3199.5	4523.75	2624	16152.2	20691.8	16391	21881.8	25581.5	20187
	Mdg_01g017460	126	101.75	111.5	114.5	155.5	108	146.25	133.5	126.75	166.25	113	103.25
	Mdg_01g017470	76.25	50.25	81	73.25	87.5	67.75	45	37	31.5	19.5	38	44.5
	Mdg_01g017480	0.75	1	1.5	1	1.25	2.5	0	0	0	0	0	0
	Mdg_01g017490	1.25	1.25	0	0.5	0	0.75	0.25	1.25	0.25	0	0.75	0.75
	Mdg_01g017500	4571.75	4427	3844.25	5446	2987.25	3239.5	3929.75	3908	3858	4452.25	1866.5	2036.75
	Mdg_01g017510	1401.25	1371.5	1394.5	2097	1746.5	1790.75	1450.75	1842.25	2429.75	2838.5	2384	2631
	Mdg_01g017520	0.75	0	0.75	0.25	0.75	0.5	0.25	2.5	0.5	1.25	1	2.25
	Mdg_01g017530	403	522	391.75	623.75	412.5	587.75	435.75	462.25	447.75	509.25	335.75	302.25
	Mdg_01g017540	3.25	2	27.75	23.75	73	38	0	0	0	0	0	0
	Mdg_01g017550	1.75	1.5	16.75	14.25	51.25	26.75	1.5	2.5	2.5	4.75	2.75	6.75
	Mdg_01g017560	0	0	0	0	4.25	3.5	0	0.5	0	0	0.25	0.5
	Mdg_01g017570	0	0.5	0	0.5	0	0	0	0	0	0	0.5	0.5
	Mdg_01g017580	5.75	40.75	6	8	21.75	34	5.75	8.25	5.5	3.25	9	8.75
	Mdg_01g017590	0	0.25	0	0	0	0	0	0	0	0	0	0
	Mdg_01g017600	14.25	115.5	18.5	77	18.5	58.25	31.25	46.5	33.25	48.25	22.5	30.5
	Mdg_01g017610	198.75	43.25	137.25	25.5	80	29.75	512.5	689.25	303.75	304	175.5	142
	Mdg_01g017620	0	3	0	1.5	0.5	2.5	3.5	4.75	3	0	2.5	4.25
	Mdg_01g017630	1	1	0	0.5	0	0	3.75	4	1.5	0	4.25	2
	Mdg_01g017640	2	17.25	0.25	2.25	0	0.5	0.75	0.25	0	1.25	0	0
	Mdg_01g017650	29.75	39.5	116.25	289.75	284	515.25	16.25	10.75	29.25	29.25	58.5	29.5
	Mdg_01g017660	0	0	0	0	0	0	0	0	0	0	0	0
	Mdg_01g017670	1297.25	1347	173.75	769.25	41	112.75	2337	1920.25	209.75	115.5	37.75	37.25
	Mdg_01g017680	93.75	130.25	105.75	158.5	64.5	99.75	123.25	149.75	206.25	167	155	142.5
	Mdg_01g017690	0	1.5	1	1	16.75	14.25	2	1	2.25	0	11.25	16.25
	Mdg_01g017700	17	1.25	1.5	7.75	0.25	5.25	0	1	2	1	0	1.5
	Mdg_01g017710	225.5	89	183	126	183.25	107	192	212	223.25	243.75	217.75	209.75
	Mdg_01g017720	69.5	50.5	35.5	35.25	34.25	29.25	117.75	85.5	75	63	40	39.5
	Mdg_01g017730	0	0	0	0	0	0	0	0	0	0	0	0
	Mdg_01g017740	0	0	0	0	0	0	0	0	0.25	0.25	0	0
	Mdg_01g017750	0	27.5	0	32.5	0	39.25	0	0	0.25	0	0	0
	Mdg_01g017760	66	33	44.25	44.25	24.75	25.75	19.25	24.5	33.75	43.25	30.25	29
	Mdg_01g017770	0.25	0	1.25	0	0.5	0	1	2.25	0.5	3	2.5	0.75
	Mdg_01g017780	0	1.5	0	1.5	0	0.5	0.5	0.25	0	0	0	0
	Mdg_01g017790	2402.25	3068.75	2929	4449	4054.25	5592	2063	2224.5	2860.25	2419.5	5406.75	4015.75
	Mdg_01g017800	0	0	0	0	0	1	0	0	0	0	0	0
	Mdg_01g017810	813.5	768.75	1766.5	1769.5	2624.5	1816	630.25	654.75	1319.5	1589.25	1376.25	1315.25
	Mdg_01g017820	20.5	28.75	22.25	31.5	25.75	28.5	59.75	47.5	33.75	44.25	68.25	63.25
	Mdg_01g017830	1460	1505.25	1689.75	1533.75	1669.5	1041.25	1013.75	996.75	892.25	837	521.5	497.25
	Mdg_01g017840	143.5	81	276.25	152.75	262.75	112.5	2.5	2	3.5	0.5	2.75	0.5
	Mdg_01g017850	32.75	29.75	45.5	44.5	45.75	28.5	10.5	7.75	11.75	11.75	19.5	15
	Mdg_01g017860	193	200.5	70	48.25	17.25	16.25	67.25	63.75	36.5	25.5	7.75	1.5
	Mdg_01g017870	100.75	56.75	32.25	26.75	12.75	15.25	35.25	33.75	15	13	2	2.75
	Mdg_01g017880	0.5	0	2	0	2	0	0	0	0	0	0	0
	Mdg_01g017890	173.5	187.5	120.5	157.25	139.25	98.25	59.5	68.25	84.25	69.5	31	51
	Mdg_01g017900	3	7.25	0.75	3.25	0.75	4	2	0	0	0	0.25	0.25
	Mdg_01g017910	739	611.25	801.25	662.75	914	589.25	971.25	1234.75	995	975.75	663.75	764.5
	Mdg_01g017920	1204.5	1525.25	749.25	1267.75	1089.25	1362.25	1736.5	1683.75	1324.25	1214.5	1470.25	1366.5
	Mdg_01g017930	0	0	0	0	3	6	1.5	0.75	2.75	0.5	3.75	9.5
	Mdg_01g017940	1833.5	2078.75	1825.5	2296	1723.25	1493.25	1459.75	1710.5	1742.5	1677	1085.75	1070.5
	Mdg_01g017950	424	285.25	510.5	550.25	650.75	535.25	501.25	509.25	524.75	469.5	513.5	557.5
	Mdg_01g017960	235.25	264.75	305.5	340.25	278	182.25	297	260.5	338.25	317.75	207.25	207.25
	Mdg_01g017970	478.75	709.25	356.5	598.25	321.5	433.75	632.75	599.75	503.25	515.5	382.75	346.25
	Mdg_01g017980	169.25	169	118.25	125	115.25	88.5	201.75	258.75	135.25	153.75	128.5	151.5
	Mdg_01g017990	5	21	6.5	17.5	11.5	25.75	3.5	8.5	4.75	10.75	4	6.75
	Mdg_01g018000	309.25	724	313.5	662.25	466.5	575.25	828.25	695.5	606.25	398.5	901.75	806.5
	Mdg_01g018010	0	0	0	0	0	0	0	0	0	0	0	0
	Mdg_01g018020	42.25	143.75	69	164.25	174	237.25	168.25	173.25	114	88.5	333.5	331.5
	Mdg_01g018030	652.5	970.5	478.25	988	354	650.25	872.5	964.5	665.5	598	624.5	465.5
	Mdg_01g018040	812	900.25	1109.5	2256.5	1409.75	1566.5	933.25	989.25	1864	1696.5	1965.5	2027.5
	Mdg_01g018050	11.5	12	15.5	15	16	10.75	13.5	13	21	13.5	16.25	23.25
	Mdg_01g018060	1408	1052.75	873	1601.5	1326	981.5	1061.75	1026.5	1088.5	1121.25	1749.25	1985.5
	Mdg_01g018070	9	0	2.25	0	9	0	3	3	1.25	0	1	0
	Mdg_01g018080	2588.75	1118.75	1307	1529.5	1354.25	1057.75	2938.5	2578	1386.75	892.25	758.75	861.25
	Mdg_01g018090	261	557.5	96.5	139	122.5	84.5	544.75	372.75	240.75	131.25	64.5	90
	Mdg_01g018100	1.75	1.75	2	0.25	3.5	1	4.5	3.25	1	0.75	2	4.5
	Mdg_01g018110	68.25	79	58.75	113.25	55.75	64.25	59.5	74	61.5	53.75	57	71.5
	Mdg_01g018120	2821.5	4001	2787.75	4705.75	2361	2623	2951.75	3472	2991.75	2510.75	2145.75	2270.25
	Mdg_01g018130	0	0	0	0	0	0	0.5	0	0	0	0	0
	Mdg_01g018140	0	0	0	0	0	0	0	0	0	0	0	0
	Mdg_01g018150	0	0	0	0.25	0	1.25	0	0	0	0.5	0	0
	Mdg_01g018160	17.25	31	25.75	35.5	36.25	31.5	13.75	18.5	11.75	21.75	29.5	24.25
	Mdg_01g018170	383	237	338	340.25	504.5	519.75	529.5	412.75	368	276.25	593	427.25
	Mdg_01g018180	150.25	210.25	214.5	293	347	310	158.25	177.5	274	309.75	413	392.5
	Mdg_01g018190	159.5	306	55.5	148.5	38.75	69.75	203	249	118	137	63.5	57.5
	Mdg_01g018200	3425.25	3777.25	3366.75	3581.25	2584.5	2001.5	4239.25	4707	3806.25	4380.25	2152.5	2341.75
	Mdg_01g018210	40.75	25	30.5	21	35.5	19.5	49	58.75	27.25	28	36	47.75
	Mdg_01g018220	1111.25	1687.25	43.25	67.5	24.25	24.25	872	1043.75	222	230.75	91.5	62.25
	Mdg_01g018230	114.25	334	39	64	7.25	11.25	62.25	40.25	20.25	11.25	1	1
	Mdg_01g018240	0	1.5	0	0	0	0	0	1	0	0	0	0
	Mdg_01g018250	187.5	294.5	127.25	249.25	152.5	238.5	244.5	217	129.25	151.75	162.75	149.25
	Mdg_01g018260	203.25	71.25	649.25	471.75	1626	604.75	225	131.25	276	234	2592.75	2964.5
	Mdg_01g018270	0	0.5	0.25	0	1.5	0	0	0	0	0	0.5	0
	Mdg_01g018280	460.25	396.25	527.25	548.5	528.25	379	367.75	436.75	711.25	757.5	466	441.25
	Mdg_01g018290	291.75	109	409.5	345.5	369.25	237	372	159.25	197	175.5	124.25	106.25
	Mdg_01g018300	0	0	0	0	0	0	0	0	0	0	0	0
	Mdg_01g018310	269.75	344.75	298.25	305.75	170	119.75	552.25	535.5	571.75	651	275	249.25
	Mdg_01g018320	0	0	0	0	0	0	0	0	0.5	0	0	0
	Mdg_01g018330	22.5	232.25	31	269.75	26.5	157.5	3.75	4.5	5	3.25	1.75	6.25
	Mdg_01g018340	78.25	109.5	146.5	207.75	136.25	128.5	87.5	109.25	205	210.25	125.5	111.75
	Mdg_01g018350	945.5	953.5	1043.5	1166.5	1165.25	786.5	929.25	1159.75	1186.5	1086.75	1042.5	1050
	Mdg_01g018360	298.75	473.5	266.25	493.25	267.25	326.25	334.25	419	396.75	387.25	238.25	227.25
	Mdg_01g018370	35	77.5	0	3	0.5	1	0	0	0	0	0	0
	Mdg_01g018380	507	555	297.5	501.25	354	492.25	492.75	558	346.75	364.5	387.25	369.75
	Mdg_01g018390	1585.5	1714.5	1476.75	2483.25	2024.75	2223.75	1670.25	1903.5	1682.25	1562	2073.25	2176.75
	Mdg_01g018400	137.75	194.25	70.75	103.75	98	112.25	209.25	203.5	116	101.5	113.75	111.25
	Mdg_01g018410	1539.5	787.25	1934	987.75	2479.25	498.5	1016	937.25	764.25	562.25	848	862.25
	Mdg_01g018420	0	0	0	0	0	0	0	0	0	0	0	0
	Mdg_01g018430	5120	5446.75	1544.5	1826.75	1220.25	963.5	4558.75	6792	2243.75	2267.75	1334.25	1141
	Mdg_01g018440	10.5	19.5	0	2.25	0	0	16.25	22.75	0.75	3	0.5	0
	Mdg_01g018450	5.25	0.5	1	0	9	11	4.75	4.75	3	2	56.25	32.25
	Mdg_01g018460	11.5	8.5	9.5	9	14.25	11.75	71.75	42	62	33.5	136	70.5
	Mdg_01g018470	215.5	335	228.5	410	229.5	314.25	248.75	282.5	364.25	408.25	268.75	281.25
	Mdg_01g018480	252.25	289.25	335	374.25	373.75	305.5	244	215.75	419.5	397.75	323.5	324.25
	Mdg_01g018490	246	256	283.75	235.75	177.25	140.5	106.25	92.75	238.75	234.5	160	73.75
	Mdg_01g018500	0.5	0	3.75	2.25	41.25	89.75	0.5	0	4	6.25	46	35.25
	Mdg_01g018510	0.5	0	0.25	2	0	0	0	0.5	0.5	1	0	0
	Mdg_01g018520	270.25	267.5	343.75	439.5	423	366.5	272.5	276.75	463.5	498.75	562	554.25
	Mdg_01g018530	7.25	5.5	7.25	14	11.5	25	16.75	14	18.75	11.75	27.5	17
	Mdg_01g018540	70.25	35.75	101.25	30.25	168.25	23.75	71.5	67.75	77.25	105.5	67.25	68.5
	Mdg_01g018550	1	0	0	0.25	0	0	0.5	0	0.25	0.5	0.25	0
	Mdg_01g018560	0	0	0	0	0	0	0.5	0.5	0	0	0.25	0.5
	Mdg_01g018570	7.25	4.5	23.75	19	70.25	29.5	8.25	4.5	7.75	7.25	12.5	13
	Mdg_01g018580	0.75	0.5	0.75	0.75	0	2.75	1.25	0.5	0.75	0.5	0	2
	Mdg_01g018590	1.5	2.25	0.25	2	1.75	1	3.25	3	4	1.25	3.75	2.5
	Mdg_01g018600	6.75	3.5	5.5	4.75	7.75	4.25	18.75	12.25	17.75	14	23.5	12.25
	Mdg_01g018610	207.5	289.5	167.5	277.5	199.75	234	453.75	338	376.25	312.5	529.75	424
	Mdg_01g018620	447.5	45.25	204	63.5	16.25	7.5	232.25	573	36.75	31	16.75	17.25
	Mdg_01g018630	0	0	0	0	0	0	0	0	0	0	0	0
	Mdg_01g018640	0	0	0	0	0	0	0	0	0	0	0	0.25
	Mdg_01g018650	0	2.75	0.25	5.5	0.25	0.75	0	0	0	0	0	0
	Mdg_01g018660	237.25	96	159.25	81.25	29.25	35.25	558.5	424	149.75	105.25	36	26
	Mdg_01g018670	5.75	47.25	6	36.75	7.5	29.25	7.75	4.5	3	2.5	3.75	3
	Mdg_01g018680	195.25	193.5	132.25	168	141.75	118.5	222	220.5	143.25	141.25	97.5	90
	Mdg_01g018690	2371	2792.25	1661	2149.25	705.25	1813.75	1463.25	1188.25	1257.25	1012.5	1487.5	1270
	Mdg_01g018700	145	222.5	97	212.75	118.5	143.25	265.75	232	284.5	287	196.5	189.25
	Mdg_01g018710	561.25	500.5	341	394.75	302.5	288	553.25	581.25	391	328.25	284.75	273
	Mdg_01g018720	159.5	205.75	147.75	211.5	104.75	145.25	261.25	258	272.5	223	177.75	152.75
	Mdg_01g018730	11	7	12	13.25	21.5	29.75	16	10.5	22	12.5	28.75	19.75
	Mdg_01g018740	377.75	441.25	279	367.5	402.5	319.75	367.25	456	320.75	282.5	315.25	241.25
	Mdg_01g018750	587.25	713.5	243.75	579.75	381	823.5	783.75	778	589	466.5	1635	988
	Mdg_01g018760	11.75	5.25	3.75	3.5	1.75	3	19.5	8	4.75	3.25	2.75	2
	Mdg_01g018770	146.25	148.5	36.5	63.5	27.5	46.25	127.25	167	75.25	83.25	34.75	36
	Mdg_01g018780	0	0	0	0	0	0	0	0	0	0	0	0
	Mdg_01g018790	237	234.25	128.25	152	70.75	68.75	337.75	417.75	381	321.25	124.5	113.5
	Mdg_01g018800	0	0	0	0	0	0	0.5	0	1	0	0	0
	Mdg_01g018810	318.25	260.25	252.25	246	343.5	214.5	300	309.75	254.5	232.75	327.5	277.5
	Mdg_01g018820	0	0	0	0	0	0	0	0	0	0	0	0
	Mdg_01g018830	1.25	1.5	2.75	9	1	0.25	3.5	0	0.5	1	0	0
	Mdg_01g018840	11.25	10.25	6.5	9.75	5.25	6.75	19.25	17.75	15	11.25	17.5	22.25
	Mdg_01g018850	0.25	0.25	0	0	0	0.5	1.25	1.75	0.75	0.25	7.75	2.75
	Mdg_01g018860	0	0	0	0	0	0	0	0	0	0	0	0
	Mdg_01g018870	0	0	0	0	0	0	0	0	0	0	0	0
	Mdg_01g018880	3	10.25	3.25	12.75	5.75	12.75	9.75	10.5	5	8	6.5	4.5
	Mdg_01g018890	0	0	0.25	0	0.5	0	0	0	0	0	0	0
	Mdg_01g018900	269.5	380.5	237.75	368.75	360.25	403	369.75	382.5	363	353.5	401.25	455.75
	Mdg_01g018910	1298.25	1454.25	1420.25	2088.5	1757.25	1916.75	1256	1378.75	2013.5	1961.25	1710.5	1587.75
	Mdg_01g018920	0	0	0	0.5	0	0.5	0	0	0	0	0	0
	Mdg_01g018930	166.25	289.25	137	275.5	142.5	222.75	237.5	298.5	173.25	168.25	127	154
	Mdg_01g018940	202.25	276.25	68.5	220	27	72.5	277.75	300.5	206.5	245.25	96.25	82.75
	Mdg_01g018950	812.5	791.75	536	696.75	532.75	548.25	1032	1123.5	787.5	847	651.25	630.25
	Mdg_01g018960	41.5	44.5	1.75	31	1.5	34.75	134.5	110.5	64.5	53.25	101.5	113.75
	Mdg_01g018970	219.75	394.25	345.75	601	444.5	621	269	280.5	422	420.5	458.25	427.5
	Mdg_01g018980	15.25	62.5	28.25	126.5	21.25	99.75	40.75	27.5	32	24.25	56.5	41.75
	Mdg_01g018990	0	1	0	0	0	0	0.5	0	0	0	0.25	0
	Mdg_01g019000	337.5	376.75	68.25	85.75	10.25	11	252	234	228	245	44.25	70
	Mdg_01g019010	1485.75	1815.75	581.75	1360.75	463.25	824.75	1413	1486.25	899	868.75	579.5	539.5
	Mdg_01g019020	5632	5814	1531	2742.5	1105	1364.25	7968.75	7934.25	2560	2086.5	1185.25	1080.25
	Mdg_01g019030	7	12	2	9.75	0	2.75	3.75	2	0	0	0	0
	Mdg_01g019040	108.5	66.75	71.5	83.5	64	89.25	124	116.75	95	98.25	97.25	82.25
	Mdg_01g019050	1317.5	1176.5	951	1258.5	840.5	811	1337.5	1226.75	1100.5	773.75	919.5	813.25
	Mdg_01g019060	536	644	478	732.5	485.75	515.5	768	781.5	808.75	725.25	739	723.5
	Mdg_01g019070	815.75	1116.75	1212.75	1718	1837.75	2065.5	1159.25	1090	1754.75	1434.25	2740	2354.5
	Mdg_01g019080	104.75	138.25	99	135.5	63	95	170	224.25	127.5	86.75	189	160.75
	Mdg_01g019090	314.75	205	260.75	211	136.75	207.5	263.5	297.25	272.5	227.75	371.75	334.5
	Mdg_01g019100	53.5	27.5	36.25	26.5	21.25	51.5	79.25	60.5	53.75	51.25	71	48.5
	Mdg_01g019110	2107.25	2310.75	2125.25	2574	2425.5	2131	2452.75	2546.5	2541	2576.25	2814.5	2534.75
	Mdg_01g019120	0	0	0	0	0	0	0	0	0	0	0	0
	Mdg_01g019130	419	384	180	116.75	167.25	80	474	505	193.5	214.25	124.75	94.5
	Mdg_01g019140	0	0.75	1	0	1.5	3	3.5	3	0.25	0	3.75	0.75
	Mdg_01g019150	8249.5	5905.75	534.25	259	916	589	4635.5	5704	476	368.5	643	467.75
	Mdg_01g019160	3.5	0.5	2.5	2	3.75	0.75	3.5	3	1.75	3	7.5	2.75
	Mdg_01g019170	133.75	112.5	67.25	76.25	46.5	35	145.5	166.5	123.25	136.75	75	62
	Mdg_01g019180	2544.75	3450.25	2349.5	3797.5	1803.25	2066.5	3251.25	3581.25	3562	3249.25	2125.75	2006.75
	Mdg_01g019190	283	435.25	428.25	640	503	469.25	242.75	294.25	563.25	600.5	316.75	364.75
	Mdg_01g019200	1453	1287	1808.25	1753.5	1850	1170.25	1684	1950.5	2131	1742.25	1281.5	1601.75
	Mdg_01g019210	0	0.5	0	0	0	0	0	0	0	0	0	0
	Mdg_01g019220	35.5	45.25	16	28	25.5	17.25	85.75	84.75	44	63.5	52.5	53
	Mdg_01g019230	609.25	956.5	265.25	501	212.75	310.5	728	959.75	484.75	433.25	359.75	373.5
	Mdg_01g019240	2509	2855.75	2900.25	5705	6008.5	5776.75	4654	4345.5	6184.25	6243.25	9162.75	8941.25
	Mdg_01g019250	5.5	18.75	6.75	23.5	11.25	18.5	3.5	2	4	1	7.25	4
	Mdg_01g019260	39.25	21.75	4	15.5	24	63.5	170.75	84.5	6	2.5	140	48.25
	Mdg_01g019270	0	0	0	0	0	0	0	0	0	0.75	0	0
	Mdg_01g019280	370.75	709	9.75	35.75	3.5	6.75	975.75	1021.5	324	236.75	4.5	10.75
	Mdg_01g019290	0	0	0	0	0	0	0	0	0	0	0	0
	Mdg_01g019300	0	2.25	0	1.25	0	4.75	0	0	0	0	0	0
	Mdg_01g019310	35.75	40.5	17.75	23.5	20	9.5	63	53.25	36.25	35	8.5	7.75
	Mdg_01g019320	485.25	820	292.25	726.75	196	397.75	513.5	566	625.5	748.25	376	304.5
	Mdg_01g019330	0	0	0	0	2.75	0	0	0.25	0.5	0	3.75	3.5
	Mdg_01g019340	0.25	0.5	0.5	0.25	0.75	0.25	0	0	1.5	0.5	0	0
	Mdg_01g019350	2.75	0	0	0	1	0	2	3	5	5.75	5	3.5
	Mdg_01g019360	0	0	0	0	0	0	0	0	0	0	0	0
	Mdg_01g019370	0	0.5	0	0	0	0	0	0	0	0	0	0
	Mdg_01g019380	0.25	0	1	0	5.25	0	0	0	0	0	0	0
	Mdg_01g019390	0.75	0.5	2	0.5	1.25	0.25	0.75	0.75	0	1	3.5	0.75
	Mdg_01g019400	8	0	22.25	0	167.25	0	29.5	21.25	25.75	10.75	338	393.75
	Mdg_01g019410	2.25	130.75	10.25	34.75	18	17	2.25	4.5	28.75	18.5	33.5	43
	Mdg_01g019420	160.25	12.25	56.5	18	119.5	31.75	511.75	609.25	283.75	348	444.75	456.75
	Mdg_01g019430	53.5	56.5	66.75	80	127.25	173.75	49	36	38.5	29.5	203.25	202.75
	Mdg_01g019440	98.75	160.5	97	184	171.25	223.5	123.25	133.5	170.25	186.5	246	204
	Mdg_01g019450	31	52.25	48	112	67	110	32.75	45.75	81.25	86	129	139.25
	Mdg_01g019460	2012.25	2793.75	2966.25	4908.25	2494.75	2805.5	1676.5	1652.25	2802.25	2834.25	1696.25	1853.75
	Mdg_01g019470	259	240.75	339	323.5	482.75	345.5	388.25	475.5	508.25	597.75	562.75	580.75
	Mdg_01g019480	1142.75	1508	616.75	974.5	474.5	541	1297.5	1430.25	721.5	546.75	561.25	429.75
	Mdg_01g019490	348.25	640.5	421.25	783.75	693	849.25	418.75	504.75	625.75	790.25	592.75	599.5
	Mdg_01g019500	48.75	63.75	84.75	73.25	172.5	81.25	84.5	102.75	71	106.5	58.75	103.75
	Mdg_01g019510	0	0	0	0	0	0	0.25	0	0	0	0	0.25
	Mdg_01g019520	435.25	578	344	425.25	575.25	472.5	673	661.75	450.75	328.25	469.75	486
	Mdg_01g019530	0	0	0	0	0	0	0.25	0	0	0	0	0
	Mdg_01g019540	678.5	528.5	1098	1074.25	913.5	606	521.5	594.5	923	783	528.75	607
	Mdg_01g019550	22	43.25	37.25	74	86.25	133.25	94	83.5	78.75	98	248.75	249.75
	Mdg_01g019560	471.25	381	470.25	352.25	510	230.25	532.75	513.25	795.75	632.25	834.25	742.25
	Mdg_01g019570	0	0.75	0.5	0.5	1.75	3	0	0	1	0.5	2	3.75
	Mdg_01g019580	44.25	61.75	102.5	129	144.25	173.75	71	62.5	112.25	65.25	183	174.25
	Mdg_01g019590	339.75	317	302.25	403.75	391	309.5	356.75	368.75	394.25	394.75	388.75	360
	Mdg_01g019600	17	0.5	41.5	0	85.75	0	0.5	0.25	2.75	1.5	0	0.75
	Mdg_01g019610	42.5	1.5	105	0.25	155.5	0.5	1.5	1.75	7.75	4	1.75	5
	Mdg_01g019620	176.75	237.25	437	746	966.5	2741.5	160.75	141.25	212.25	260.5	411.5	387
	Mdg_01g019630	343.5	414.5	308.25	461	291.25	314.25	385.75	343.25	302.5	316.75	311.75	300
	Mdg_01g019640	14	5.25	23.5	10.5	29.75	2.5	8.25	5.5	13.75	15.75	7.25	1.75
	Mdg_01g019650	0.25	1	0	0.25	0	0	0	0.25	0	0.25	0	0.5
	Mdg_01g019660	2.5	1.75	0	0	0.75	0	1.75	2.5	0	0	0	0
	Mdg_01g019670	599	714.25	654.25	1025.25	590.5	653.25	409.25	400.25	732	607.25	469.75	419.5
	Mdg_01g019680	2261.75	2466.25	656.5	680	401.25	237	2513.25	2893.5	1107.25	1020.75	376.25	278
	Mdg_01g019690	250	442.75	295.5	578.25	326.25	348	320.75	379.75	474.25	685.25	324	322.5
	Mdg_01g019700	346.5	382.75	258	379.5	313.5	394.75	474.25	454.25	364.25	380.25	386.75	390.5
	Mdg_01g019710	164.5	258.75	143.5	298.25	246.25	320.5	275.5	249.75	180.25	179.25	292.5	261.5
	Mdg_01g019720	34	63.75	75.25	564.25	309	1132	46.5	34.5	117	61	495	375.75
	Mdg_01g019730	520.75	485.25	514.75	657.75	603.25	444.5	510	528.75	625.25	723.25	475.5	405.5
	Mdg_01g019740	231.75	353.25	261.75	495.25	469	600	234.25	266	235.25	145	369.75	415
	Mdg_01g019750	5668	5196.25	4264.5	4821.75	4095.25	4262.75	7203.5	7762.75	8799.25	8958.5	8344.25	7679
	Mdg_01g019760	0	0	0	0	0.5	0	0	0	0	0	0	0
	Mdg_01g019770	1567.5	1231.5	811.75	1084.75	966.5	1101	1910.25	1846	1378.5	1126.75	1457.25	1443
	Mdg_01g019780	1094.25	1283.25	2229.5	2610.25	2263.25	1886	1846	1318.5	2463.5	2831.75	1872.25	1992.25
	Mdg_01g019790	22.25	480	13	39.25	37.5	44.5	216.5	216	28.75	31	49.75	48.5
	Mdg_01g019800	479.25	469.25	624.25	786.75	400.75	379.25	556	602	766.75	775	374.5	329.25
	Mdg_01g019810	925.25	960.25	690.5	816.5	650.5	588.25	984.5	1062.5	844.75	767.25	689.5	632
	Mdg_01g019820	594.75	598	658.5	693.5	488.5	507.75	511.25	535.75	466	565	360.75	301
	Mdg_01g019830	0	0.5	0	0	0	0.5	1	0	0	0.5	0.5	1
	Mdg_01g019840	0.25	0.75	1	4	1	11.25	0.25	0.25	0.5	0.25	1.25	1.75
	Mdg_01g019850	531	658.5	429	524.25	525.75	501	849.5	806.25	754.25	697.75	670.5	576.5
	Mdg_01g019860	630.75	847	448.5	832.75	575.5	638.25	759	761	720.75	797.75	706	758
	Mdg_01g019870	170.75	223.75	41	115.5	48.5	142.75	255.5	216	113.5	118.25	155	169.75
	Mdg_01g019880	7	0.25	1.25	0	1.5	0.75	15.25	12.75	14.5	18.5	10	6
	Mdg_01g019890	0	16.25	0	20.5	0	26.75	0	0	0	0	0	0
	Mdg_01g019900	62	78.25	74.25	62	84.75	76.5	108.25	98.75	108.25	91.75	111.5	95
	Mdg_01g019910	0	4.25	0.5	1	0	1.5	0	0	0	0	0	0
	Mdg_01g019920	5	8.5	4.25	9.75	6.25	10	0	0.25	0	0	1	0
	Mdg_01g019930	7733.25	6986.25	8329.75	7149	5488.25	3192	4684.75	4174.5	6618.5	6501.25	3222.25	3094.5
	Mdg_01g019940	5412	8599.5	7587.5	13074.5	8585.75	9767	6132.25	6130.75	8745	5850.25	9264.75	9510.25
	Mdg_01g019950	420	485	340.25	436.5	334	274	393.5	410.75	391.75	415.5	264.75	298.75
	Mdg_01g019960	1654	1739.75	1024	1468.5	930.25	862.5	1606.5	1891	1410	1395.75	1023.5	990.25
	Mdg_01g019970	252.75	280.75	136.25	168.5	67	51.75	86.5	87.5	166.25	146	51	23.75
[truncated: 47,947 more rows]

## Sheet: S6
	Table S6. DEGs at each stage and the expression level (RPKM) of 691 common DEGs between rootstock and scion samples.
					Rootstock				Scion						Expression of the 691 common DEGs between rootstock and scion in rootstock ans scion samples
					CA	DW	DA		CA	DW	DA					RS_CA_G202	RS_DW_G202	RS_DA_G202	RS_CA_M9	RS_DW_M9	RS_DA_M9			SC_CA_G202	SC_DW_G202	SC_DA_G202	SC_CA_M9	SC_DW_M9	SC_DA_M9
	Timepoint	Number of DEGs			Mdg_01g000010	Mdg_01g000060	Mdg_01g000060		Mdg_01g001720	Mdg_01g000730	Mdg_01g000360				Mdg_12g011130	3.25	5.75	6	0.75	9.25	32		Mdg_12g011130	0.75	9.75	4.75	5.5	24.75	16.25
		Rootstock	Scion		Mdg_01g000120	Mdg_01g000070	Mdg_01g000120		Mdg_01g002890	Mdg_01g004950	Mdg_01g001570				Mdg_13g011990	666.5	666	294.25	238	178	103.5		Mdg_13g011990	688.25	1098	848.25	815.5	1135.25	524.25
	CA	6248	507		Mdg_01g000180	Mdg_01g000120	Mdg_01g000150		Mdg_01g005920	Mdg_01g010120	Mdg_01g001760				Mdg_16g023790	127	54	34.5	52.75	23.5	30.5		Mdg_16g023790	100.75	51.25	31.75	88.5	20.75	38.75
	DW	9749	304		Mdg_01g000250	Mdg_01g000150	Mdg_01g000180		Mdg_01g006150	Mdg_01g010270	Mdg_01g004290				Mdg_06g002920	1	2.25	0.25	0	0	0		Mdg_06g002920	3.5	0	0.5	0.5	0	0
	DA	9935	509		Mdg_01g000260	Mdg_01g000180	Mdg_01g000260		Mdg_01g007010	Mdg_01g011850	Mdg_01g005120				Mdg_scaffold827g000010	2.75	5.25	12.75	12.5	37.25	61.5		Mdg_scaffold827g000010	36.75	21.75	22.5	4.75	5	14
					Mdg_01g000370	Mdg_01g000260	Mdg_01g000280		Mdg_01g008420	Mdg_01g015790	Mdg_01g006180				Mdg_13g008120	221	315.75	128.75	461.75	213.75	332.5		Mdg_13g008120	273.5	354.5	170.5	426.75	324.5	279.25
					Mdg_01g000390	Mdg_01g000280	Mdg_01g000330		Mdg_01g009160	Mdg_02g000930	Mdg_01g007010				Mdg_13g006370	20.75	53	65.25	61.25	101.75	134.5		Mdg_13g006370	27.5	23.5	422.75	21	14	152
					Mdg_01g000400	Mdg_01g000330	Mdg_01g000370		Mdg_01g010270	Mdg_02g001180	Mdg_01g008390				Mdg_05g012850	173.75	39	6.25	52.25	4	1		Mdg_05g012850	177.75	100.25	51.25	206.25	69.25	26.75
					Mdg_01g000700	Mdg_01g000370	Mdg_01g000390		Mdg_01g012540	Mdg_02g001810	Mdg_01g009190				Mdg_02g023730	275	406.75	784	157.75	161	412.5		Mdg_02g023730	265.25	280.5	771.25	227.75	154.5	701.25
					Mdg_01g000740	Mdg_01g000490	Mdg_01g000490		Mdg_01g012720	Mdg_02g002280	Mdg_01g011130				Mdg_17g024490	11.75	23.5	110.75	9.5	2	55.75		Mdg_17g024490	71.75	5	63.5	39.5	2	46
					Mdg_01g000880	Mdg_01g000540	Mdg_01g000500		Mdg_01g013660	Mdg_02g002930	Mdg_01g012390				Mdg_scaffold555g000010	522	1702	1066.75	160.5	336.5	288.25		Mdg_scaffold555g000010	137.25	512.25	252	238	892.25	363.75
					Mdg_01g000970	Mdg_01g000550	Mdg_01g000520		Mdg_01g014360	Mdg_02g003290	Mdg_01g012540				Mdg_16g009750	79.5	116.75	113.75	81.75	173.75	113.25		Mdg_16g009750	81.25	104	156.75	53.75	102.25	148.25
					Mdg_01g001140	Mdg_01g000630	Mdg_01g000550		Mdg_01g016100	Mdg_02g003400	Mdg_01g012760				Mdg_15g011980	238.5	371.5	129	261	369.25	236.75		Mdg_15g011980	205	446.5	128.75	260.25	465.75	188.5
					Mdg_01g001150	Mdg_01g000640	Mdg_01g000560		Mdg_01g017900	Mdg_02g005260	Mdg_01g013530				Mdg_03g025570	31.25	143	103	116	199.25	136.5		Mdg_03g025570	62.75	286	56.5	104.25	342.75	85.25
					Mdg_01g001210	Mdg_01g000740	Mdg_01g000600		Mdg_01g019260	Mdg_02g005990	Mdg_01g014540				Mdg_11g009780	4.5	3	126	29	12.5	53		Mdg_11g009780	45	15.25	3175	42.75	20.25	1052.75
					Mdg_01g001230	Mdg_01g000870	Mdg_01g000630		Mdg_02g002150	Mdg_02g007540	Mdg_01g014630				Mdo_PanGene352.g1	6.5	14.25	183.25	5.25	4	21.75		Mdo_PanGene352.g1	7	18.25	203.25	11.25	8.25	104.75
					Mdg_01g001320	Mdg_01g000880	Mdg_01g000640		Mdg_02g002280	Mdg_02g008090	Mdg_01g014760				Mdg_16g015600	61.5	46.25	49.25	36.25	33.25	44		Mdg_16g015600	46.5	35.75	50.25	44.5	52.75	38.5
					Mdg_01g001370	Mdg_01g000890	Mdg_01g000650		Mdg_02g002850	Mdg_02g008280	Mdg_01g014890				Mdg_09g000810	24.5	31.75	16.75	39.5	70.75	49.5		Mdg_09g000810	3.5	2.5	3.5	6	1	0.5
					Mdg_01g001500	Mdg_01g000960	Mdg_01g000700		Mdg_02g003480	Mdg_02g013700	Mdg_01g015330				Mdg_03g008970	22.5	10.25	3.25	0.75	0	0		Mdg_03g008970	28.75	30.5	0	35.75	31.25	3
					Mdg_01g001520	Mdg_01g001120	Mdg_01g000770		Mdg_02g004130	Mdg_02g015220	Mdg_01g015940				Mdg_07g019650	9.75	10	129	11.25	5.25	39.5		Mdg_07g019650	9.75	5.75	78.25	7.25	7.75	27.25
					Mdg_01g001540	Mdg_01g001140	Mdg_01g000870		Mdg_02g004180	Mdg_02g016820	Mdg_01g016310				Mdg_03g003650	86.5	115	180.25	51.5	44.75	88		Mdg_03g003650	201.5	141.25	93	172.5	203.5	191.75
					Mdg_01g001560	Mdg_01g001150	Mdg_01g000880		Mdg_02g005120	Mdg_02g018830	Mdg_01g016830				Mdg_scaffold314g000020	215.25	286.75	224.5	99.5	56.25	66.75		Mdg_scaffold314g000020	142.5	106	118.5	92.5	72.25	110
					Mdg_01g001590	Mdg_01g001210	Mdg_01g000890		Mdg_02g005310	Mdg_02g019640	Mdg_01g017190				Mdg_17g018800	45.75	152.75	116.5	43.25	166.5	253.25		Mdg_17g018800	17.25	82.5	97.25	16.75	78.5	159.25
					Mdg_01g001660	Mdg_01g001230	Mdg_01g000920		Mdg_02g007390	Mdg_02g021690	Mdg_01g017650				Mdo_PanGene446.g1	4.25	5	8.75	13	17.5	16.5		Mdo_PanGene446.g1	13.75	13.75	25.75	13.25	9.5	10.5
					Mdg_01g001710	Mdg_01g001290	Mdg_01g001120		Mdg_02g007490	Mdg_02g022170	Mdg_01g017860				Mdg_15g010610	296	109.25	222.25	269.25	75.25	104.25		Mdg_15g010610	330.25	44.5	130	181	36.75	115
					Mdg_01g001760	Mdg_01g001300	Mdg_01g001140		Mdg_02g008090	Mdg_02g023720	Mdg_01g017890				Mdg_02g002700	0.5	0.75	34.5	0	0.5	14.5		Mdg_02g002700	0.25	0	38.25	1	0.5	12.5
					Mdg_01g001790	Mdg_01g001370	Mdg_01g001150		Mdg_02g008990	Mdg_02g023730	Mdg_01g018460				Mdg_05g032700	5543	7160.75	10266.2	3778.25	1865.75	4221		Mdg_05g032700	7663.25	2766.5	7733.75	6005.25	2264.75	4824
					Mdg_01g001820	Mdg_01g001410	Mdg_01g001210		Mdg_02g009730	Mdg_02g024060	Mdg_01g018490				Mdg_06g014690	354	475.5	396	263.25	262.25	204.25		Mdg_06g014690	424.5	377.75	302.25	357.25	255.75	188.5
					Mdg_01g001920	Mdg_01g001500	Mdg_01g001270		Mdg_02g009780	Mdg_02g026070	Mdg_01g018750				Mdg_12g015980	53.75	83.25	140.75	258.25	326.75	355.75		Mdg_12g015980	784.5	569.5	1443.75	667.25	455	864.75
					Mdg_01g002000	Mdg_01g001560	Mdg_01g001300		Mdg_02g010210	Mdg_03g003870	Mdg_01g019260				Mdg_09g022680	30.25	38.25	57	37.75	59.25	87		Mdg_09g022680	53.25	34.25	114	27.25	16.75	115.75
					Mdg_01g002020	Mdg_01g001570	Mdg_01g001370		Mdg_02g010230	Mdg_03g004130	Mdg_01g020590				Mdg_17g025470	1909.25	2262.5	3157	1197.5	1239.25	1739		Mdg_17g025470	3058.5	2128	2399.25	3118.5	2352.5	3540.75
					Mdg_01g002070	Mdg_01g001590	Mdg_01g001420		Mdg_02g011370	Mdg_03g004700	Mdg_02g000420				Mdg_08g013790	0	0	0	4.75	13	32		Mdg_08g013790	2	4.75	8.75	3.75	9.5	2.25
					Mdg_01g002080	Mdg_01g001660	Mdg_01g001480		Mdg_02g015400	Mdg_03g006040	Mdg_02g001410				Mdg_11g002420	36.75	20.5	26	70.25	39.75	22		Mdg_11g002420	17.75	41	11.75	25.25	70.5	48.75
					Mdg_01g002090	Mdg_01g001710	Mdg_01g001500		Mdg_02g017130	Mdg_03g007020	Mdg_02g001810				Mdg_14g018400	26.5	33.5	131.75	25.75	6	2		Mdg_14g018400	47	58.75	287	23.75	29.75	83.25
					Mdg_01g002210	Mdg_01g001760	Mdg_01g001520		Mdg_02g017700	Mdg_03g007500	Mdg_02g002700				Mdg_06g012200	247.5	400.75	809	232	164.5	402		Mdg_06g012200	225.25	110.75	343.5	126.25	75.5	234.5
					Mdg_01g002480	Mdg_01g001780	Mdg_01g001560		Mdg_02g020250	Mdg_03g011750	Mdg_02g003590				Mdg_17g006460	4.25	10.5	8.25	14.25	21	21.25		Mdg_17g006460	23.5	30.25	59	25.75	8.5	41.25
					Mdg_01g002710	Mdg_01g001790	Mdg_01g001580		Mdg_02g020900	Mdg_03g013120	Mdg_02g003740				Mdg_14g001430	381.5	137.75	42	368.75	154.5	147		Mdg_14g001430	253.75	161	136.75	477	143.25	138.25
					Mdg_01g002740	Mdg_01g001920	Mdg_01g001600		Mdg_02g021130	Mdg_03g013250	Mdg_02g004460				Mdg_13g017040	5377.5	12904.8	8898.5	6015.5	20395.8	15537.8		Mdg_13g017040	2801	10740.2	6586.5	4595	15235.8	6581.75
					Mdg_01g002790	Mdg_01g001930	Mdg_01g001660		Mdg_02g021140	Mdg_03g016350	Mdg_02g004720				Mdg_11g019790	213	111.5	35.25	193.25	215.75	50.75		Mdg_11g019790	275.25	113.25	2.5	355	153	16
					Mdg_01g002900	Mdg_01g001990	Mdg_01g001710		Mdg_02g022330	Mdg_03g018780	Mdg_02g004900				Mdg_02g002280	587	89.5	325.5	72.25	38	226.75		Mdg_02g002280	773	80	142	302.25	20.5	213
					Mdg_01g002950	Mdg_01g002000	Mdg_01g001760		Mdg_02g022390	Mdg_03g021060	Mdg_02g006890				PanRef1557.g1	31.5	27.75	22.75	28.5	35.5	66		PanRef1557.g1	10.25	13.75	6.5	7.25	6	8
					Mdg_01g003020	Mdg_01g002020	Mdg_01g001860		Mdg_02g022680	Mdg_03g022610	Mdg_02g006900				Mdg_02g003740	32	44.75	52	60.75	81.75	85		Mdg_02g003740	33.75	42.75	31.5	32	37.75	51
					Mdg_01g003190	Mdg_01g002070	Mdg_01g001990		Mdg_02g022720	Mdg_03g022830	Mdg_02g007190				Mdg_14g004530	59.25	38	37.75	40.5	13.25	25		Mdg_14g004530	95.75	52.25	56.5	76.75	26	54.25
					Mdg_01g003270	Mdg_01g002080	Mdg_01g002000		Mdg_02g023810	Mdg_04g001710	Mdg_02g007200				Mdg_02g026070	32.75	35.75	35.75	10.75	14.75	14.75		Mdg_02g026070	8.5	26.5	7.25	10.75	11.25	18
					Mdg_01g003400	Mdg_01g002090	Mdg_01g002020		Mdg_02g025010	Mdg_04g005000	Mdg_02g009660				Mdg_11g023230	34.75	33	22.5	4	4.25	5.25		Mdg_11g023230	11.5	7	4	4.25	1.75	2
					Mdg_01g003450	Mdg_01g002100	Mdg_01g002070		Mdg_02g026640	Mdg_04g009250	Mdg_02g009750				Mdg_10g021810	27.25	29	35.25	9	5.5	5.5		Mdg_10g021810	20.5	14	20	8	15.5	14
					Mdg_01g003500	Mdg_01g002190	Mdg_01g002080		Mdg_03g000270	Mdg_04g009580	Mdg_02g012600				Mdg_02g007190	166.75	214	251.5	295.25	383.25	402.5		Mdg_02g007190	166.5	150.75	88.75	146.5	202.75	171.75
					Mdg_01g003570	Mdg_01g002210	Mdg_01g002090		Mdg_03g002200	Mdg_04g009920	Mdg_02g014210				Mdg_08g019330	179.5	401.25	593.5	91.5	233.5	813.75		Mdg_08g019330	81.75	118.25	269.75	105.25	133.5	471.25
					Mdg_01g003610	Mdg_01g002220	Mdg_01g002100		Mdg_03g003600	Mdg_04g010310	Mdg_02g017730				Mdg_08g007840	36.5	27.25	32	25	21.5	17		Mdg_08g007840	13.5	10.25	16	25.75	15.5	16
					Mdg_01g003740	Mdg_01g002370	Mdg_01g002210		Mdg_03g004790	Mdg_04g013010	Mdg_02g018930				Mdg_11g002590	22.25	21.75	88.75	15	31.5	95		Mdg_11g002590	38.75	59.5	157.25	32.75	21	161.75
					Mdg_01g003780	Mdg_01g002450	Mdg_01g002220		Mdg_03g004850	Mdg_04g014810	Mdg_02g020910				Mdg_11g002460	1447.5	1259.5	1232.5	649.25	761.25	815		Mdg_11g002460	623.25	463.5	345.75	512.25	397	126.75
					Mdg_01g003830	Mdg_01g002570	Mdg_01g002350		Mdg_03g005340	Mdg_04g016050	Mdg_02g022500				Mdg_15g001230	69.75	71.25	74	20.25	19	50		Mdg_15g001230	40	18.25	43.5	25	14.25	58.25
					Mdg_01g003950	Mdg_01g002650	Mdg_01g002370		Mdg_03g005790	Mdg_04g016760	Mdg_02g023400				Mdg_12g015270	374.5	381	42.5	665.5	572.75	111		Mdg_12g015270	72.5	192.75	13.5	148	318	18.25
					Mdg_01g004090	Mdg_01g002710	Mdg_01g002450		Mdg_03g005800	Mdg_04g018050	Mdg_02g024500				Mdg_02g003290	118.75	12	0	83	13.25	10.5		Mdg_02g003290	52.5	16.25	2	97.75	6.75	3
					Mdg_01g004160	Mdg_01g002790	Mdg_01g002480		Mdg_03g006270	Mdg_04g018490	Mdg_02g025210				Mdg_07g022800	51	26	18.75	28.75	18.75	29.75		Mdg_07g022800	24	24.5	15.75	42.25	38.75	19.5
					Mdg_01g004230	Mdg_01g002900	Mdg_01g002500		Mdg_03g006600	Mdg_05g000250	Mdg_02g026300				Mdg_08g013230	35.75	16.25	13.75	86	34.75	41		Mdg_08g013230	16.25	8.5	10.5	13.25	10.25	19.75
					Mdg_01g004380	Mdg_01g002930	Mdg_01g002570		Mdg_03g006890	Mdg_05g000340	Mdg_02g026480				Mdg_06g020750	28.5	6.5	10.25	189.75	0.5	1.25		Mdg_06g020750	455.75	291.75	71.75	469.75	223.25	43.5
					Mdg_01g004450	Mdg_01g002950	Mdg_01g002710		Mdg_03g007100	Mdg_05g002460	Mdg_03g002770				Mdg_10g004320	34.75	21	14.25	10.75	2	1.75		Mdg_10g004320	16	9.25	7	16	8.75	13.5
					Mdg_01g004510	Mdg_01g002990	Mdg_01g002790		Mdg_03g011510	Mdg_05g002570	Mdg_03g003360				Mdg_03g005790	57.5	71.75	61.75	23.25	15.75	12.75		Mdg_03g005790	21.25	19.75	16.75	41	29	15
					Mdg_01g004520	Mdg_01g003020	Mdg_01g002870		Mdg_03g012230	Mdg_05g003410	Mdg_03g003410				Mdg_07g005900	0	0	0	4.75	10	27		Mdg_07g005900	1.75	2	14.5	1	1	65.75
					Mdg_01g004590	Mdg_01g003110	Mdg_01g002900		Mdg_03g012530	Mdg_05g003980	Mdg_03g003650				Mdg_03g022920	50.75	63	58.75	16.75	4.75	1.75		Mdg_03g022920	52.5	59.25	37.75	33.75	65.25	30.25
					Mdg_01g004630	Mdg_01g003190	Mdg_01g002920		Mdg_03g012760	Mdg_05g004940	Mdg_03g004170				Mdg_13g008000	42.25	47.25	12	66	61.75	26.75		Mdg_13g008000	60	114	20.75	52.5	134.75	37.25
					Mdg_01g004730	Mdg_01g003350	Mdg_01g002950		Mdg_03g013170	Mdg_05g008500	Mdg_03g004740				Mdg_07g022100	12.25	10.75	6	8	2	3.25		Mdg_07g022100	10.75	4	2	17.5	1.25	7
					Mdg_01g004750	Mdg_01g003380	Mdg_01g003020		Mdg_03g015190	Mdg_05g009320	Mdg_03g004820				Mdg_08g014700	222.25	371.5	233.75	181	185.75	131.25		Mdg_08g014700	320.5	390.75	138.75	280.25	497.75	200.75
					Mdg_01g004970	Mdg_01g003400	Mdg_01g003110		Mdg_03g016470	Mdg_05g013420	Mdg_03g005510				Mdg_07g000980	488.5	56.25	1.75	602.75	127.75	3.5		Mdg_07g000980	409.5	177.5	1.5	696.75	278.5	6.75
					Mdg_01g005010	Mdg_01g003450	Mdg_01g003190		Mdg_03g016480	Mdg_05g016860	Mdg_03g005930				Mdg_15g012060	34.25	417.75	2395	156.5	253	1225.75		Mdg_15g012060	758.5	848.25	3497.25	470.5	562.75	3237.25
					Mdg_01g005200	Mdg_01g003530	Mdg_01g003270		Mdg_03g016520	Mdg_05g017310	Mdg_03g007090				Mdg_07g018900	21	13.5	11	4	5.75	5		Mdg_07g018900	14.5	3.5	5	1.75	0.75	2.75
					Mdg_01g005540	Mdg_01g003560	Mdg_01g003350		Mdg_03g018890	Mdg_05g018620	Mdg_03g007940				Mdg_16g000600	250.25	175.5	535.5	144.75	33.25	149.75		Mdg_16g000600	858	89.25	398.25	376	59.5	204
					Mdg_01g005570	Mdg_01g003570	Mdg_01g003370		Mdg_03g019150	Mdg_05g019530	Mdg_03g007950				Mdg_07g002080	34.25	61.5	68.5	14.25	15.5	17.25		Mdg_07g002080	68.5	45.25	44.75	37.25	49.25	53
					Mdg_01g005630	Mdg_01g003610	Mdg_01g003380		Mdg_03g020600	Mdg_05g022680	Mdg_03g007960				Mdg_12g008570	5.5	37.5	93.75	12.5	3.5	7.75		Mdg_12g008570	2.75	1.25	10.5	1.25	0.5	1.5
					Mdg_01g005660	Mdg_01g003640	Mdg_01g003400		Mdg_03g021240	Mdg_05g023170	Mdg_03g008040				Mdg_15g029000	553.5	211.75	641.5	342.25	34	206.5		Mdg_15g029000	1651	138.75	367.75	1086.25	91.25	315
					Mdg_01g005800	Mdg_01g003670	Mdg_01g003440		Mdg_03g022610	Mdg_05g025820	Mdg_03g008310				Mdg_11g017290	1.25	2.5	35.25	0	0	1		Mdg_11g017290	0.75	6.5	299.25	2	3.5	153
					Mdg_01g005820	Mdg_01g003740	Mdg_01g003450		Mdg_03g022920	Mdg_05g025850	Mdg_03g008760				Mdg_scaffold844g000010	29.25	21.25	28.25	34.5	31.75	55		Mdg_scaffold844g000010	67	32	66.5	37.5	34.75	68
					Mdg_01g005840	Mdg_01g003780	Mdg_01g003470		Mdg_03g025570	Mdg_05g027070	Mdg_03g008970				Mdg_06g014830	2347.75	1139	167.25	4925.75	2727.25	759.5		Mdg_06g014830	3445.5	3577.25	403.25	6252.25	4858	414.25
					Mdg_01g005860	Mdg_01g003830	Mdg_01g003490		Mdg_04g000630	Mdg_05g027230	Mdg_03g009080				Mdg_16g005750	933.75	255.25	232.5	558.5	119.5	123.75		Mdg_16g005750	1056.75	328.75	210.75	1067.75	207.25	177.25
					Mdg_01g005910	Mdg_01g003880	Mdg_01g003500		Mdg_04g000900	Mdg_05g028390	Mdg_03g011650				Mdg_11g009430	25.5	86.5	37	5	19.25	13		Mdg_11g009430	18.5	64	138.5	13.75	49.5	68.25
					Mdg_01g005940	Mdg_01g003920	Mdg_01g003550		Mdg_04g001270	Mdg_05g028460	Mdg_03g011680				Mdg_06g012860	37.5	70.5	137	12.75	21	59		Mdg_06g012860	84.25	79.25	370.75	62.75	25.25	232.25
					Mdg_01g006020	Mdg_01g004080	Mdg_01g003570		Mdg_04g002190	Mdg_05g028570	Mdg_03g011980				Mdg_08g022210	2	1.5	1.5	22.25	14	19.25		Mdg_08g022210	10	15.75	7.5	18.25	14	15.25
					Mdg_01g006100	Mdg_01g004100	Mdg_01g003600		Mdg_04g002610	Mdg_05g028660	Mdg_03g014340				Mdg_scaffold144g000080	27.25	39	46.75	35.5	53.75	92		Mdg_scaffold144g000080	19.75	23.75	38.5	24	30.75	55.75
					Mdg_01g006150	Mdg_01g004150	Mdg_01g003610		Mdg_04g004000	Mdg_05g028910	Mdg_03g017650				Mdg_09g014650	1	1.5	3.5	0.75	10	15.5		Mdg_09g014650	8.25	1	8	3	1.25	7.25
					Mdg_01g006190	Mdg_01g004230	Mdg_01g003740		Mdg_04g005000	Mdg_05g029980	Mdg_03g018040				Mdg_12g013800	2	3.5	3	14.75	9.5	8		Mdg_12g013800	11	6.5	0.75	5.5	5	5
					Mdg_01g006240	Mdg_01g004240	Mdg_01g003790		Mdg_04g005170	Mdg_05g030510	Mdg_03g019130				Mdg_09g005870	351.5	86.5	58.25	297	54.25	19.75		Mdg_09g005870	823.5	275.75	208.75	855.5	231	116.75
					Mdg_01g006250	Mdg_01g004380	Mdg_01g003830		Mdg_04g005900	Mdg_05g030540	Mdg_03g019710				PanRef269.g1	7.25	10.75	10.5	26	34.25	63.25		PanRef269.g1	16	17.75	12.75	12.25	14.75	23.5
					Mdg_01g006300	Mdg_01g004400	Mdg_01g003880		Mdg_04g006970	Mdg_05g031010	Mdg_03g021560				Mdg_15g035590	636.5	180	86.75	411.75	72.5	56.5		Mdg_15g035590	272	162.75	128.5	413	129	175.75
					Mdg_01g006310	Mdg_01g004450	Mdg_01g003920		Mdg_04g007630	Mdg_05g032230	Mdg_03g021610				Mdg_05g008500	202	600.25	655.5	55	68.25	95		Mdg_05g008500	17.25	49.75	112	16.75	26	93.25
					Mdg_01g006370	Mdg_01g004500	Mdg_01g004080		Mdg_04g008260	Mdg_05g032380	Mdg_03g024520				Mdg_07g002250	131.25	367	201.75	78.25	168.5	272.25		Mdg_07g002250	129.5	124.75	106	139	96.5	209.25
					Mdg_01g006380	Mdg_01g004510	Mdg_01g004100		Mdg_04g009900	Mdg_06g003150	Mdg_03g024580				Mdg_12g002250	88	31.75	21	13.25	11	7.25		Mdg_12g002250	12.25	10	16.25	16.75	20	9.75
					Mdg_01g006480	Mdg_01g004590	Mdg_01g004150		Mdg_04g011370	Mdg_06g003570	Mdg_03g025140				Mdg_03g004700	33.25	159	180.75	56.5	264.5	362.5		Mdg_03g004700	63.25	75.25	86	80.75	114.25	85.75
					Mdg_01g006520	Mdg_01g004610	Mdg_01g004160		Mdg_04g012290	Mdg_06g011100	Mdg_03g025570				Mdg_16g023720	227	188	205.25	3.75	3.25	16.75		Mdg_16g023720	8.25	4.25	32.75	3.75	0.5	12
					Mdg_01g006530	Mdg_01g004650	Mdg_01g004240		Mdg_04g014690	Mdg_06g014910	Mdg_03g025780				Mdg_08g003380	120.5	140.5	168.5	37.25	71.25	110.75		Mdg_08g003380	86.75	96.25	106.75	90	48.5	129.5
					Mdg_01g006540	Mdg_01g004730	Mdg_01g004320		Mdg_04g015770	Mdg_06g016690	Mdg_04g000290				Mdg_13g000020	15	26	103.25	14	24.5	65		Mdg_13g000020	8.5	9.25	167.75	12.5	9	89.75
					Mdg_01g006600	Mdg_01g004750	Mdg_01g004380		Mdg_04g016270	Mdg_06g016700	Mdg_04g001580				Mdg_17g008120	17.75	20.75	24.25	3.25	10.5	18		Mdg_17g008120	52.5	31.25	34.75	60.75	60	61
					Mdg_01g006610	Mdg_01g004970	Mdg_01g004450		Mdg_04g016890	Mdg_06g017660	Mdg_04g002430				Mdg_02g000420	2.25	2.25	2.75	0	0.5	0.5		Mdg_02g000420	1.5	1.75	2.25	1.5	1.25	0
					Mdg_01g006660	Mdg_01g005080	Mdg_01g004500		Mdg_04g018170	Mdg_07g000650	Mdg_04g002570				Mdg_15g015680	20	26	13.25	19.75	18.75	23.25		Mdg_15g015680	20.75	25.25	24.5	21.25	11.75	26
					Mdg_01g006890	Mdg_01g005110	Mdg_01g004510		Mdg_04g018440	Mdg_07g002200	Mdg_04g003600				Mdg_14g000460	196	787.5	661.5	192.25	606	429.5		Mdg_14g000460	264.25	437.75	207.75	216.75	205.25	198.75
					Mdg_01g007070	Mdg_01g005160	Mdg_01g004590		Mdg_04g020970	Mdg_07g004590	Mdg_04g007240				Mdg_14g021950	72.75	115.75	298	62	74	162.5		Mdg_14g021950	143.25	85.75	153.25	96.75	74.5	135.5
					Mdg_01g007140	Mdg_01g005190	Mdg_01g004650		Mdg_05g001020	Mdg_07g004730	Mdg_04g008250				Mdg_14g017010	365	168.75	3	252.75	215.25	13		Mdg_14g017010	32.75	221.25	3.5	101.5	296.75	9.25
					Mdg_01g007170	Mdg_01g005200	Mdg_01g004730		Mdg_05g001230	Mdg_07g009510	Mdg_04g011150				Mdg_05g018160	1251.5	7603.25	10076	2815.25	4636.75	4386.5		Mdg_05g018160	644.5	1210.75	1181.25	552.75	624.5	420.5
					Mdg_01g007190	Mdg_01g005210	Mdg_01g004750		Mdg_05g002370	Mdg_07g009520	Mdg_04g011330				Mdg_11g024240	7.5	6.5	12.25	8.5	12.75	26.75		Mdg_11g024240	19.5	29	36.75	21	16.5	18.5
					Mdg_01g007210	Mdg_01g005280	Mdg_01g004820		Mdg_05g003890	Mdg_07g013680	Mdg_04g013340				Mdg_03g012230	1062.25	1228.75	583.5	1214.5	405.5	295		Mdg_03g012230	778.25	1089.75	1223.25	462.5	498.75	669.5
					Mdg_01g007240	Mdg_01g005290	Mdg_01g004970		Mdg_05g004160	Mdg_07g014480	Mdg_04g016700				Mdg_04g000900	6.5	22.25	23.25	86.5	183.75	226.5		Mdg_04g000900	96	213.75	341.5	51	127.5	204
					Mdg_01g007280	Mdg_01g005340	Mdg_01g004990		Mdg_05g004550	Mdg_07g015000	Mdg_04g018620				Mdg_09g020060	104.75	9	1.75	20.25	0.5	1.25		Mdg_09g020060	31.5	12.25	5.75	66.5	27	3.25
					Mdg_01g007410	Mdg_01g005390	Mdg_01g005080		Mdg_05g004940	Mdg_07g015090	Mdg_04g019020				Mdg_16g025280	6	5.75	17	20	14.5	32.5		Mdg_16g025280	6.25	3.5	17.5	7.25	1.25	4.75
					Mdg_01g007430	Mdg_01g005540	Mdg_01g005100		Mdg_05g005090	Mdg_07g016230	Mdg_05g000500				Mdg_scaffold89g000010	2.5	6.25	41	1.25	0	2.75		Mdg_scaffold89g000010	24.25	30.75	65	29	11.5	85.5
					Mdg_01g007510	Mdg_01g005570	Mdg_01g005190		Mdg_05g006250	Mdg_07g016370	Mdg_05g000680				Mdg_03g000270	534.25	1090.5	3117.5	122	153.5	978.25		Mdg_03g000270	687	629.75	2367	365.75	417.75	1704
					Mdg_01g007650	Mdg_01g005590	Mdg_01g005200		Mdg_05g006290	Mdg_07g018150	Mdg_05g001640				Mdg_02g020250	35.75	19.5	19.25	13.75	6.5	7.5		Mdg_02g020250	75.5	22.75	36.75	44.25	27.75	30
					Mdg_01g007680	Mdg_01g005600	Mdg_01g005210		Mdg_05g006300	Mdg_07g020800	Mdg_05g002140				Mdg_09g023390	345	730.25	487.25	112.25	104.75	127.25		Mdg_09g023390	127.75	60.25	217	78.25	63.25	165.75
					Mdg_01g007710	Mdg_01g005630	Mdg_01g005260		Mdg_05g009290	Mdg_07g021110	Mdg_05g004930				Mdg_09g011820	161	361.25	993.25	79.25	148.25	549		Mdg_09g011820	297	310.5	467	308.75	389.75	772.5
					Mdg_01g007820	Mdg_01g005660	Mdg_01g005300		Mdg_05g009460	Mdg_07g021270	Mdg_05g004940				Mdg_16g009170	8.25	8.25	3	2.5	4.5	8.75		Mdg_16g009170	3	4.25	3	6	3.5	9
					Mdg_01g007850	Mdg_01g005670	Mdg_01g005390		Mdg_05g009720	Mdg_07g021940	Mdg_05g005010				Mdg_03g013120	9.25	11.5	125	9	20.25	67.5		Mdg_03g013120	10.5	17.75	40.5	13.75	29.5	51.75
					Mdg_01g007900	Mdg_01g005720	Mdg_01g005450		Mdg_05g010990	Mdg_07g022560	Mdg_05g005830				Mdg_scaffold151g000010	1	3.5	17.25	1.75	4	30.25		Mdg_scaffold151g000010	3	1.75	32	0	3.25	22.5
					Mdg_01g008080	Mdg_01g005740	Mdg_01g005540		Mdg_05g011820	Mdg_07g023390	Mdg_05g005840				Mdg_02g022680	1.5	1.5	10.25	4.25	3.25	51.25		Mdg_02g022680	20.75	3	2.75	5.25	4.5	3.25
					Mdg_01g008090	Mdg_01g005770	Mdg_01g005600		Mdg_05g011830	Mdg_07g025040	Mdg_05g007970				Mdg_12g013560	168	137.5	78.5	623.25	341.75	262.75		Mdg_12g013560	214.25	186	437.75	175.75	181.5	208.75
					Mdg_01g008170	Mdg_01g005800	Mdg_01g005660		Mdg_05g013320	Mdg_08g000540	Mdg_05g010400				Mdg_10g029450	18.75	69.75	146.75	28.5	11	13.25		Mdg_10g029450	137.25	333	901.75	84.75	180.75	424.75
					Mdg_01g008350	Mdg_01g005820	Mdg_01g005720		Mdg_05g014990	Mdg_08g000630	Mdg_05g011880				Mdg_02g021140	3.25	9.75	11.5	46.25	54	63.25		Mdg_02g021140	58.75	101	112.75	100.25	156	84.25
					Mdg_01g008410	Mdg_01g005840	Mdg_01g005760		Mdg_05g015730	Mdg_08g001980	Mdg_05g012120				Mdg_03g003360	0.25	0.25	5.25	21.75	2	4.75		Mdg_03g003360	14.75	99.5	762.75	17	253.5	1821.25
					Mdg_01g008490	Mdg_01g005860	Mdg_01g005820		Mdg_05g016270	Mdg_08g002810	Mdg_05g012850				Mdg_06g019540	3.75	557.5	345	13	289	568		Mdg_06g019540	1.5	40.5	92	0.75	13.75	53.25
					Mdg_01g008530	Mdg_01g005940	Mdg_01g005840		Mdg_05g017230	Mdg_08g003380	Mdg_05g013050				Mdg_10g027150	2.75	1.75	2.5	6	7.25	13.25		Mdg_10g027150	13.75	3.25	7	4	7.75	11.75
					Mdg_01g008580	Mdg_01g006020	Mdg_01g005860		Mdg_05g017310	Mdg_08g003410	Mdg_05g013650				Mdg_04g018620	323.75	243.75	173	419	80	92		Mdg_04g018620	921.5	625.75	766.25	764.75	482.25	451.25
					Mdg_01g008690	Mdg_01g006100	Mdg_01g005920		Mdg_05g017430	Mdg_08g005790	Mdg_05g014100				Mdg_10g026220	9502.75	11806.5	3349.25	8040.25	13800.2	4739.75		Mdg_10g026220	1901.5	6399.75	2149.25	3655	15520.5	1965
					Mdg_01g008740	Mdg_01g006150	Mdg_01g005940		Mdg_05g019070	Mdg_08g007600	Mdg_05g014770				Mdg_16g010920	2.25	3.75	4.25	9.75	3	15.75		Mdg_16g010920	23.5	20.25	85.75	18	16.75	46.5
					Mdg_01g008750	Mdg_01g006190	Mdg_01g005970		Mdg_05g022060	Mdg_08g009280	Mdg_05g018160				Mdg_08g007130	46.25	65	59	33.5	30.25	47.25		Mdg_08g007130	5.25	0.5	9	1.25	2.25	18.25
					Mdg_01g008780	Mdg_01g006240	Mdg_01g006020		Mdg_05g023170	Mdg_08g010410	Mdg_05g019100				Mdg_scaffold503g000010	5	10.75	4.25	55.75	39.25	56.75		Mdg_scaffold503g000010	184.25	85.5	162.75	124.5	68	117.25
					Mdg_01g008880	Mdg_01g006250	Mdg_01g006060		Mdg_05g023940	Mdg_08g010490	Mdg_05g019160				Mdg_17g019010	12.25	6.25	11.25	5.5	0	0.25		Mdg_17g019010	7.75	1	1.5	8.5	5.25	0
					Mdg_01g008890	Mdg_01g006290	Mdg_01g006100		Mdg_05g025640	Mdg_08g011560	Mdg_05g020150				Mdg_02g022330	428.5	427.75	334	106	124.25	90.25		Mdg_02g022330	193	127.25	315.75	113.25	119.5	308.25
					Mdg_01g008950	Mdg_01g006300	Mdg_01g006150		Mdg_05g025820	Mdg_08g011880	Mdg_05g020190				Mdg_15g003260	7.25	4.75	8.25	6.25	8	3		Mdg_15g003260	7.5	5.25	9.5	16	6.5	8
					Mdg_01g009050	Mdg_01g006340	Mdg_01g006190		Mdg_05g026490	Mdg_08g015860	Mdg_05g021050				Mdg_10g026530	444.75	611	81	584	2248.75	1760		Mdg_10g026530	62.25	1379.75	186.5	191.75	2339	308.25
					Mdg_01g009060	Mdg_01g006370	Mdg_01g006250		Mdg_05g027100	Mdg_08g017530	Mdg_05g021680				Mdg_04g008250	1.25	4.25	53.5	2.5	11.25	55.5		Mdg_04g008250	0.25	8.5	22	2	18.75	54.5
					Mdg_01g009190	Mdg_01g006380	Mdg_01g006260		Mdg_05g028170	Mdg_08g020180	Mdg_05g023350				Mdg_09g007050	387.5	513.75	477.5	305.25	175	189.75		Mdg_09g007050	448.5	545.25	633.25	436.5	540.75	339.25
					Mdg_01g009210	Mdg_01g006400	Mdg_01g006290		Mdg_05g028260	Mdg_08g020500	Mdg_05g025720				Mdg_03g007940	7	5.25	22	9.5	10	14.5		Mdg_03g007940	21.25	15.5	105.25	18.25	27.25	45.5
					Mdg_01g009250	Mdg_01g006480	Mdg_01g006300		Mdg_05g028380	Mdg_09g001380	Mdg_05g026020				Mdg_scaffold153g000010	38.25	127	118	33.25	124.5	201.75		Mdg_scaffold153g000010	14.25	53.75	59.25	16	51.5	100
					Mdg_01g009280	Mdg_01g006490	Mdg_01g006310		Mdg_05g028390	Mdg_09g001500	Mdg_05g028390				Mdg_10g006230	4.25	4.75	3.25	0	2	0.75		Mdg_10g006230	5.75	0.25	0	0.25	0.75	1.25
					Mdg_01g009390	Mdg_01g006510	Mdg_01g006340		Mdg_05g029180	Mdg_09g002120	Mdg_05g028740				Mdg_07g022560	3	0.5	0	11.5	3.25	3		Mdg_07g022560	187.75	333.25	376.75	43.25	106	37.5
					Mdg_01g009430	Mdg_01g006520	Mdg_01g006370		Mdg_05g029400	Mdg_09g002810	Mdg_05g029720				Mdg_07g001690	100.75	174	175.25	222.75	286	347.25		Mdg_07g001690	502.75	454.75	2117.75	285.75	303.25	1728.5
					Mdg_01g009550	Mdg_01g006530	Mdg_01g006380		Mdg_05g030070	Mdg_09g002830	Mdg_05g031970				Mdg_10g014910	46.25	100.25	161.25	47.75	60	67.5		Mdg_10g014910	31.75	42	192.5	29.25	53.5	77
					Mdg_01g009560	Mdg_01g006540	Mdg_01g006480		Mdg_05g031370	Mdg_09g003180	Mdg_05g032700				Mdg_05g021050	24.75	15.75	23.25	12.75	2.25	4.75		Mdg_05g021050	16.25	7.75	12.25	11.25	8	2.75
					Mdg_01g009710	Mdg_01g006550	Mdg_01g006510		Mdg_06g001920	Mdg_09g004290	Mdg_06g000210				Mdg_15g003720	129.75	255.25	181.75	75.25	117	143		Mdg_15g003720	87.75	83	59.75	48.25	64	79
					Mdg_01g009730	Mdg_01g006570	Mdg_01g006520		Mdg_06g002280	Mdg_09g005950	Mdg_06g000300				Mdg_16g012990	1428	212	152.5	2453.25	355.75	230.25		Mdg_16g012990	4266.25	636	412.25	3811.5	375	355.5
					Mdg_01g009770	Mdg_01g006600	Mdg_01g006530		Mdg_06g002460	Mdg_09g006350	Mdg_06g002970				Mdg_15g028680	63.5	283.5	258	55.25	98.75	116.5		Mdg_15g028680	56.5	173	366	43.75	150.75	224.5
					Mdg_01g009900	Mdg_01g006610	Mdg_01g006540		Mdg_06g002920	Mdg_09g006770	Mdg_06g004200				Mdg_08g003410	11.75	76.5	148.5	23.5	114.25	179.5		Mdg_08g003410	78.5	122.25	366.25	65.75	72.25	471
					Mdg_01g009950	Mdg_01g006660	Mdg_01g006570		Mdg_06g003570	Mdg_09g010420	Mdg_06g004790				Mdg_08g004420	323	186.75	69.5	233.5	35.5	31.75		Mdg_08g004420	478.25	609	325	360.75	460.5	153.75
					Mdg_01g010070	Mdg_01g006700	Mdg_01g006580		Mdg_06g004200	Mdg_09g010520	Mdg_06g004880				Mdg_17g008660	37	50.5	99.5	4.5	2	22.5		Mdg_17g008660	13.5	0.25	14.5	4	0	17.5
					Mdg_01g010210	Mdg_01g006780	Mdg_01g006600		Mdg_06g004380	Mdg_09g011470	Mdg_06g005340				Mdg_12g012220	89	179.5	423	39.5	34.5	57.25		Mdg_12g012220	199.5	284.25	1403.5	102.75	188.25	1267.75
					Mdg_01g010240	Mdg_01g006890	Mdg_01g006660		Mdg_06g004970	Mdg_09g013510	Mdg_06g009670				Mdg_09g024070	9	9.25	12	56.5	89	151.25		Mdg_09g024070	14.25	34.25	30.5	34.25	36.25	36
					Mdg_01g010280	Mdg_01g006910	Mdg_01g006700		Mdg_06g004980	Mdg_09g014110	Mdg_06g009980				Mdg_13g010480	40.75	31	345.5	46	51	404.25		Mdg_13g010480	83.75	45	829.5	87.25	49.75	401
					Mdg_01g010290	Mdg_01g007140	Mdg_01g006900		Mdg_06g005420	Mdg_09g017480	Mdg_06g010990				Mdg_03g021560	169.75	279.75	239.75	270	357	314.5		Mdg_03g021560	193.5	321	188.75	201.5	389.25	308
					Mdg_01g010390	Mdg_01g007170	Mdg_01g006910		Mdg_06g005710	Mdg_09g018210	Mdg_06g012860				Mdg_04g018050	86	95.25	98	59	30.25	49.75		Mdg_04g018050	101.5	113.5	124.25	85	67.5	79.75
					Mdg_01g010410	Mdg_01g007250	Mdg_01g006930		Mdg_06g006950	Mdg_09g020050	Mdg_06g014690				Mdg_08g011560	255	323	195.25	139.75	149.75	150		Mdg_08g011560	348.75	545.25	204	842	817	164
					Mdg_01g010560	Mdg_01g007260	Mdg_01g006970		Mdg_06g008840	Mdg_09g020060	Mdg_06g015210				Mdg_01g018490	256	235.75	140.5	246	283.75	177.25		Mdg_01g018490	106.25	238.75	160	92.75	234.5	73.75
					Mdg_01g010650	Mdg_01g007340	Mdg_01g007000		Mdg_06g009620	Mdg_09g022430	Mdg_06g015720				Mdg_12g014510	154.5	241	376.5	84.5	62.5	81.75		Mdg_12g014510	200	196.5	259	220.75	211.25	398
					Mdg_01g010660	Mdg_01g007430	Mdg_01g007050		Mdg_06g009640	Mdg_09g022680	Mdg_06g016690				Mdg_11g013200	466.75	190.75	127	383.5	254.5	311.25		Mdg_11g013200	223.25	178.5	157.25	450	153	134
					Mdg_01g010770	Mdg_01g007510	Mdg_01g007140		Mdg_06g012200	Mdg_09g024650	Mdg_06g016700				Mdg_11g015010	9.75	33.5	65.75	65.75	50.5	32.25		Mdg_11g015010	43.5	33	117.75	23.25	17.75	58.5
					Mdg_01g010860	Mdg_01g007610	Mdg_01g007170		Mdg_06g013350	Mdg_10g010310	Mdg_06g017210				Mdg_15g020360	3.5	2.75	0.5	7.75	39.5	4		Mdg_15g020360	0	6.75	12	0.5	29	0.75
					Mdg_01g010990	Mdg_01g007650	Mdg_01g007210		Mdg_06g014830	Mdg_10g013560	Mdg_06g019380				PanRef17.g1	8	6	6	1	0	0		PanRef17.g1	3.5	2	2.25	0.25	9.75	4
					Mdg_01g011030	Mdg_01g007750	Mdg_01g007280		Mdg_06g015110	Mdg_10g014080	Mdg_06g019540				Mdg_scaffold227g000020	192.75	164.75	157	10.75	6.5	10.5		Mdg_scaffold227g000020	73.25	42.25	62.75	35.5	24.25	52.25
					Mdg_01g011050	Mdg_01g007850	Mdg_01g007350		Mdg_06g020620	Mdg_10g016730	Mdg_06g020750				Mdg_07g005050	145.25	72	62.25	98.75	19.75	72		Mdg_07g005050	393	40.25	108.75	245.75	34.5	162.5
					Mdg_01g011150	Mdg_01g007900	Mdg_01g007400		Mdg_06g020720	Mdg_10g020940	Mdg_07g000280				Mdg_01g012720	126.5	23.75	2	7.75	2.75	0.75		Mdg_01g012720	11	1.75	2.5	5	2.5	0.5
					Mdg_01g011200	Mdg_01g007910	Mdg_01g007430		Mdg_06g021130	Mdg_10g022940	Mdg_07g000460				Mdg_05g013050	1	7.25	6.75	28.5	25.25	14.75		Mdg_05g013050	108	135.5	124.5	97.25	149.5	61.75
					Mdg_01g011250	Mdg_01g007960	Mdg_01g007510		Mdg_07g000020	Mdg_10g023790	Mdg_07g000830				Mdg_07g004500	83.25	39.25	33	35.75	30	39.25		Mdg_07g004500	92.25	132	86.25	64.75	105.25	46
					Mdg_01g011260	Mdg_01g008130	Mdg_01g007650		Mdg_07g000410	Mdg_10g023950	Mdg_07g002250				Mdg_01g014890	61	159.25	277.25	31.75	53	112.25		Mdg_01g014890	108.25	91.5	365.25	67.25	35.25	130
					Mdg_01g011350	Mdg_01g008170	Mdg_01g007670		Mdg_07g000600	Mdg_10g026200	Mdg_07g004500				Mdg_04g009580	2125.75	423.25	386.5	170.25	15.5	17		Mdg_04g009580	437.25	108.25	76.25	274.25	49	49.5
					Mdg_01g011370	Mdg_01g008240	Mdg_01g007680		Mdg_07g000980	Mdg_10g026220	Mdg_07g004670				Mdg_09g010960	67.5	188.5	298	110	203.5	1165.5		Mdg_09g010960	113	76.5	294.25	132.25	113.5	476
					Mdg_01g011450	Mdg_01g008420	Mdg_01g007750		Mdg_07g001320	Mdg_10g029770	Mdg_07g004730				Mdg_13g000630	256.25	253.25	171.5	141.5	205.75	180.5		Mdg_13g000630	127.75	188.5	123.75	203.5	250	139
					Mdg_01g011510	Mdg_01g008440	Mdg_01g007900		Mdg_07g001640	Mdg_11g002420	Mdg_07g005900				Mdg_03g011980	62	49	359.75	240.75	222	473.75		Mdg_03g011980	265.25	395.5	1422.75	217.5	386.75	569.5
					Mdg_01g011520	Mdg_01g008490	Mdg_01g007960		Mdg_07g001690	Mdg_11g002590	Mdg_07g005980				Mdg_01g009190	34.25	104.25	308	502.25	286.75	160		Mdg_01g009190	184.75	72.25	677.25	48.5	55.75	399.5
					Mdg_01g011590	Mdg_01g008580	Mdg_01g008010		Mdg_07g001700	Mdg_11g004840	Mdg_07g007300				Mdg_15g004820	42.25	136.25	109.25	10.5	30	78		Mdg_15g004820	53.25	53	169	21.5	21	147.75
					Mdg_01g011610	Mdg_01g008670	Mdg_01g008020		Mdg_07g002080	Mdg_11g006240	Mdg_07g008410				Mdg_08g014810	1.5	7	3	14.75	15.5	20.75		Mdg_08g014810	29.25	20	19.25	15.5	13.5	14.25
					Mdg_01g011710	Mdg_01g008690	Mdg_01g008040		Mdg_07g004020	Mdg_11g006270	Mdg_07g008430				Mdg_17g002350	0.5	0.75	0	4.5	8	9.75		Mdg_17g002350	2.75	2.25	3	8.25	3.5	10
					Mdg_01g011750	Mdg_01g008750	Mdg_01g008090		Mdg_07g005050	Mdg_11g012070	Mdg_07g008620				Mdg_04g019020	210.5	142.75	113.5	74.75	48	76		Mdg_04g019020	222.75	136.5	221	136.75	124	129.75
					Mdg_01g011780	Mdg_01g008780	Mdg_01g008140		Mdg_07g005980	Mdg_11g012120	Mdg_07g009790				Mdg_09g001500	6.75	36.75	87.25	11	59	142.75		Mdg_09g001500	1.75	31	39.5	0.5	8.5	41.5
					Mdg_01g011800	Mdg_01g008830	Mdg_01g008190		Mdg_07g007650	Mdg_11g013550	Mdg_07g014210				Mdg_12g019440	22036.2	30952.8	18385	23861	37485.2	35651.5		Mdg_12g019440	11968.5	26702.8	12812.5	16410	28792.5	22310.2
					Mdg_01g011950	Mdg_01g008890	Mdg_01g008360		Mdg_07g008000	Mdg_11g013850	Mdg_07g014470				Mdg_scaffold183g000040	10.5	10.5	9.5	12.5	14.5	14.75		Mdg_scaffold183g000040	11	7.75	18.25	10	12	6.75
					Mdg_01g011980	Mdg_01g008930	Mdg_01g008420		Mdg_07g009820	Mdg_11g016030	Mdg_07g016370				Mdg_05g003980	33.5	51.5	37.5	22.5	19	27.5		Mdg_05g003980	64.5	43	40	39.75	27	37.25
					Mdg_01g011990	Mdg_01g008950	Mdg_01g008580		Mdg_07g013030	Mdg_11g020630	Mdg_07g016590				PanRef2407.g1	17.5	11.75	23	30.25	16	22.75		PanRef2407.g1	33.5	20.75	33.75	26.5	22.25	18
					Mdg_01g012040	Mdg_01g008980	Mdg_01g008610		Mdg_07g015110	Mdg_11g021340	Mdg_07g016690				Mdg_05g005840	856	544.25	20916.8	975	2483.5	22921.5		Mdg_05g005840	455	463.75	20494	464.5	499.5	5717.5
					Mdg_01g012050	Mdg_01g009060	Mdg_01g008640		Mdg_07g015460	Mdg_11g023230	Mdg_07g018340				PanRef1123.g1	2	1.75	2.75	3	0	0		PanRef1123.g1	9.25	27.25	32.5	12.5	25	9.75
					Mdg_01g012080	Mdg_01g009190	Mdg_01g008690		Mdg_07g016370	Mdg_11g024120	Mdg_07g018620				Mdg_14g008270	1436.5	603.25	555	335	240.5	462		Mdg_14g008270	720.25	186.5	449.25	425.25	140.25	399
					Mdg_01g012120	Mdg_01g009230	Mdg_01g008720		Mdg_07g016470	Mdg_11g024380	Mdg_07g018860				Mdg_09g013080	55	23.75	4.5	85.75	28.25	17.25		Mdg_09g013080	100.5	116.75	85.75	98.25	161.25	38.75
					Mdg_01g012140	Mdg_01g009240	Mdg_01g008770		Mdg_07g017240	Mdg_11g025650	Mdg_07g019570				Mdg_02g005310	207	200.25	342.5	102	132.5	168.5		Mdg_02g005310	149.25	83.5	186.25	99.75	71	148.75
					Mdg_01g012400	Mdg_01g009280	Mdg_01g008800		Mdg_07g017330	Mdg_12g001600	Mdg_07g019650				Mdg_06g013350	0.5	0	0	13.5	3.5	0		Mdg_06g013350	9.75	3.25	0.75	3.25	1.25	1
					Mdg_01g012420	Mdg_01g009430	Mdg_01g008850		Mdg_07g017410	Mdg_12g002250	Mdg_07g019700				Mdg_02g004460	54.75	53.5	43.5	117	78.75	148		Mdg_02g004460	156.75	87.5	165.25	114	72.75	102.75
					Mdg_01g012440	Mdg_01g009510	Mdg_01g008870		Mdg_07g017430	Mdg_12g003610	Mdg_07g020070				Mdg_07g007650	524.75	1592.5	3710.5	135.5	425.5	2084.25		Mdg_07g007650	1444.75	1357.75	4396.25	745.5	826.75	4191.75
					Mdg_01g012500	Mdg_01g009550	Mdg_01g008880		Mdg_07g018030	Mdg_12g003680	Mdg_07g020330				PanRef2440.g1	171	126.5	68.75	62.5	53.5	57.25		PanRef2440.g1	21.25	22.5	26.75	35	18.5	27
					Mdg_01g012600	Mdg_01g009560	Mdg_01g008890		Mdg_07g018900	Mdg_12g009740	Mdg_07g020550				Mdg_05g029980	30	29.25	36	56.25	56.75	27.75		Mdg_05g029980	32	52	33.25	35.5	87	41.5
					Mdg_01g012660	Mdg_01g009680	Mdg_01g008930		Mdg_07g019580	Mdg_12g011320	Mdg_07g021230				Mdg_07g008000	19.25	18	12.25	10.75	1	0.25		Mdg_07g008000	38.25	61.75	105	64	57	102
					Mdg_01g012690	Mdg_01g009730	Mdg_01g008950		Mdg_07g019800	Mdg_12g012150	Mdg_07g022100				Mdg_12g001120	0	0	0.5	10.75	7.75	4.75		Mdg_12g001120	76.5	30.75	38.75	45.5	15	22.5
					Mdg_01g012710	Mdg_01g009770	Mdg_01g009060		Mdg_07g019920	Mdg_12g013180	Mdg_07g022560				Mdg_01g012760	373.5	195.75	416.75	1013.5	552	1653.25		Mdg_01g012760	1897.75	1199	2983.5	1453.25	928.5	1613.25
					Mdg_01g012720	Mdg_01g009780	Mdg_01g009130		Mdg_07g020270	Mdg_12g016420	Mdg_07g023520				Mdg_14g001800	26.75	40.75	11.25	30.25	44.5	42.75		Mdg_14g001800	32	42.25	13.25	45.5	52.25	30.75
					Mdg_01g012740	Mdg_01g009900	Mdg_01g009150		Mdg_07g020460	Mdg_12g021610	Mdg_07g024240				Mdg_07g014480	66.25	144.25	179.25	120	193.75	261.75		Mdg_07g014480	116.75	139.25	248.5	105.75	84.5	169
					Mdg_01g012750	Mdg_01g009910	Mdg_01g009170		Mdg_07g022560	Mdg_12g021730	Mdg_07g025150				Mdg_scaffold782g000020	21	28.25	14	3.5	0.5	0.75		Mdg_scaffold782g000020	10.75	18.25	16.25	5.5	10.5	5.75
					Mdg_01g012760	Mdg_01g009940	Mdg_01g009180		Mdg_07g022800	Mdg_12g022050	Mdg_08g000560				Mdg_scaffold691g000010	501.75	152.75	304.5	154	0	0		Mdg_scaffold691g000010	643.25	292.5	342.25	1105	265.75	319.25
					Mdg_01g012780	Mdg_01g009950	Mdg_01g009190		Mdg_07g022930	Mdg_12g022120	Mdg_08g001740				Mdg_07g015000	93.25	128	103.75	21	21.75	28.75		Mdg_07g015000	32.5	15.5	37.25	35	36	30
					Mdg_01g012800	Mdg_01g009960	Mdg_01g009200		Mdg_07g024600	Mdg_13g002170	Mdg_08g002780				Mdg_08g007120	3.25	2.5	7	0	3	3.5		Mdg_08g007120	12	3	7	3	1	4.75
					Mdg_01g012930	Mdg_01g009970	Mdg_01g009230		Mdg_07g025410	Mdg_13g002620	Mdg_08g004420				Mdg_02g005990	482	877.75	976.5	293.5	281.25	390.25		Mdg_02g005990	496.5	435.25	472.5	342	280	415.5
					Mdg_01g012960	Mdg_01g010030	Mdg_01g009280		Mdg_08g001980	Mdg_13g002950	Mdg_08g005240				Mdg_03g021060	80	74.5	77	40.25	14	23		Mdg_03g021060	105.5	46.25	67.5	83.25	17.75	36.5
					Mdg_01g013030	Mdg_01g010070	Mdg_01g009300		Mdg_08g002770	Mdg_13g004430	Mdg_08g007670				Mdg_15g018240	33.5	42.5	445.25	51.75	49.75	114.5		Mdg_15g018240	74.5	299.75	1413.75	83.5	99	873.25
					Mdg_01g013040	Mdg_01g010160	Mdg_01g009360		Mdg_08g003090	Mdg_13g005630	Mdg_08g009050				PanRef2403.g1	43.75	45.25	181.5	57.5	6.5	15.25		PanRef2403.g1	270.5	212.75	378	265.25	138.75	232.75
					Mdg_01g013070	Mdg_01g010190	Mdg_01g009380		Mdg_08g003480	Mdg_13g005690	Mdg_08g010480				Mdg_15g009830	4.25	3	26.25	14.75	22.25	40		Mdg_15g009830	6.75	5.5	23.75	5.25	2	13.25
					Mdg_01g013240	Mdg_01g010210	Mdg_01g009390		Mdg_08g004550	Mdg_13g007780	Mdg_08g011240				Mdg_06g016700	6.75	34.75	114	9	18.75	38.75		Mdg_06g016700	10	24.5	63	7.75	4.25	29.5
					Mdg_01g013260	Mdg_01g010240	Mdg_01g009410		Mdg_08g004590	Mdg_13g008040	Mdg_08g011390				Mdg_03g003600	468	183	128	242.5	84	81.25		Mdg_03g003600	370.75	204.25	155.25	583.75	199.25	170
					Mdg_01g013270	Mdg_01g010290	Mdg_01g009430		Mdg_08g005600	Mdg_13g008050	Mdg_08g012440				Mdg_07g020330	5.75	3	11.5	14.25	5	39.75		Mdg_07g020330	41	28.75	145.25	39.75	13.25	49.75
					Mdg_01g013370	Mdg_01g010310	Mdg_01g009510		Mdg_08g006090	Mdg_13g011200	Mdg_08g013230				Mdg_01g020590	1532	753.5	826	368.25	84.5	134.5		Mdg_01g020590	333	180.75	267.5	206.5	117.25	90
					Mdg_01g013420	Mdg_01g010320	Mdg_01g009550		Mdg_08g007020	Mdg_13g014010	Mdg_08g013250				Mdg_14g021590	63.75	97.5	401.5	77	137	409.75		Mdg_14g021590	229.75	291.5	973.75	221.5	141.75	828.25
					Mdg_01g013430	Mdg_01g010340	Mdg_01g009560		Mdg_08g007120	Mdg_13g015850	Mdg_08g013790				Mdg_11g002410	22.25	16.5	22	14.75	5.75	15.75		Mdg_11g002410	10.75	11.75	10.25	27.5	17.5	22
					Mdg_01g013440	Mdg_01g010390	Mdg_01g009730		Mdg_08g007130	Mdg_13g016340	Mdg_08g014700				Mdg_10g014000	71	315.25	250	232.25	497.75	961.75		Mdg_10g014000	72.75	164.5	202.75	113.75	171.75	331.75
					Mdg_01g013460	Mdg_01g010410	Mdg_01g009770		Mdg_08g007840	Mdg_13g017230	Mdg_08g015840				Mdg_07g000280	212	227.25	41	265.5	228	174.25		Mdg_07g000280	281	678	470.5	227.5	548.25	296.75
					Mdg_01g013540	Mdg_01g010510	Mdg_01g009800		Mdg_08g008320	Mdg_13g017720	Mdg_08g017850				Mdo_PanGene669.g1	748.5	1255.5	513	1288.25	2021.75	1259.75		Mdo_PanGene669.g1	771	1207.75	435	597.75	1052.75	636
					Mdg_01g013570	Mdg_01g010540	Mdg_01g009900		Mdg_08g009200	Mdg_13g018810	Mdg_08g018180				Mdg_15g017430	56	39	46.5	65.75	54	63		Mdg_15g017430	39.75	56	51.25	63	58.25	57.25
					Mdg_01g013600	Mdg_01g010560	Mdg_01g009940		Mdg_08g011660	Mdg_13g020190	Mdg_08g019330				Mdg_02g017700	43.25	10.5	21	14	3.5	15.25		Mdg_02g017700	45	7	20	30.25	6.5	21.25
					Mdg_01g013620	Mdg_01g010660	Mdg_01g009970		Mdg_08g012490	Mdg_13g021420	Mdg_08g021280				Mdg_11g027930	147.25	67.25	43.5	69.5	42.5	43.75		Mdg_11g027930	189.5	194.5	79	146.25	161.5	43.5
					Mdg_01g013630	Mdg_01g010770	Mdg_01g010040		Mdg_08g013350	Mdg_13g024010	Mdg_08g022210				Mdg_09g018210	16.75	20.75	237.25	9.5	12.5	94.75		Mdg_09g018210	44.75	11.75	48	24.5	28.75	82
					Mdg_01g013640	Mdg_01g010800	Mdg_01g010070		Mdg_08g013630	Mdg_14g000460	Mdg_08g022310				Mdg_10g019490	152.75	163.75	520	98	55.25	133		Mdg_10g019490	150.75	90.25	262	77.75	67.75	201.5
					Mdg_01g013710	Mdg_01g010850	Mdg_01g010180		Mdg_08g014120	Mdg_14g001880	Mdg_09g000810				Mdg_17g003140	442	135	147.75	857.5	513.5	251.5		Mdg_17g003140	592.75	588.5	249.25	602	642.5	147.25
					Mdg_01g013730	Mdg_01g010860	Mdg_01g010210		Mdg_08g014810	Mdg_14g002250	Mdg_09g001140				Mdg_12g019510	58	66	50.25	36.5	21.75	23.75		Mdg_12g019510	31.75	24	20.25	27.25	31.75	30.75
					Mdg_01g013790	Mdg_01g010900	Mdg_01g010240		Mdg_08g021210	Mdg_14g002290	Mdg_09g001180				Mdg_17g007220	0	0.75	0	29.75	3	1		Mdg_17g007220	79.75	1.75	1	33.25	1.5	0
					Mdg_01g013830	Mdg_01g010950	Mdg_01g010280		Mdg_08g021320	Mdg_14g004530	Mdg_09g003180				Mdg_01g019260	21.75	15.5	63.5	39.25	4	24		Mdg_01g019260	170.75	6	140	84.5	2.5	48.25
					Mdg_01g013870	Mdg_01g010980	Mdg_01g010290		Mdg_09g004450	Mdg_14g008700	Mdg_09g003200				Mdg_03g013170	18.75	20.75	11.5	0	1.5	2.75		Mdg_03g013170	0	2.5	0.25	2.25	1	4.75
					Mdg_01g013880	Mdg_01g010990	Mdg_01g010310		Mdg_09g004490	Mdg_14g011370	Mdg_09g005370				Mdg_04g009920	585.5	490.25	729	163.75	188	499.75		Mdg_04g009920	379.75	319.25	580.75	322.25	195.5	542
					Mdg_01g013940	Mdg_01g011030	Mdg_01g010340		Mdg_09g006070	Mdg_14g015240	Mdg_09g005500				Mdg_05g006300	15.5	9.5	30.5	13.75	7.75	12.25		Mdg_05g006300	51.25	19.5	41.75	30.5	20	44
					Mdg_01g013950	Mdg_01g011050	Mdg_01g010390		Mdg_09g006360	Mdg_14g016000	Mdg_09g005870				Mdg_15g018970	266	325.25	34.5	108.5	173.75	58.5		Mdg_15g018970	52	128.5	13.75	88.25	154.25	32.5
					Mdg_01g014160	Mdg_01g011100	Mdg_01g010410		Mdg_09g006400	Mdg_14g017100	Mdg_09g005950				Mdg_17g005200	127	165.75	167.5	31.5	31	40		Mdg_17g005200	98.25	24	73.5	46.75	7.25	56.75
					Mdg_01g014170	Mdg_01g011130	Mdg_01g010510		Mdg_09g006450	Mdg_14g018330	Mdg_09g006290				Mdg_10g022060	4.5	16.25	16.75	12	43.75	69		Mdg_10g022060	14.75	73.25	90.25	34.5	81.5	125.25
					Mdg_01g014210	Mdg_01g011150	Mdg_01g010540		Mdg_09g008660	Mdg_14g018830	Mdg_09g007050				Mdg_07g023520	22.75	39.25	122.5	76	56.75	72.75		Mdg_07g023520	74.5	26	134.25	26.75	16	45.5
					Mdg_01g014370	Mdg_01g011200	Mdg_01g010560		Mdg_09g008770	Mdg_14g019140	Mdg_09g007320				Mdg_07g017330	113.5	120	73.75	139.5	181.25	116		Mdg_07g017330	83	231.5	73.75	152	208.5	69
					Mdg_01g014410	Mdg_01g011250	Mdg_01g010690		Mdg_09g009870	Mdg_14g019710	Mdg_09g007970				Mdg_15g015970	46.25	48.75	58	16.25	17.75	21.25		Mdg_15g015970	81	59.75	95	87.75	87.5	90
					Mdg_01g014430	Mdg_01g011260	Mdg_01g010770		Mdg_09g009910	Mdg_14g021520	Mdg_09g008110				Mdg_08g015860	93.75	171.5	56.75	134.5	194.5	182.25		Mdg_08g015860	63.5	94.75	68.5	83	177.25	109.25
					Mdg_01g014450	Mdg_01g011350	Mdg_01g010860		Mdg_09g011110	Mdg_14g021590	Mdg_09g008630				Mdg_03g022610	5.5	10.25	20.25	41.25	25.75	179.75		Mdg_03g022610	151	107.75	96	91.25	55.5	138.5
					Mdg_01g014510	Mdg_01g011370	Mdg_01g010900		Mdg_09g011520	Mdg_15g003620	Mdg_09g010960				Mdg_14g010320	366.5	274.75	142.75	543.75	389.25	297.5		Mdg_14g010320	120.5	117.5	87.25	238.75	190.75	104
					Mdg_01g014550	Mdg_01g011420	Mdg_01g010950		Mdg_09g012410	Mdg_15g007610	Mdg_09g011390				Mdg_11g016250	66.25	76.5	31.5	99.5	151.25	106		Mdg_11g016250	53	64	21	80	68.75	36
					Mdg_01g014630	Mdg_01g011450	Mdg_01g010960		Mdg_09g012550	Mdg_15g008690	Mdg_09g011820				Mdg_08g002770	74.5	133.25	354.75	50	61.75	143.25		Mdg_08g002770	146.75	83.25	286.25	99.25	89	280
					Mdg_01g014640	Mdg_01g011460	Mdg_01g010980		Mdg_09g012890	Mdg_15g009340	Mdg_09g013080				Mdg_05g028910	1756.75	1208.75	810.5	1366.75	1340	1664.5		Mdg_05g028910	864.75	630.5	647.5	1104.25	323	471.75
					Mdg_01g014710	Mdg_01g011500	Mdg_01g010990		Mdg_09g013300	Mdg_15g012350	Mdg_09g013300				Mdg_07g008430	12	10.5	11.25	22	14.75	12.25		Mdg_07g008430	25.5	27.25	35.75	23.5	27.75	19
					Mdg_01g014760	Mdg_01g011510	Mdg_01g011000		Mdg_09g013370	Mdg_15g014790	Mdg_09g014070				Mdg_10g013180	197.25	287.75	291.5	5.75	11.5	50		Mdg_10g013180	12.5	18.75	61.75	13.75	17.75	27.25
					Mdg_01g014780	Mdg_01g011560	Mdg_01g011030		Mdg_09g014650	Mdg_15g015680	Mdg_09g014100				Mdg_09g014070	1433.75	1990.5	1543.5	332.75	341.75	325.75		Mdg_09g014070	456.75	343.25	892	415.25	270.25	505
					Mdg_01g014950	Mdg_01g011590	Mdg_01g011040		Mdg_09g016680	Mdg_15g015770	Mdg_09g015610				Mdg_07g004020	107.25	2.75	34.75	154	9.5	36.75		Mdg_07g004020	1353.75	50	61	906.25	23	68.5
					Mdg_01g015010	Mdg_01g011610	Mdg_01g011060		Mdg_09g017470	Mdg_15g015970	Mdg_09g015690				Mdg_07g014470	46	63.75	48.75	46.25	68.25	119		Mdg_07g014470	8.25	26.5	12.25	10.75	28	21.25
					Mdg_01g015020	Mdg_01g011640	Mdg_01g011090		Mdg_09g019530	Mdg_15g018240	Mdg_09g015720				Mdg_10g013220	0	0	0.25	14	19	29.5		Mdg_10g013220	5.5	4.75	3	0.5	0.75	0.75
					Mdg_01g015080	Mdg_01g011670	Mdg_01g011100		Mdg_09g019880	Mdg_15g020360	Mdg_09g016040				PanRef1397.g1	6.75	4	5.25	4	1.5	0.5		PanRef1397.g1	11.75	9	2.5	14	2.5	0.25
					Mdg_01g015110	Mdg_01g011740	Mdg_01g011130		Mdg_09g020690	Mdg_15g020810	Mdg_09g018010				Mdg_14g016000	74.25	52.25	106.75	85	48.5	65.75		Mdg_14g016000	201.25	54	104.25	119	24.5	70
					Mdg_01g015320	Mdg_01g011750	Mdg_01g011150		Mdg_09g020870	Mdg_15g024630	Mdg_09g020690				Mdg_01g014540	17.5	12.75	13.25	29.25	18.5	35.75		Mdg_01g014540	20.25	25	22.5	16.75	19.25	39.5
					Mdg_01g015500	Mdg_01g011780	Mdg_01g011250		Mdg_09g022000	Mdg_15g024880	Mdg_09g021290				Mdg_11g003890	80	126.75	212.25	59.75	62	105.75		Mdg_11g003890	216.75	158	150.5	219.75	253.25	285.5
					Mdg_01g015660	Mdg_01g011930	Mdg_01g011260		Mdg_09g022680	Mdg_15g026090	Mdg_09g022720				Mdg_scaffold212g000040	57	37.25	34.5	90	59.25	80.5		Mdg_scaffold212g000040	147	58.5	92	86.25	57.75	55.5
					Mdg_01g015720	Mdg_01g011970	Mdg_01g011350		Mdg_09g023390	Mdg_15g027710	Mdg_10g003860				Mdg_10g006820	5.25	7	2.25	6	2	4		Mdg_10g006820	26	10.5	6.5	10.25	4	12
					Mdg_01g015740	Mdg_01g011980	Mdg_01g011370		Mdg_09g024070	Mdg_15g032010	Mdg_10g004320				Mdg_15g021300	31.25	48	48.5	37.25	53	73.5		Mdg_15g021300	34.25	61.25	81.25	47	86	123.5
					Mdg_01g015760	Mdg_01g011990	Mdg_01g011450		Mdg_10g001750	Mdg_15g032070	Mdg_10g004530				Mdg_13g011020	3.75	9.75	1	0.75	4	3.75		Mdg_13g011020	7	20.5	3.25	3.5	7	12.5
					Mdg_01g015790	Mdg_01g012080	Mdg_01g011460		Mdg_10g001890	Mdg_15g034810	Mdg_10g006690				Mdg_02g004720	53.25	66	62.5	89	72.75	88.25		Mdg_02g004720	178.25	197.75	293.75	143.75	152	174
					Mdg_01g016070	Mdg_01g012110	Mdg_01g011480		Mdg_10g003840	Mdg_15g037710	Mdg_10g009180				Mdg_scaffold85g000050	352.5	754	461.75	122	131.75	118.5		Mdg_scaffold85g000050	128.75	58	203	77	65.25	157.25
					Mdg_01g016100	Mdg_01g012130	Mdg_01g011510		Mdg_10g006230	Mdg_15g038690	Mdg_10g009270				Mdg_09g003180	255.25	324.5	423.25	196.5	127.5	170.75		Mdg_09g003180	301.25	243.75	475	300.5	130.5	247
					Mdg_01g016140	Mdg_01g012140	Mdg_01g011520		Mdg_10g006820	Mdg_16g002390	Mdg_10g011170				Mdg_15g013750	504.25	354	106.5	68.75	77.5	100		Mdg_15g013750	82.5	147.75	130.5	162.75	107.25	220.25
					Mdg_01g016210	Mdg_01g012210	Mdg_01g011610		Mdg_10g009590	Mdg_16g002790	Mdg_10g011210				Mdg_06g017660	256	394.75	1577.5	64.75	87.5	396		Mdg_06g017660	255	229.5	1100.5	266.5	390.5	1272.5
					Mdg_01g016370	Mdg_01g012220	Mdg_01g011640		Mdg_10g012740	Mdg_16g003720	Mdg_10g011680				Mdg_15g038130	6942.75	10275.5	9366.5	1132.75	2014.75	2821		Mdg_15g038130	1493.5	2855.75	2763	1979.25	3850	4022.5
					Mdg_01g016390	Mdg_01g012260	Mdg_01g011710		Mdg_10g012980	Mdg_16g005750	Mdg_10g013180				Mdg_04g011330	5.25	3.25	18.75	7.5	15.75	28.75		Mdg_04g011330	12	21.25	10.25	10.75	17.75	34.75
					Mdg_01g016400	Mdg_01g012330	Mdg_01g011750		Mdg_10g013220	Mdg_16g007060	Mdg_10g013420				Mdg_05g002570	45	221.5	338.75	17	24.75	77.75		Mdg_05g002570	21.75	72.75	196.25	58.5	161.75	246.5
					Mdg_01g016450	Mdg_01g012390	Mdg_01g011780		Mdg_10g016730	Mdg_16g007700	Mdg_10g013550				Mdo_PanGene543.g1	18.75	18	13.5	19.5	7.5	9.25		Mdo_PanGene543.g1	9.5	9.25	14	10.5	6	25.5
					Mdg_01g016600	Mdg_01g012420	Mdg_01g011800		Mdg_10g017940	Mdg_16g009450	Mdg_10g014000				Mdg_15g014260	10.75	1.75	20.75	24.5	8.25	19		Mdg_15g014260	13.75	4.5	3.5	36.25	2.5	5.5
					Mdg_01g016620	Mdg_01g012440	Mdg_01g011880		Mdg_10g019350	Mdg_16g011620	Mdg_10g014910				Mdg_03g004130	39.75	29.75	37.5	16.25	20.5	19.25		Mdg_03g004130	20.25	38.25	26.75	21.25	18.5	27
					Mdg_01g016660	Mdg_01g012640	Mdg_01g011950		Mdg_10g019490	Mdg_16g012990	Mdg_10g016730				Mdg_15g033700	83.25	119.75	102.75	63.25	47.5	46		Mdg_15g033700	220.25	218	120	252.25	306	219.25
					Mdg_01g016710	Mdg_01g012650	Mdg_01g011970		Mdg_10g021810	Mdg_16g014430	Mdg_10g017180				Mdg_04g018490	23	26.75	41.25	10	7	19		Mdg_04g018490	26.25	21.5	29.5	31.5	48.25	51.25
					Mdg_01g016730	Mdg_01g012670	Mdg_01g011980		Mdg_10g022060	Mdg_16g015170	Mdg_10g018550				Mdg_08g010410	10.25	44.75	80	17.5	93.75	136.5		Mdg_08g010410	21.5	45.25	257.25	22.25	24.75	243.75
					Mdg_01g016740	Mdg_01g012680	Mdg_01g011990		Mdg_10g024400	Mdg_16g015600	Mdg_10g020150				Mdg_06g015210	2277.5	558.5	85	2259.25	473.5	147.5		Mdg_06g015210	1260.25	966.75	113	1597.25	891.5	175.75
					Mdg_01g016780	Mdg_01g012720	Mdg_01g012060		Mdg_10g024980	Mdg_16g016100	Mdg_10g023440				Mdg_14g006870	123.75	71.75	68.25	71.5	53.5	49		Mdg_14g006870	169.25	157	150.75	259	176.75	159.25
					Mdg_01g016820	Mdg_01g012740	Mdg_01g012080		Mdg_10g025720	Mdg_16g016330	Mdg_10g023780				Mdg_07g025410	15.25	22	6.75	5	3	2.25		Mdg_07g025410	22.75	8.5	8.75	6.75	8.25	4.5
					Mdg_01g016840	Mdg_01g012750	Mdg_01g012210		Mdg_10g026480	Mdg_16g017670	Mdg_10g023990				Mdg_02g026640	9.5	5	20.25	32.75	30	28		Mdg_02g026640	201	53	138	92	31.5	104.25
					Mdg_01g016900	Mdg_01g012760	Mdg_01g012220		Mdg_10g026530	Mdg_16g023720	Mdg_10g025030				Mdg_12g021350	32.25	15.75	28	38.75	12	14.25		Mdg_12g021350	90.25	27.5	70.75	58.75	19.5	57
					Mdg_01g016930	Mdg_01g012770	Mdg_01g012260		Mdg_10g027150	Mdg_16g023790	Mdg_10g025230				Mdg_03g005510	16.5	13.75	20.5	6.5	8.25	11.75		Mdg_03g005510	13	22.5	34	15.75	22	20.75
					Mdg_01g017020	Mdg_01g012780	Mdg_01g012320		Mdg_10g027370	Mdg_17g001980	Mdg_10g026020				Mdg_01g001570	3.75	4.5	8.5	3.5	11.5	14.25		Mdg_01g001570	0	1.75	1.5	2.5	5	5.75
					Mdg_01g017050	Mdg_01g012800	Mdg_01g012340		Mdg_10g027670	Mdg_17g004760	Mdg_10g026940				Mdg_10g011210	24.25	13.25	5.5	46.25	24.5	26		Mdg_10g011210	105	82.25	88.75	95.25	60.5	56.5
					Mdg_01g017110	Mdg_01g012820	Mdg_01g012430		Mdg_10g028000	Mdg_17g005200	Mdg_10g028560				Mdg_01g014630	10.25	13.75	11.25	20.75	17.75	11		Mdg_01g014630	25.5	22.75	23.25	23.75	11.75	35.75
					Mdg_01g017130	Mdg_01g012910	Mdg_01g012440		Mdg_10g028790	Mdg_17g006460	Mdg_10g028770				Mdg_05g029180	57.75	24.5	50	62.75	51.25	42.75		Mdg_05g029180	558.25	48.25	234.5	365	35.25	179
					Mdg_01g017200	Mdg_01g012930	Mdg_01g012550		Mdg_10g029380	Mdg_17g007050	Mdg_10g029540				Mdg_13g023600	19	21.5	12.25	4.25	0	0		Mdg_13g023600	12	25	14	23.5	33.25	16
					Mdg_01g017220	Mdg_01g012960	Mdg_01g012590		Mdg_10g029450	Mdg_17g008120	Mdg_11g000280				Mdg_02g013700	248.75	383.25	1035.25	316	613.25	1137		Mdg_02g013700	883.75	711.5	1300.75	972.25	448	1284
					Mdg_01g017580	Mdg_01g012990	Mdg_01g012640		Mdg_10g029860	Mdg_17g008930	Mdg_11g000780				Mdg_09g008110	44.75	76	87.25	14.5	24	30.5		Mdg_09g008110	18.5	21.5	21.25	14.5	6.5	8.5
					Mdg_01g017600	Mdg_01g013020	Mdg_01g012670		Mdg_11g000910	Mdg_17g010440	Mdg_11g001410				Mdg_03g024520	91.75	82.5	496.75	46	38.75	227		Mdg_03g024520	23.75	28.25	457.5	32.25	19.5	170
					Mdg_01g017610	Mdg_01g013030	Mdg_01g012680		Mdg_11g002410	Mdg_17g011370	Mdg_11g001510				Mdg_08g021210	40.25	29	18.75	17.25	7.25	10.5		Mdg_08g021210	44.5	17.75	38.25	28.25	19.25	26.5
					Mdg_01g017620	Mdg_01g013040	Mdg_01g012690		Mdg_11g005670	Mdg_17g013130	Mdg_11g002460				Mdg_02g025210	177	326.75	200	290.75	334.75	226.5		Mdg_02g025210	149.25	214.5	172.25	102	166.75	84
					Mdg_01g017640	Mdg_01g013050	Mdg_01g012700		Mdg_11g007550	Mdg_17g017210	Mdg_11g002780				Mdg_09g012410	146.75	106.5	101.5	118.5	136.25	106.25		Mdg_09g012410	132	67.75	60.75	85.25	52	56.75
					Mdg_01g017710	Mdg_01g013070	Mdg_01g012740		Mdg_11g007990	Mdg_17g019010	Mdg_11g002970				Mdg_02g020910	24.75	49.5	44.25	97	111.25	102.5		Mdg_02g020910	20	28	17	18.5	30	33
					Mdg_01g017750	Mdg_01g013080	Mdg_01g012750		Mdg_11g008400	Mdg_17g025010	Mdg_11g003890				Mdg_17g017020	84.75	30	84.25	118	33.25	44		Mdg_17g017020	250.25	82.25	239.25	170.25	103.5	203.5
					Mdg_01g017760	Mdg_01g013260	Mdg_01g012760		Mdg_11g010470	Mdg_17g025580	Mdg_11g005170				Mdg_17g018640	16.75	48.75	14.75	6.75	12.75	3.5		Mdg_17g018640	69.25	87.5	71.25	29	76	28
					Mdg_01g017870	Mdg_01g013270	Mdg_01g012770		Mdg_11g012660	Mdg_scaffold135g000020	Mdg_11g007140				Mdg_04g002610	242.5	410	1007.75	93.75	61.25	480.25		Mdg_04g002610	652.25	107	769	415.75	50	734
					Mdg_01g017950	Mdg_01g013310	Mdg_01g012780		Mdg_11g013020	Mdg_scaffold151g000020	Mdg_11g007350				Mdg_01g016830	40.25	62.25	46.25	44.5	35.75	21.25		Mdg_01g016830	50	56	56.5	69	37.5	24.75
					Mdg_01g017990	Mdg_01g013340	Mdg_01g012790		Mdg_11g013200	Mdg_scaffold196g000010	Mdg_11g009300				Mdg_08g021280	611.75	98.75	69.75	206.75	21.5	37.5		Mdg_08g021280	539.5	61.25	151.5	476.25	49.25	78.75
					Mdg_01g018070	Mdg_01g013370	Mdg_01g012800		Mdg_11g013660	Mdg_scaffold432g000020	Mdg_11g009370				Mdg_16g015980	76	99.75	50.75	74	94.25	156.75		Mdg_16g015980	110.75	146.75	168.75	109.5	123	103.25
					Mdg_01g018080	Mdg_01g013400	Mdg_01g012820		Mdg_11g014390	Mdg_scaffold555g000010	Mdg_11g009430				Mdg_03g015190	61	83.5	295	48.25	46.25	133.75		Mdg_03g015190	151	121.5	711	90.75	53	484.5
					Mdg_01g018090	Mdg_01g013420	Mdg_01g012870		Mdg_11g015010	Mdg_scaffold776g000010	Mdg_11g009440				Mdg_04g014690	60.5	51.5	76.25	24.5	19.5	24.5		Mdg_04g014690	23.75	13.25	49.5	14.75	19.75	34.75
					Mdg_01g018190	Mdg_01g013430	Mdg_01g012920		Mdg_11g018500	Mdg_scaffold827g000010	Mdg_11g009780				Mdg_03g024580	86.75	198.5	41.75	49	76.5	25		Mdg_03g024580	27.75	80.25	43	30	67	27.5
					Mdg_01g018210	Mdg_01g013440	Mdg_01g012930		Mdg_11g019630	Mdg_scaffold866g000180	Mdg_11g010980				Mdg_10g017180	996	1168.75	700.5	797.5	464.25	313.5		Mdg_10g017180	1170.75	1613.75	1249.75	1307.75	1229.5	689.75
					Mdg_01g018290	Mdg_01g013460	Mdg_01g013030		Mdg_11g019760	Mdg_scaffold88g000030	Mdg_11g013070				Mdg_09g017480	7.75	15.75	2	3.5	3.5	0.5		Mdg_09g017480	7.75	11.25	7	14.75	23.5	10.5
					Mdg_01g018330	Mdg_01g013490	Mdg_01g013040		Mdg_11g020650	Mdg_scaffold89g000010	Mdg_11g015670				Mdg_02g002850	27	66	104.5	38.5	48.75	107		Mdg_02g002850	56.5	50.25	100.75	31.5	62	116.75
					Mdg_01g018410	Mdg_01g013540	Mdg_01g013060		Mdg_11g021190	Mdo_PanGene1139.g1	Mdg_11g015740				Mdg_14g019280	316.5	326.25	103	209	156.75	52.5		Mdg_14g019280	193	268.5	35.75	244.75	317.75	59.5
					Mdg_01g018540	Mdg_01g013570	Mdg_01g013070		Mdg_11g021560	Mdo_PanGene1614.g1	Mdg_11g016250				Mdg_13g021420	14.25	14	9.75	4	2.75	6.25		Mdg_13g021420	32	43	46.25	5.25	12.25	1.75
					Mdg_01g018620	Mdg_01g013590	Mdg_01g013080		Mdg_11g022320	Mdo_PanGene352.g1	Mdg_11g017270				Mdg_15g017150	1.75	1.75	67	0.25	0.5	35.5		Mdg_15g017150	11.25	1	83.75	2.5	2.5	86.5
					Mdg_01g018650	Mdg_01g013600	Mdg_01g013170		Mdg_11g022660	Mdo_PanGene431.g1	Mdg_11g017290				Mdg_14g011370	1.75	2.25	0	231	76.25	63.5		Mdg_14g011370	1006.5	1002	1316	946	582.25	1472.25
					Mdg_01g018660	Mdg_01g013640	Mdg_01g013220		Mdg_11g023510	Mdo_PanGene83.g1	Mdg_11g018250				Mdg_13g019750	422.5	654.75	672.25	152.5	211.5	235		Mdg_13g019750	149.75	179.5	215.25	220.75	322.5	370.5
					Mdg_01g018670	Mdg_01g013650	Mdg_01g013250		Mdg_11g024130	PanRef1056.g1	Mdg_11g018780				Mdg_08g002780	84	172.25	195	39	70.25	86		Mdg_08g002780	94.75	127.25	42.5	103.5	144.75	112
					Mdg_01g018930	Mdg_01g013730	Mdg_01g013260		Mdg_11g026120	PanRef1397.g1	Mdg_11g019760				Mdg_11g002970	381.75	369.25	415.5	480.5	250	269		Mdg_11g002970	638.25	438.5	770.75	451.25	376.75	462.75
					Mdg_01g018970	Mdg_01g013750	Mdg_01g013270		Mdg_11g026340	PanRef1557.g1	Mdg_11g019790				Mdg_15g024500	671.75	732.75	256.5	210.25	88.75	92.5		Mdg_15g024500	370	350.25	117.5	431.5	304.25	260
					Mdg_01g018980	Mdg_01g013780	Mdg_01g013310		Mdg_11g027840	PanRef1628.g1	Mdg_11g020970				Mdg_05g009720	21.5	25.75	28.75	30.75	38.75	29.5		Mdg_05g009720	14.75	34.5	30	24.75	31.5	34.5
					Mdg_01g019040	Mdg_01g013790	Mdg_01g013320		Mdg_12g001510	PanRef1695.g1	Mdg_11g021310				Mdg_03g005930	55	89	1042.5	108.75	126.75	512.25		Mdg_03g005930	260.75	163.75	2248.25	156.5	114.5	947
					Mdg_01g019090	Mdg_01g013830	Mdg_01g013340		Mdg_12g001990	PanRef2354.g1	Mdg_11g024240				Mdg_11g024930	3	7.75	18.25	2.75	8.25	37		Mdg_11g024930	0.25	0.5	3.5	0.25	0.5	10.5
					Mdg_01g019160	Mdg_01g013870	Mdg_01g013350		Mdg_12g002840	PanRef309.g1	Mdg_11g024930				Mdg_05g021680	124	30	10.5	130	39.25	25.5		Mdg_05g021680	115	68.75	24.75	143.5	45.5	39.75
					Mdg_01g019320	Mdg_01g013880	Mdg_01g013370		Mdg_12g003610	PanRef466.g1	Mdg_11g025440				Mdg_12g004600	27.25	33.75	23.75	55	55.25	65.5		Mdg_12g004600	65.5	53	73	42.25	53.25	72.5
					Mdg_01g019400	Mdg_01g013940	Mdg_01g013410		Mdg_12g003650	PanRef52.g1	Mdg_11g025540				Mdg_04g009900	0.25	3	1.5	1.75	0.25	0		Mdg_04g009900	10.75	1.5	2	2.75	1	4.25
					Mdg_01g019410	Mdg_01g013950	Mdg_01g013420		Mdg_12g004600	PanRef997.g1	Mdg_11g026750				Mdg_16g017590	4.75	62.5	400.75	2.5	21	166		Mdg_16g017590	8.25	18.5	287.5	3	2.25	177
					Mdg_01g019450	Mdg_01g013970	Mdg_01g013430		Mdg_12g006800		Mdg_11g027860				Mdg_02g014210	75.25	57.25	38	68	90.75	69.75		Mdg_02g014210	12.25	17.75	31	11	18.5	8
					Mdg_01g019490	Mdg_01g014170	Mdg_01g013440		Mdg_12g006880		Mdg_11g027930				Mdg_11g013550	513.25	441.25	417	1026.5	542.25	577.75		Mdg_11g013550	1012	994.25	1024.5	968.25	566.25	1063.75
					Mdg_01g019600	Mdg_01g014240	Mdg_01g013460		Mdg_12g010310		Mdg_12g001120				Mdg_09g020690	192.25	155.25	105.5	317	293.5	231.75		Mdg_09g020690	78.5	59	47.75	204	165.5	101.75
					Mdg_01g019610	Mdg_01g014330	Mdg_01g013510		Mdg_12g011130		Mdg_12g001180				Mdg_03g004740	2.75	4.5	2.25	20	19	15.25		Mdg_03g004740	23.5	36	42.75	26.5	35.25	24
					Mdg_01g019640	Mdg_01g014350	Mdg_01g013540		Mdg_12g012220		Mdg_12g001680				Mdg_01g016100	120.75	127	61.5	23	9.5	142.25		Mdg_01g016100	94.75	52	25.5	62.25	20.75	12
					Mdg_01g019790	Mdg_01g014410	Mdg_01g013550		Mdg_12g013100		Mdg_12g001720				Mdg_07g009510	51.75	33.75	15.25	31	5	4.75		Mdg_07g009510	193.75	47.75	46.75	134.5	18.25	15.5
					Mdg_01g019890	Mdg_01g014430	Mdg_01g013560		Mdg_12g014450		Mdg_12g005590				Mdg_05g020190	231.5	85	137.25	74.5	31	18.75		Mdg_05g020190	188.75	68.75	120.75	162	61	48.25
					Mdg_01g020000	Mdg_01g014450	Mdg_01g013570		Mdg_12g015270		Mdg_12g006550				Mdg_03g022830	120	115.5	91.75	64.25	84.75	88.25		Mdg_03g022830	93.75	87.5	100	90	53.75	109.5
					Mdg_01g020070	Mdg_01g014460	Mdg_01g013600		Mdg_12g016240		Mdg_12g007180				Mdo_PanGene1078.g1	1.25	4	4.75	26.5	26.5	22		Mdo_PanGene1078.g1	10.5	9	17.5	4.25	6.5	14.25
					Mdg_01g020080	Mdg_01g014470	Mdg_01g013640		Mdg_12g016260		Mdg_12g007330				Mdg_17g022870	6.75	1	0	69	14	5		Mdg_17g022870	105.25	43	3.75	161.75	44.25	3.5
					Mdg_01g020120	Mdg_01g014550	Mdg_01g013650		Mdg_12g017620		Mdg_12g008570				Mdg_17g021410	91.75	123.75	98.5	149.75	136	156.5		Mdg_17g021410	108.25	77.5	137	57.5	28.75	74.75
					Mdg_01g020180	Mdg_01g014560	Mdg_01g013670		Mdg_12g018160		Mdg_12g010030				Mdg_scaffold341g000030	1.75	3.5	15	18.5	0	0.25		Mdg_scaffold341g000030	170.75	136.5	332	179.5	131	193.75
					Mdg_01g020350	Mdg_01g014640	Mdg_01g013730		Mdg_12g019730		Mdg_12g011290				Mdg_15g003330	334	896.75	1460.25	369.25	3152.75	2959.25		Mdg_15g003330	41.25	324.75	291.25	121.25	488.5	494.25
					Mdg_01g020400	Mdg_01g014720	Mdg_01g013750		Mdg_12g019830		Mdg_12g012430				Mdg_04g018170	102.5	212	603.25	45.25	46.25	310.5		Mdg_04g018170	226.25	104.25	394.5	120.75	71.25	381.5
					Mdg_01g020460	Mdg_01g014750	Mdg_01g013780		Mdg_12g021350		Mdg_12g013560				Mdg_13g004430	123.25	482.5	396.5	66	175	344		Mdg_13g004430	199.5	683.25	1181.25	187	415.25	1326.5
					Mdg_01g020810	Mdg_01g014760	Mdg_01g013790		Mdg_12g022090		Mdg_12g013800				Mdg_15g014640	18565.5	14361.2	1433	21963.5	17092.8	3820		Mdg_15g014640	19730.8	32270.5	2436	15480.5	41119.2	3659.5
					Mdg_01g020920	Mdg_01g014780	Mdg_01g013820		Mdg_12g022210		Mdg_12g014510				Mdg_01g014760	6105.25	6603.5	7838	1097.75	247.25	1358.5		Mdg_01g014760	1345	477	1585	1106.5	443.75	899.25
					Mdg_01g020930	Mdg_01g014850	Mdg_01g013830		Mdg_12g022800		Mdg_12g014720				Mdg_08g004590	7.5	11	16.25	17.75	23	40.25		Mdg_08g004590	30.25	22.75	83.5	19.5	30	95.25
					Mdg_01g020980	Mdg_01g014910	Mdg_01g013870		Mdg_13g000630		Mdg_12g014810				Mdg_scaffold101g000040	34	117.25	149.5	15.75	28.25	42.75		Mdg_scaffold101g000040	14.25	35.25	45	9.5	38.75	69.75
					Mdg_01g021000	Mdg_01g014920	Mdg_01g013880		Mdg_13g003380		Mdg_12g014930				Mdg_15g034810	160.5	188	89.25	49.5	41.25	55.25		Mdg_15g034810	6.5	2.25	3.5	9.5	9	3.75
					Mdg_02g000060	Mdg_01g014950	Mdg_01g013910		Mdg_13g004210		Mdg_12g015260				Mdg_04g016700	3	4.75	5.25	6.25	9	10.5		Mdg_04g016700	3.25	5	3.5	3.5	6	9
					Mdg_02g000100	Mdg_01g014970	Mdg_01g013940		Mdg_13g006470		Mdg_12g015980				Mdg_07g000830	131	185	229.75	51.25	69.25	92.5		Mdg_07g000830	129.75	102.75	111.75	192.25	136.75	159.25
					Mdg_02g000180	Mdg_01g015010	Mdg_01g013950		Mdg_13g006500		Mdg_12g017090				Mdg_09g011110	41.5	34.25	22.25	30.25	38.25	45.25		Mdg_09g011110	21.75	21.25	22.25	37	35.5	37.75
					Mdg_02g000250	Mdg_01g015070	Mdg_01g013970		Mdg_13g007840		Mdg_12g018250				Mdg_13g007820	16.75	67.75	75.25	42.25	61.25	142.75		Mdg_13g007820	69	32.5	80.5	68.25	37.5	122.5
					Mdg_02g000270	Mdg_01g015090	Mdg_01g014130		Mdg_13g008060		Mdg_12g019390				Mdo_PanGene1614.g1	29.5	48.75	54.5	28.75	39.5	28.25		Mdo_PanGene1614.g1	61.75	77	40.25	48	46.5	52.25
					Mdg_02g000280	Mdg_01g015110	Mdg_01g014140		Mdg_13g008120		Mdg_12g019440				Mdg_03g006600	38.5	43.25	56.75	67.5	44.75	72.5		Mdg_03g006600	83	50.75	88	55	52.5	64
					Mdg_02g000310	Mdg_01g015140	Mdg_01g014160		Mdg_13g008370		Mdg_12g019510				Mdg_03g008310	241	199.5	129.25	74.5	44.5	64		Mdg_03g008310	77	54.75	71	68	35.75	41.75
					Mdg_02g000360	Mdg_01g015190	Mdg_01g014170		Mdg_13g009060		Mdg_12g019910				Mdg_05g009320	7.5	9	17	24	11.75	21		Mdg_05g009320	32.5	21.5	22.25	27.75	6.75	31.25
					Mdg_02g000420	Mdg_01g015290	Mdg_01g014240		Mdg_13g010770		Mdg_12g020610				Mdg_10g027370	285.75	218	134	34	49.75	40.75		Mdg_10g027370	63.75	71	55	43	78	40
					Mdg_02g000600	Mdg_01g015310	Mdg_01g014290		Mdg_13g014210		Mdg_12g020770				Mdg_06g008840	51.5	98.75	56.5	14.5	43.75	29.5		Mdg_06g008840	36.25	42.75	56.75	21.5	28.5	40.75
					Mdg_02g000630	Mdg_01g015320	Mdg_01g014370		Mdg_13g015210		Mdg_12g022570				Mdg_12g018160	6.5	6.75	5.5	25.75	24	35		Mdg_12g018160	34.25	9	15.5	13	9.75	19
					Mdg_02g000650	Mdg_01g015350	Mdg_01g014430		Mdg_13g016180		Mdg_13g000020				Mdg_09g009870	1467.5	5821.25	3577.25	2709.25	8577.75	5211		Mdg_09g009870	539.75	5089.5	1693	917.5	5802.25	1666.5
					Mdg_02g000750	Mdg_01g015490	Mdg_01g014450		Mdg_13g017040		Mdg_13g000080				Mdg_09g004290	79.75	56.25	118.25	67	52.75	185.5		Mdg_09g004290	396.75	304.75	169.5	248	140.5	212.25
					Mdg_02g000830	Mdg_01g015500	Mdg_01g014460		Mdg_13g017660		Mdg_13g000480				Mdg_11g009300	8	10.5	6.25	5.75	10.75	11.25		Mdg_11g009300	14.25	13.25	12	12	12	4
					Mdg_02g001160	Mdg_01g015540	Mdg_01g014470		Mdg_13g021420		Mdg_13g001850				Mdg_07g007300	7.25	10.75	68	9	9.5	18.25		Mdg_07g007300	59	24.75	229	44.5	18	72
					Mdg_02g001240	Mdg_01g015640	Mdg_01g014530		Mdg_13g023600		Mdg_13g003430				Mdg_16g021720	86.5	224	700.25	56	125.25	298.75		Mdg_16g021720	258.5	425.5	757	164.75	225.5	539.25
					Mdg_02g001310	Mdg_01g015650	Mdg_01g014540		Mdg_14g000660		Mdg_13g006370				Mdg_02g020900	24	27	23.25	109	186.25	228.5		Mdg_02g020900	78.5	160.75	159.5	125.5	177	160.5
					Mdg_02g001340	Mdg_01g015660	Mdg_01g014550		Mdg_14g001290		Mdg_13g006820				PanRef1070.g1	1.75	5.25	33	6.25	9.25	18.75		PanRef1070.g1	5	3.25	15.25	1.25	1	2.75
					Mdg_02g001450	Mdg_01g015670	Mdg_01g014560		Mdg_14g001430		Mdg_13g007000				PanRef2169.g1	2.5	17.25	4.25	4	11.75	17		PanRef2169.g1	0.25	4	0.75	1	2.25	4.25
					Mdg_02g001520	Mdg_01g015720	Mdg_01g014640		Mdg_14g002040		Mdg_13g007340				Mdg_15g013760	874.75	1033.75	369.75	413.25	439.25	490.25		Mdg_15g013760	516.5	835.5	791.25	813.25	656	1054.75
					Mdg_02g001530	Mdg_01g015740	Mdg_01g014730		Mdg_14g002860		Mdg_13g007820				Mdg_10g009270	26.5	37.75	38	73.5	90	118		Mdg_10g009270	8.75	3.75	10.25	50.5	46.75	63.5
					Mdg_02g001630	Mdg_01g015780	Mdg_01g014750		Mdg_14g003970		Mdg_13g008000				Mdg_17g022130	1673.5	523.5	734.75	1408.75	574	857		Mdg_17g022130	637	252	413.75	1189.25	289.25	349
					Mdg_02g001750	Mdg_01g015790	Mdg_01g014760		Mdg_14g006870		Mdg_13g008120				Mdg_09g013510	332.75	60	55	196	74.25	87.25		Mdg_09g013510	381.75	172.5	162.75	625	102.25	144.5
					Mdg_02g001770	Mdg_01g015860	Mdg_01g014780		Mdg_14g008270		Mdg_13g010240				Mdg_13g009060	66	112.5	22.25	68	86.75	86		Mdg_13g009060	36	93	5.5	92	143	14.25
					Mdg_02g001790	Mdg_01g016000	Mdg_01g014850		Mdg_14g010320		Mdg_13g010480				Mdg_02g003400	76	13.75	123.75	156.75	39.5	71.5		Mdg_02g003400	131.5	142.75	74.5	97.5	64.75	89.25
					Mdg_02g001910	Mdg_01g016060	Mdg_01g014890		Mdg_14g012910		Mdg_13g011020				Mdg_11g005170	50.5	92.75	201	50.5	10.25	21.5		Mdg_11g005170	772	479.5	1370.25	439	427.25	584.5
					Mdg_02g001920	Mdg_01g016070	Mdg_01g014910		Mdg_14g014310		Mdg_13g011990				Mdo_PanGene1495.g1	19.75	23.75	15.75	5.75	6.25	9		Mdo_PanGene1495.g1	7	10.25	4.5	7.25	11.5	11.25
					Mdg_02g001940	Mdg_01g016100	Mdg_01g014950		Mdg_14g014920		Mdg_13g012010				Mdg_15g016090	77.75	73.25	183.75	34	38.25	85.5		Mdg_15g016090	42.25	62.5	168.25	27.75	34.75	80.5
					Mdg_02g001950	Mdg_01g016160	Mdg_01g014970		Mdg_14g015600		Mdg_13g014010				Mdg_13g014010	47	95.5	136.25	59.5	78.25	43		Mdg_13g014010	226.5	225.25	138.5	114.75	95.5	78.75
					Mdg_02g002000	Mdg_01g016200	Mdg_01g015010		Mdg_14g017010		Mdg_13g014560				Mdg_16g017670	28	14	11.5	66.75	19.75	10		Mdg_16g017670	43.75	39.5	33.25	22.75	7.75	10.25
					Mdg_02g002100	Mdg_01g016210	Mdg_01g015020		Mdg_14g019210		Mdg_13g016040				Mdg_01g005920	148	113.75	233.75	164.25	99	138.5		Mdg_01g005920	303.75	101.25	220.75	174	79.75	166.75
					Mdg_02g002150	Mdg_01g016240	Mdg_01g015110		Mdg_14g019550		Mdg_13g016340				Mdg_02g026300	60	28	22	72	63.25	78.5		Mdg_02g026300	101	53.25	34.5	73	34.5	19.75
					Mdg_02g002280	Mdg_01g016280	Mdg_01g015140		Mdg_14g019840		Mdg_13g018020				Mdg_16g009780	14.75	5.25	1.75	37.5	12.25	1.25		Mdg_16g009780	26.75	41.75	2	44.25	43	2
					Mdg_02g002530	Mdg_01g016320	Mdg_01g015220		Mdg_14g020330		Mdg_13g018390				Mdg_02g018930	1327	319	219.75	2437.25	390	244.25		Mdg_02g018930	2853.5	1362.5	539.25	2156.25	1283.75	317.5
					Mdg_02g002540	Mdg_01g016350	Mdg_01g015230		Mdg_14g021540		Mdg_13g019140				Mdg_15g001800	109.5	22	50.25	198.75	68.5	62.5		Mdg_15g001800	667.5	85.25	130.5	425.75	60	103
					Mdg_02g002550	Mdg_01g016380	Mdg_01g015290		Mdg_14g021950		Mdg_13g019750				Mdg_05g013650	163.25	228.75	330.25	263	368.5	401.5		Mdg_05g013650	120.25	117.5	242.25	99	83.75	143
					Mdg_02g002690	Mdg_01g016400	Mdg_01g015310		Mdg_15g001000		Mdg_13g021420				Mdg_05g028380	111.25	47.5	213.5	222.5	81.5	146.75		Mdg_05g028380	1040.75	146.5	267.25	666	78.5	245.25
					Mdg_02g002850	Mdg_01g016410	Mdg_01g015320		Mdg_15g001230		Mdg_14g000800				Mdg_10g029540	343.5	262.75	315	488.75	229	347.25		Mdg_10g029540	724	372.75	541.75	658.5	395	342.25
					Mdg_02g002890	Mdg_01g016440	Mdg_01g015350		Mdg_15g001400		Mdg_14g001800				Mdg_02g009750	539.75	269.5	258	198.25	28.25	55.75		Mdg_02g009750	538	381	403.25	640	244.75	237.25
					Mdg_02g002910	Mdg_01g016450	Mdg_01g015500		Mdg_15g001800		Mdg_14g002270				Mdg_15g003290	916	5577.75	8303.5	50.5	896.75	2295.25		Mdg_15g003290	18.75	96.5	571.75	1.5	18	232.25
					Mdg_02g003060	Mdg_01g016470	Mdg_01g015640		Mdg_15g002190		Mdg_14g004260				Mdg_12g003650	13.5	11.25	13.5	24.25	33	44.25		Mdg_12g003650	35.75	39	40.5	17.5	22.75	26.75
					Mdg_02g003090	Mdg_01g016550	Mdg_01g015660		Mdg_15g003260		Mdg_14g005260				Mdg_15g008690	280.25	193.25	78	78.25	52.25	29.5		Mdg_15g008690	255.75	156	116.75	208.75	88.25	115.75
					Mdg_02g003400	Mdg_01g016570	Mdg_01g015720		Mdg_15g003290		Mdg_14g006860				Mdg_15g001300	10.5	19.5	22.5	11.5	34.25	58		Mdg_15g001300	18	18.25	28.5	14.75	19	44
					Mdg_02g003520	Mdg_01g016600	Mdg_01g015740		Mdg_15g003410		Mdg_14g009900				Mdg_04g011370	570	524.5	765.25	523.75	245.5	484.5		Mdg_04g011370	2267.5	1121.5	3140	1536.5	831.5	2555.75
					Mdg_02g003540	Mdg_01g016620	Mdg_01g015860		Mdg_15g003720		Mdg_14g010080				Mdg_03g007100	35	12.75	2.75	22.5	33.5	12.75		Mdg_03g007100	4.5	9.25	0.5	23.75	22	3.5
					Mdg_02g003680	Mdg_01g016660	Mdg_01g015900		Mdg_15g003750		Mdg_14g013070				Mdg_14g002250	81.5	145.25	410.5	68.25	99.5	237		Mdg_14g002250	369.5	381.75	671.75	286	208.75	574
					Mdg_02g003700	Mdg_01g016710	Mdg_01g015930		Mdg_15g004820		Mdg_14g013330				Mdg_03g025140	58.25	50.75	27.25	63.5	56.75	39.75		Mdg_03g025140	59.75	50	61	56.75	52.5	37.5
					Mdg_02g003740	Mdg_01g016730	Mdg_01g016060		Mdg_15g005020		Mdg_14g013460				Mdg_08g020500	108.25	2.5	0	7.75	0	0		Mdg_08g020500	149.25	38.75	1.5	90.25	59.5	0
					Mdg_02g003750	Mdg_01g016740	Mdg_01g016070		Mdg_15g006540		Mdg_14g015290				Mdg_10g026200	660.5	384	177.5	318.75	150.25	102		Mdg_10g026200	372.25	357.75	163.5	381	190.25	127
					Mdg_02g003850	Mdg_01g016780	Mdg_01g016090		Mdg_15g006970		Mdg_14g018180				Mdg_02g004180	9.75	11.75	2.75	7	5.5	8.5		Mdg_02g004180	11	5	4.25	5.25	3.75	1.5
					Mdg_02g003870	Mdg_01g016820	Mdg_01g016210		Mdg_15g008030		Mdg_14g018400				Mdg_12g016260	399.75	412.75	255.5	247.75	210.5	151.75		Mdg_12g016260	90.5	47	55.25	138.25	35.75	67.75
					Mdg_02g003910	Mdg_01g016840	Mdg_01g016240		Mdg_15g009980		Mdg_14g018940				Mdg_scaffold841g000030	23	22.25	18.75	15.75	26	24.5		Mdg_scaffold841g000030	1.25	6.75	5.5	8	6	3.75
					Mdg_02g003960	Mdg_01g016870	Mdg_01g016270		Mdg_15g010080		Mdg_14g019200				Mdg_16g002390	128	189	122.75	220.75	259	103.75		Mdg_16g002390	360.25	698.75	283.5	495.25	434.5	288.5
					Mdg_02g003990	Mdg_01g016930	Mdg_01g016280		Mdg_15g010610		Mdg_14g019280				Mdg_01g017190	1211	2352.75	657	428	988.5	1972.25		Mdg_01g017190	728	993	918.5	747	667.75	2795.75
					Mdg_02g004020	Mdg_01g016950	Mdg_01g016290		Mdg_15g012060		Mdg_14g019640				Mdg_10g028770	103.75	391	219.25	66.5	56.5	65.5		Mdg_10g028770	210.5	160.5	342	79.25	84.5	127
					Mdg_02g004040	Mdg_01g017050	Mdg_01g016380		Mdg_15g013750		Mdg_14g022000				Mdg_13g016040	47	74	52.5	54	35.25	46.25		Mdg_13g016040	66.75	81.75	131	63.25	74	73.5
					Mdg_02g004460	Mdg_01g017110	Mdg_01g016400		Mdg_15g013760		Mdg_14g022040				Mdg_13g011200	115	101.25	244	111.75	129.75	223.25		Mdg_13g011200	210.75	198	410	177.5	117.5	418.75
					Mdg_02g004550	Mdg_01g017130	Mdg_01g016450		Mdg_15g014260		Mdg_15g001150				Mdg_11g012070	29.5	44	45.5	23.5	15	23		Mdg_11g012070	19.5	11.75	33.5	22.75	22	18.75
					Mdg_02g004560	Mdg_01g017150	Mdg_01g016470		Mdg_15g014760		Mdg_15g001300				Mdo_PanGene2004.g1	19	29	80.75	32.5	42.5	122.5		Mdo_PanGene2004.g1	7	5.5	63.75	10.5	3.5	34.75
					Mdg_02g004660	Mdg_01g017200	Mdg_01g016530		Mdg_15g015120		Mdg_15g002920				PanRef1423.g1	27	20.25	27.5	6	17	17.25		PanRef1423.g1	9.5	9.25	10.25	7.75	10	22
					Mdg_02g004740	Mdg_01g017220	Mdg_01g016580		Mdg_15g015330		Mdg_15g003330				Mdg_12g021730	8.25	50.75	77.5	3	4.25	15.75		Mdg_12g021730	4.5	4.5	9	6	11	7.25
					Mdg_02g004760	Mdg_01g017230	Mdg_01g016600		Mdg_15g015750		Mdg_15g003590				Mdg_07g013030	11	8	33.5	16.75	12.5	33.25		Mdg_07g013030	40	11.25	59.25	23.25	8	59.5
					Mdg_02g004890	Mdg_01g017290	Mdg_01g016620		Mdg_15g016380		Mdg_15g004280				Mdg_11g027860	120.5	401.75	182.25	3.5	36.75	67		Mdg_11g027860	2.25	29.5	17.5	3.5	41	50.75
					Mdg_02g004950	Mdg_01g017300	Mdg_01g016710		Mdg_15g017150		Mdg_15g006230				Mdg_03g016350	43.5	28.75	52.5	143.25	82.25	89.75		Mdg_03g016350	76.5	186	379	76	97	242.25
					Mdg_02g005000	Mdg_01g017310	Mdg_01g016730		Mdg_15g017380		Mdg_15g008310				PanRef1988.g1	4	7.75	5.75	11	6	12.5		PanRef1988.g1	19.5	10	15	9.5	10.5	12
					Mdg_02g005040	Mdg_01g017360	Mdg_01g016740		Mdg_15g017430		Mdg_15g009340				PanRef470.g1	11	29.5	36.75	19	42.75	39.25		PanRef470.g1	15.5	18	29.5	26	23.5	30.5
					Mdg_02g005250	Mdg_01g017410	Mdg_01g016780		Mdg_15g018300		Mdg_15g009830				PanRef997.g1	115.5	136	144.75	32.5	52.5	43.75		PanRef997.g1	44.25	46.5	42.75	28.5	23.5	35.5
					Mdg_02g005310	Mdg_01g017450	Mdg_01g016820		Mdg_15g018970		Mdg_15g010680				Mdo_PanGene53.g1	126.5	32	49.75	72.25	32	18.25		Mdo_PanGene53.g1	68.5	23.75	46.5	63	19.25	16.5
					Mdg_02g005320	Mdg_01g017470	Mdg_01g016830		Mdg_15g019480		Mdg_15g011980				Mdg_13g020190	392.25	136.25	18	180	71	25.75		Mdg_13g020190	236	114.5	19.75	260.5	51.25	33.25
					Mdg_02g005340	Mdg_01g017540	Mdg_01g016840		Mdg_15g020170		Mdg_15g012310				Mdg_14g000800	34	20.75	19.75	58.5	33.5	24.5		Mdg_14g000800	60.25	24	48.75	34.25	17.5	20.25
					Mdg_02g005550	Mdg_01g017600	Mdg_01g016950		Mdg_15g020900		Mdg_15g014020				Mdg_15g022130	8.5	24.5	27.25	0.5	0	1.25		Mdg_15g022130	0.5	0	0.75	0	0	4.25
					Mdg_02g005580	Mdg_01g017610	Mdg_01g016990		Mdg_15g020940		Mdg_15g014640				Mdg_17g004440	150.5	165.75	108.5	220.75	502	346.25		Mdg_17g004440	214	485.25	358.75	326.75	467.75	338
					Mdg_02g005890	Mdg_01g017640	Mdg_01g017050		Mdg_15g021460		Mdg_15g016090				Mdg_14g000660	13	21.25	83.25	22	48.5	119.5		Mdg_14g000660	31.75	25.5	113.25	13.5	14.75	97
					Mdg_02g005980	Mdg_01g017650	Mdg_01g017060		Mdg_15g023810		Mdg_15g018250				Mdg_09g006400	998.75	2516.5	2200.75	583.5	875	1194		Mdg_09g006400	998	904	1099.75	643.75	648.5	1053.5
					Mdg_02g006020	Mdg_01g017670	Mdg_01g017070		Mdg_15g024840		Mdg_15g020350				Mdg_02g022720	1429.25	1461.25	1300.5	24	25	28.75		Mdg_02g022720	34.5	20.5	20	17.5	16.25	16.25
					Mdg_02g006170	Mdg_01g017710	Mdg_01g017110		Mdg_15g025310		Mdg_15g020360				Mdg_10g019350	3.75	9	2.75	3.75	9.75	7.25		Mdg_10g019350	1	6.75	6	5	3.5	9.75
					Mdg_02g006210	Mdg_01g017750	Mdg_01g017130		Mdg_15g026710		Mdg_15g021300				Mdg_03g012760	2.25	109.5	299.75	54	128.25	172.75		Mdg_03g012760	40.75	75.75	981	12.5	34.25	698.25
					Mdg_02g006310	Mdg_01g017830	Mdg_01g017190		Mdg_15g029000		Mdg_15g021960				Mdg_08g007670	41.25	87.25	89	46	97.75	174.5		Mdg_08g007670	59.25	104	83.5	69	130.25	122
					Mdg_02g006380	Mdg_01g017840	Mdg_01g017220		Mdg_15g029450		Mdg_15g022040				Mdg_03g008040	1.25	146.25	214.75	24	0	1.75		Mdg_03g008040	122	70	74.25	152.25	71.25	34
					Mdg_02g006460	Mdg_01g017860	Mdg_01g017230		Mdg_15g031290		Mdg_15g022130				Mdo_PanGene1618.g1	315.25	844.75	2293	220.75	347	362.75		Mdo_PanGene1618.g1	23	23.75	103.25	13	22.25	126
					Mdg_02g006580	Mdg_01g017910	Mdg_01g017290		Mdg_15g031780		Mdg_15g022830				Mdg_07g022930	12.75	30.5	17.75	15.75	33.25	64.5		Mdg_07g022930	8.5	19.75	17.25	17.5	31	34
					Mdg_02g006600	Mdg_01g018000	Mdg_01g017310		Mdg_15g032070		Mdg_15g022860				Mdg_11g007990	15	29	30	245.75	99.5	220.75		Mdg_11g007990	16.5	51.25	76.75	41.25	71.25	127.25
					Mdg_02g006630	Mdg_01g018020	Mdg_01g017410		Mdg_15g032470		Mdg_15g024130				Mdg_10g023780	118.25	110.25	198	105	54	114.25		Mdg_10g023780	193.5	126.75	308	182	147.25	180
					Mdg_02g006660	Mdg_01g018100	Mdg_01g017420		Mdg_15g035100		Mdg_15g024500				Mdg_01g018750	713.5	579.75	823.5	587.25	243.75	381		Mdg_01g018750	783.75	589	1635	778	466.5	988
					Mdg_02g006980	Mdg_01g018190	Mdg_01g017440		Mdg_15g035590		Mdg_15g026190				Mdg_13g010770	82.75	840.25	480.75	84.75	175.75	376.5		Mdg_13g010770	119.25	400.5	438.25	69.5	443	529.5
					Mdg_02g007020	Mdg_01g018210	Mdg_01g017450		Mdg_15g037710		Mdg_15g028680				PanRef978.g1	4.25	5.5	0.75	5.25	7.25	5		PanRef978.g1	13.5	13.5	14.75	14.5	14	4.75
					Mdg_02g007110	Mdg_01g018260	Mdg_01g017540		Mdg_15g038160		Mdg_15g029760				Mdg_08g017530	990.75	57.75	24.75	650.75	97.5	36.25		Mdg_08g017530	45.75	15	3.75	377	50.25	16
					Mdg_02g007130	Mdg_01g018330	Mdg_01g017550		Mdg_16g000090		Mdg_15g030530				Mdg_02g012600	1910.75	778.75	136.5	379.5	545.5	191		Mdg_02g012600	156.5	596	28.5	189.5	810.75	60.25
					Mdg_02g007160	Mdg_01g018410	Mdg_01g017600		Mdg_16g000160		Mdg_15g031130				Mdg_15g026090	266.5	128	95.75	196	64.5	53.5		Mdg_15g026090	210.25	244	147.75	168.25	116.25	172
					Mdg_02g007190	Mdg_01g018490	Mdg_01g017610		Mdg_16g000230		Mdg_15g032010				Mdg_14g015600	12.75	19.25	22.75	5.5	3.25	9.75		Mdg_14g015600	2.75	8.5	20.5	8.75	5.25	14.5
					Mdg_02g007310	Mdg_01g018540	Mdg_01g017650		Mdg_16g000600		Mdg_15g033700				Mdg_08g009280	282.25	507	537.75	287.5	530.5	956.5		Mdg_08g009280	307.75	372.75	757.25	340	540	749.5
					Mdg_02g007340	Mdg_01g018620	Mdg_01g017670		Mdg_16g001640		Mdg_15g036940				Mdg_17g004010	73.75	86.5	139.75	33.75	33.5	59.5		Mdg_17g004010	78	70.75	121.25	37.25	36.5	87.5
					Mdg_02g007400	Mdg_01g018660	Mdg_01g017680		Mdg_16g002480		Mdg_15g037710				Mdg_14g013460	105.75	69	18	95.25	57.25	55.25		Mdg_14g013460	136	76.5	25.5	109.75	43.75	51.5
					Mdg_02g007610	Mdg_01g018670	Mdg_01g017700		Mdg_16g006960		Mdg_15g038130				Mdg_05g007970	235.25	47	18.5	54.25	71.25	53.25		Mdg_05g007970	16.75	45	16.5	35.75	57.25	41.25
					Mdg_02g007700	Mdg_01g018750	Mdg_01g017710		Mdg_16g008340		Mdg_16g000600				Mdg_16g019670	39	53.25	42	11.75	2.5	3		Mdg_16g019670	52.5	34.25	35.75	36.25	28.25	39.25
					Mdg_02g007820	Mdg_01g018940	Mdg_01g017750		Mdg_16g009750		Mdg_16g001510				Mdg_05g031970	82.25	51.75	46.5	37	37.75	41		Mdg_05g031970	24.5	36	26.5	23.5	32.25	41
					Mdg_02g007850	Mdg_01g018960	Mdg_01g017830		Mdg_16g009780		Mdg_16g001820				Mdg_03g007020	409	865.25	977	365.5	1109.75	2671.75		Mdg_03g007020	24.25	113	380.75	92	431.25	741.5
					Mdg_02g007990	Mdg_01g018980	Mdg_01g017840		Mdg_16g010240		Mdg_16g004450				Mdg_03g007960	1.5	44.5	72.75	11.25	0	0		Mdg_03g007960	68.75	47.75	46	82	38.5	21.25
					Mdg_02g008170	Mdg_01g019010	Mdg_01g017850		Mdg_16g011920		Mdg_16g006250				Mdg_15g003590	2	16.5	117.25	0.25	4.75	36.25		Mdg_15g003590	0.75	0	31.75	0	0	16.75
					Mdg_02g008220	Mdg_01g019030	Mdg_01g017910		Mdg_16g013010		Mdg_16g006350				Mdg_17g004360	750.75	169	79.25	301	96.5	56.75		Mdg_17g004360	524.75	125.5	101.25	366.25	108.25	55.5
					Mdg_02g008480	Mdg_01g019090	Mdg_01g017960		Mdg_16g014330		Mdg_16g007950				Mdo_PanGene897.g1	13.25	20.25	48.75	7.75	9.25	19.5		Mdo_PanGene897.g1	45.25	27.25	77.25	23.25	23.5	55.5
					Mdg_02g008490	Mdg_01g019130	Mdg_01g017990		Mdg_16g017590		Mdg_16g009170				Mdg_14g001880	4.75	0.75	0.5	4.25	5	2.25		Mdg_14g001880	1.5	9.25	0.5	1.5	2.25	1.25
					Mdg_02g008510	Mdg_01g019150	Mdg_01g018030		Mdg_16g019670		Mdg_16g010920				Mdg_04g014810	339.25	220	111.75	163.25	87.25	93.25		Mdg_04g014810	167.25	148	140.5	146.25	91.25	135
					Mdg_02g008520	Mdg_01g019250	Mdg_01g018070		Mdg_16g021720		Mdg_16g011240				Mdg_12g014450	375.75	1168	739.5	199.25	466.25	632.25		Mdg_12g014450	81	279	324.25	138	236.25	373.75
					Mdg_02g008620	Mdg_01g019280	Mdg_01g018190		Mdg_16g021850		Mdg_16g011320				Mdg_13g008040	5.25	32.75	47.5	1.25	11.25	18.75		Mdg_13g008040	2.25	4	16.75	2.5	14.75	24
					Mdg_02g008650	Mdg_01g019300	Mdg_01g018210		Mdg_16g022590		Mdg_16g012630				Mdg_09g006360	2592.25	7752.25	6251	1662.5	2590	3243		Mdg_09g006360	1991.5	1585.5	1725	1290	1246	1664.75
					Mdg_02g008710	Mdg_01g019320	Mdg_01g018250		Mdg_16g025530		Mdg_16g014870				Mdg_05g001020	3.5	6.75	6.5	0	0.75	0		Mdg_05g001020	6	6.5	3	0.5	1.25	1
					Mdg_02g008730	Mdg_01g019400	Mdg_01g018260		Mdg_16g025660		Mdg_16g015980				Mdg_06g004380	131.25	194.5	106.25	180.75	128.5	74.25		Mdg_06g004380	214.5	185.25	160.75	141.25	102.25	93
					Mdg_02g008740	Mdg_01g019410	Mdg_01g018270		Mdg_17g000030		Mdg_16g016680				Mdg_09g022000	1020	1095.25	1871.25	623.25	647.5	1044.5		Mdg_09g022000	541.75	519.25	1001.5	843.25	534.25	857.25
					Mdg_02g008760	Mdg_01g019420	Mdg_01g018290		Mdg_17g001000		Mdg_16g017550				Mdg_16g025290	2	9.25	19.75	1	0	6.25		Mdg_16g025290	1.25	1	18	0	1	9.5
					Mdg_02g008810	Mdg_01g019450	Mdg_01g018330		Mdg_17g002350		Mdg_16g017670				Mdg_03g013250	46.5	89.25	82.25	46	43.75	50.75		Mdg_03g013250	42.5	70.75	82.75	28.25	38.25	70.75
					Mdg_02g008820	Mdg_01g019500	Mdg_01g018410		Mdg_17g004010		Mdg_16g018750				Mdg_03g017650	7	3.75	3.5	15.25	11.25	15.75		Mdg_03g017650	23.25	10	7.5	22.25	8.25	14.5
					Mdg_02g008910	Mdg_01g019560	Mdg_01g018500		Mdg_17g004440		Mdg_16g025280				Mdg_03g018780	50.75	61.5	81.5	17.25	28.25	27.75		Mdg_03g018780	39.5	53.5	76.5	69.5	93.25	102.25
					Mdg_02g008930	Mdg_01g019600	Mdg_01g018540		Mdg_17g007220		Mdg_16g025290				Mdg_13g002620	0.25	85.25	23.5	1	191.25	314.75		Mdg_13g002620	0	4.25	1.75	0	26.25	8.5
					Mdg_02g009020	Mdg_01g019610	Mdg_01g018670		Mdg_17g007230		Mdg_16g025670				Mdg_07g016470	47.75	39.25	38.25	13.5	22.75	27.5		Mdg_07g016470	2.25	7.5	9.5	9.5	8.75	8
					Mdg_02g009040	Mdg_01g019640	Mdg_01g018690		Mdg_17g008230		Mdg_17g003140				Mdg_13g015210	15.25	13.25	26.5	14	6.25	12		Mdg_13g015210	21	9	21	9.5	9.25	33.5
					Mdg_02g009060	Mdg_01g019720	Mdg_01g018750		Mdg_17g008660		Mdg_17g003980				PanRef2402.g1	4.75	45.5	475.25	4	0	0.25		PanRef2402.g1	22	41.25	62.75	18.25	42.75	35.25
					Mdg_02g009110	Mdg_01g019790	Mdg_01g018810		Mdg_17g008930		Mdg_17g004360				Mdg_05g009290	23	179	410.5	193	271	866.75		Mdg_05g009290	12	16	174	3.5	8	165.75
					Mdg_02g009120	Mdg_01g019870	Mdg_01g018930		Mdg_17g012240		Mdg_17g006980				Mdg_02g001810	34.75	111.25	192.25	42.75	191.5	707		Mdg_02g001810	33.5	50.5	96.5	58.75	86.25	162.75
					Mdg_02g009270	Mdg_01g019890	Mdg_01g018940		Mdg_17g012460		Mdg_17g007300				Mdg_05g031010	25.5	4	11	32.25	13	10.5		Mdg_05g031010	66.5	8.5	6.75	41.25	2.5	5.75
					Mdg_02g009280	Mdg_01g019900	Mdg_01g018960		Mdg_17g014970		Mdg_17g007710				Mdg_13g015850	73.5	107.5	69.5	44.5	51.25	35.25		Mdg_13g015850	55	70	87.75	65.25	109.25	88.5
					Mdg_02g009320	Mdg_01g019930	Mdg_01g018980		Mdg_17g015140		Mdg_17g008120				Mdg_06g002970	51.75	39.25	22.5	61.25	65.75	65.25		Mdg_06g002970	121.75	122.5	43.75	157.75	114.75	65
					Mdg_02g009390	Mdg_01g020000	Mdg_01g019010		Mdg_17g015310		Mdg_17g010500				Mdg_12g022210	37	21.25	18.25	19	13	17.5		Mdg_12g022210	0.75	2.75	2.75	16.75	14.75	7.25
					Mdg_02g009440	Mdg_01g020060	Mdg_01g019080		Mdg_17g015550		Mdg_17g018490				Mdg_02g023720	170.75	282.25	540.75	105.75	132.5	337.25		Mdg_02g023720	284.75	267	780.25	173.25	154	724
					Mdg_02g009510	Mdg_01g020070	Mdg_01g019090		Mdg_17g017020		Mdg_17g018640				Mdg_09g012890	105.25	55.25	59	26	25.5	36.5		Mdg_09g012890	3.5	7.75	18.75	10	12.5	20.75
					Mdg_02g009520	Mdg_01g020080	Mdg_01g019100		Mdg_17g017210		Mdg_17g018800				Mdg_14g020330	19.75	28.5	35.75	4.25	0	0.5		Mdg_14g020330	20.25	27	35.25	37.75	35.25	40
					Mdg_02g009590	Mdg_01g020110	Mdg_01g019130		Mdg_17g018490		Mdg_17g021410				Mdg_15g018250	7.25	11	9.5	20.25	41.75	57		Mdg_15g018250	16	33.25	42.25	18.5	24.25	71.75
					Mdg_02g009760	Mdg_01g020120	Mdg_01g019150		Mdg_17g020100		Mdg_17g022000				Mdg_01g008420	697	107.5	176	256.5	11.5	41.75		Mdg_01g008420	124.5	79	175.5	252.75	88.5	166
					Mdg_02g009790	Mdg_01g020130	Mdg_01g019200		Mdg_17g022130		Mdg_17g023350				Mdg_15g014790	54.5	63.5	129.25	18.75	44.5	105.25		Mdg_15g014790	60.75	65.25	179.75	46.5	23.25	243.5
					Mdg_02g009800	Mdg_01g020150	Mdg_01g019260		Mdg_17g022390		Mdg_17g023550				Mdg_02g006900	37.25	70.25	109.5	57.5	102.25	189		Mdg_02g006900	21.5	11.75	31.25	9.75	9	16
					Mdg_02g009830	Mdg_01g020160	Mdg_01g019300		Mdg_17g022870		Mdg_17g025450				Mdg_13g019140	0	0.5	28.25	0	1	5.5		Mdg_13g019140	2	0	8.5	2.25	1.75	2
					Mdg_02g009990	Mdg_01g020170	Mdg_01g019310		Mdg_17g024490		Mdg_17g025470				Mdg_14g022040	28	26.5	45	48	47.25	68.25		Mdg_14g022040	6.25	5.5	3	3.25	3	7.25
					Mdg_02g010030	Mdg_01g020260	Mdg_01g019320		Mdg_17g025090		Mdg_scaffold101g000040				Mdg_04g005170	0	0	0	7.5	5.25	6.5		Mdg_04g005170	13.25	8.5	12.25	5.5	8.25	8.5
					Mdg_02g010120	Mdg_01g020290	Mdg_01g019420		Mdg_scaffold120g000020		Mdg_scaffold120g000010				Mdo_PanGene641.g1	13	8.75	11.75	19.5	23.75	66.5		Mdo_PanGene641.g1	18.5	15.5	121.75	24.75	12	69
					Mdg_02g010150	Mdg_01g020310	Mdg_01g019500		Mdg_scaffold120g000030		Mdg_scaffold120g000040				Mdg_11g007550	294.5	950	948.75	290.5	487	556.5		Mdg_11g007550	590	835.5	1051.25	390.25	717.75	862
					Mdg_02g010240	Mdg_01g020350	Mdg_01g019540		Mdg_scaffold151g000010		Mdg_scaffold141g000150				Mdg_07g005980	59.75	78.25	51.25	15	43	28.5		Mdg_07g005980	37.25	41.75	20.75	22.75	46.75	41.25
					Mdg_02g010330	Mdg_01g020400	Mdg_01g019560		Mdg_scaffold212g000040		Mdg_scaffold144g000080				PanRef674.g1	29.75	30.5	28.25	23.25	10.25	14		PanRef674.g1	78.5	45.5	37.5	86.5	57	55.75
					Mdg_02g010710	Mdg_01g020440	Mdg_01g019600		Mdg_scaffold227g000020		Mdg_scaffold153g000010				Mdg_15g021460	11	14.25	14	1.5	2.75	6.25		Mdg_15g021460	4.25	8.75	9.25	11	9.25	12.25
					Mdg_02g010720	Mdg_01g020460	Mdg_01g019610		Mdg_scaffold314g000020		Mdg_scaffold183g000040				Mdg_11g002780	91	115.25	140.75	61.5	41.5	76.5		Mdg_11g002780	81	58.25	58.5	65.25	51	32.75
					Mdg_02g010730	Mdg_01g020500	Mdg_01g019620		Mdg_scaffold497g000020		Mdg_scaffold341g000030				Mdg_11g020970	174.25	216	114.75	133	137.5	47.75		Mdg_11g020970	65	70.75	46.25	55.75	36.25	23
					Mdg_02g010750	Mdg_01g020590	Mdg_01g019640		Mdg_scaffold503g000010		Mdg_scaffold505g000010				PanRef492.g1	2.5	21.5	15.25	74	135.25	69.5		PanRef492.g1	5	0.5	5.75	0	3.5	10.25
					Mdg_02g010840	Mdg_01g020600	Mdg_01g019680		Mdg_scaffold650g000010		Mdg_scaffold722g000020				Mdg_05g014990	201	475	383.75	251.75	608.25	856.75		Mdg_05g014990	96	397.25	275.25	148.75	879.25	376.75
					Mdg_02g010880	Mdg_01g020610	Mdg_01g019720		Mdg_scaffold650g000030		Mdg_scaffold754g000010				Mdg_14g013070	17.25	35	56.75	2.25	7.75	15.25		Mdg_14g013070	27.25	7.75	18.75	20.25	13.75	39.25
					Mdg_02g010940	Mdg_01g020650	Mdg_01g019840		Mdg_scaffold691g000010		Mdg_scaffold757g000030				Mdg_15g001150	34	141.75	383.5	32.5	62.5	203.75		Mdg_15g001150	1.75	5	51.75	0	0.5	15
					Mdg_02g011040	Mdg_01g020750	Mdg_01g019870		Mdg_scaffold807g000010		Mdg_scaffold776g000010				Mdg_06g003150	120	228.5	300	85	100.25	103		Mdg_06g003150	169.25	73.5	184.75	98.25	28	161.25
					Mdg_02g011100	Mdg_01g020760	Mdg_01g019890		Mdg_scaffold827g000010		Mdg_scaffold782g000020				Mdg_14g003970	11.75	3.25	6	3.75	0	2		Mdg_14g003970	17.75	5.75	14.5	10.5	2.25	6
					Mdg_02g011130	Mdg_01g020800	Mdg_01g019930		Mdg_scaffold831g000010		Mdg_scaffold853g000040				Mdg_10g003860	10.75	16.5	25.5	27	19.25	36.75		Mdg_10g003860	23.5	25	59.75	23	29.5	30.75
					Mdg_02g011150	Mdg_01g020810	Mdg_01g020060		Mdg_scaffold841g000030		Mdo_PanGene1495.g1				Mdg_11g024380	12.5	11.75	3.5	138	148.25	79		Mdg_11g024380	79.75	80.75	33.25	123.25	128.5	32
					Mdg_02g011210	Mdg_01g020920	Mdg_01g020070		Mdg_scaffold844g000010		Mdo_PanGene1734.g1				Mdg_17g022390	31.75	29.5	18.5	11.75	10.75	12.75		Mdg_17g022390	39.75	12.75	13	23.5	10	14
					Mdg_02g011260	Mdg_01g020930	Mdg_01g020090		Mdg_scaffold852g000030		Mdo_PanGene1768.g1				Mdg_05g017230	35.5	28.75	12.5	29.25	65.25	27.25		Mdg_05g017230	21.75	31.5	5.25	9.75	22.25	4.5
					Mdg_02g011350	Mdg_01g020980	Mdg_01g020110		Mdg_scaffold85g000050		Mdo_PanGene2004.g1				Mdg_11g001410	5	4.75	3.75	10.5	8.5	10.5		Mdg_11g001410	5.75	1.75	7.5	6	3.25	1.75
					Mdg_02g011370	Mdg_01g021000	Mdg_01g020120		Mdg_scaffold866g000180		Mdo_PanGene446.g1				Mdg_17g006980	32.25	51.5	89	73.75	112	115.25		Mdg_17g006980	129.25	127	373.25	106.25	125.25	182.5
					Mdg_02g011460	Mdg_02g000020	Mdg_01g020130		Mdg_scaffold88g000020		Mdo_PanGene53.g1				Mdg_12g011320	2713.5	1058.25	831.75	67	16	43		Mdg_12g011320	241.5	75.5	144	134.75	23.75	47.25
					Mdg_02g011500	Mdg_02g000100	Mdg_01g020140		Mdo_PanGene1078.g1		Mdo_PanGene540.g1				Mdg_05g027100	11.75	7.75	129.5	4	12.75	118.25		Mdg_05g027100	38.5	13.25	80.25	9.5	4	71.5
					Mdg_02g011650	Mdg_02g000130	Mdg_01g020160		Mdo_PanGene108.g1		Mdo_PanGene543.g1				Mdg_07g018340	97	188.25	355.25	16.5	28.5	52.75		Mdg_07g018340	41	69.75	55.25	52.25	91	97.5
					Mdg_02g011870	Mdg_02g000140	Mdg_01g020200		Mdo_PanGene1393.g1		Mdo_PanGene641.g1				Mdg_16g022590	24.5	27.75	19.75	32.25	30.75	17		Mdg_16g022590	40	31.75	10.25	23	17	7
					Mdg_02g011970	Mdg_02g000210	Mdg_01g020220		Mdo_PanGene1618.g1		Mdo_PanGene669.g1				Mdg_15g038690	99.25	250.25	49.75	43.5	68.5	22.5		Mdg_15g038690	20.5	32.75	38	21.5	15.25	48
					Mdg_02g011990	Mdg_02g000250	Mdg_01g020260		Mdo_PanGene1735.g1		Mdo_PanGene966.g1				Mdg_15g009980	1534	2168.5	2225.5	2713.25	3242	3184.75		Mdg_15g009980	2600.5	3906.75	2889.75	4056.75	5137.75	2678.25
					Mdg_02g012030	Mdg_02g000270	Mdg_01g020290		Mdo_PanGene222.g1		PanRef1056.g1				Mdg_11g015740	6	8.75	15	4	1.75	8		Mdg_11g015740	12.75	3.25	41.5	6.25	4.5	20.75
					Mdg_02g012110	Mdg_02g000280	Mdg_01g020350		Mdo_PanGene610.g1		PanRef1102.g1				Mdg_17g025010	34.75	57	48.75	184	165	180		Mdg_17g025010	420	463	458.75	311.5	216.25	512.25
					Mdg_02g012120	Mdg_02g000310	Mdg_01g020400		Mdo_PanGene897.g1		PanRef1123.g1				Mdg_03g003870	89.75	92.75	63.25	50.25	43.25	51.5		Mdg_03g003870	24.25	10.5	16.25	22.5	24.5	16.5
					Mdg_02g012230	Mdg_02g000460	Mdg_01g020440		PanRef1070.g1		PanRef1267.g1				Mdg_07g008620	0	0	0	4	7.25	11.75		Mdg_07g008620	8.5	6.5	12.5	10.5	13.25	22.5
					Mdg_02g012240	Mdg_02g000490	Mdg_01g020460		PanRef1145.g1		PanRef1298.g1				Mdg_12g019910	257	194	112.5	171	180.25	183.25		Mdg_12g019910	80.75	77.25	43	74.75	77.25	26.25
					Mdg_02g012440	Mdg_02g000600	Mdg_01g020580		PanRef1650.g1		PanRef1423.g1				Mdg_scaffold141g000150	490	142	124.25	28.25	10.75	20		Mdg_scaffold141g000150	138	71.25	70.25	90.75	44.75	44.5
					Mdg_02g012480	Mdg_02g000650	Mdg_01g020590		PanRef17.g1		PanRef1694.g1				Mdg_01g015790	198.25	164.75	141.25	76.5	38.25	100.75		Mdg_01g015790	163	150	258	240	230.5	281.75
					Mdg_02g012490	Mdg_02g000660	Mdg_01g020750		PanRef1988.g1		PanRef1903.g1				Mdg_05g028260	7.25	5	18.5	5.75	12	71.5		Mdg_05g028260	12.5	9.5	19.75	2.25	4.75	6.25
					Mdg_02g012580	Mdg_02g000700	Mdg_01g020760		PanRef204.g1		PanRef202.g1				Mdg_02g002150	57.25	163.75	347.75	92.5	136.5	510		Mdg_02g002150	88.5	188	204.75	136.5	192.75	214.25
					Mdg_02g012600	Mdg_02g000750	Mdg_01g020800		PanRef2129.g1		PanRef2108.g1				Mdg_07g008410	0	0.25	0	4.5	5	7.25		Mdg_07g008410	4.5	4.25	8.75	5.5	2.5	2.25
					Mdg_02g012610	Mdg_02g000820	Mdg_01g020810		PanRef2137.g1		PanRef2169.g1				Mdg_06g015720	0.5	2	2.5	75.25	88.5	99.75		Mdg_06g015720	1.5	6.5	7.25	0	0	0
					Mdg_02g012700	Mdg_02g000830	Mdg_01g020900		PanRef2213.g1		PanRef2216.g1				Mdg_15g009340	54	56	93.25	105	61.5	72.5		Mdg_15g009340	85.25	108.5	223	95.5	60.25	120.5
					Mdg_02g012980	Mdg_02g000840	Mdg_01g020920		PanRef2242.g1		PanRef2230.g1				Mdg_05g025640	7.25	13	16.5	7.5	4.75	6.5		Mdg_05g025640	5.5	8.25	10.75	14.25	5.75	7
					Mdg_02g013080	Mdg_02g000870	Mdg_01g020930		PanRef2317.g1		PanRef2355.g1				Mdg_08g005240	2.5	1.5	3.5	4	6.25	8.75		Mdg_08g005240	4.25	3.25	4	2.75	3.75	10.25
					Mdg_02g013110	Mdg_02g000880	Mdg_01g020980		PanRef239.g1		PanRef2368.g1				Mdg_03g011750	174.75	155.5	107.5	270	385.25	303		Mdg_03g011750	65.5	122.25	30.75	113.75	222.25	49
					Mdg_02g013200	Mdg_02g001010	Mdg_01g021030		PanRef2430.g1		PanRef2370.g1				Mdg_07g017240	17.25	14.5	8.25	20.5	25	23		Mdg_07g017240	25.5	27.5	31	40.5	29.75	21.25
					Mdg_02g013230	Mdg_02g001020	Mdg_02g000020		PanRef2440.g1		PanRef2402.g1				Mdg_11g021190	16.5	53.5	90.25	12.75	25.75	49.5		Mdg_11g021190	8.5	15.75	14.5	25	30.5	37.75
					Mdg_02g013270	Mdg_02g001050	Mdg_02g000030		PanRef2500.g1		PanRef2403.g1				Mdg_10g020940	18	58.75	755.25	22.25	80.5	373.75		Mdg_10g020940	35.25	68.5	633.25	43	37.5	660.75
					Mdg_02g013310	Mdg_02g001070	Mdg_02g000120		PanRef287.g1		PanRef2407.g1				Mdg_10g024980	0.5	0	0	8.25	6.25	6.75		Mdg_10g024980	3.75	4.25	6.5	14.75	8.25	10.5
					Mdg_02g013350	Mdg_02g001080	Mdg_02g000130		PanRef470.g1		PanRef2430.g1				Mdg_scaffold88g000030	80.5	249.75	212.75	165.5	238.75	257.5		Mdg_scaffold88g000030	188.75	817	1304.75	218.5	526	894.75
					Mdg_02g013680	Mdg_02g001100	Mdg_02g000210		PanRef48.g1		PanRef269.g1				Mdg_17g007300	14.75	8	3.75	10	24.5	31.5		Mdg_17g007300	17.25	23.5	14.25	15.75	21	26.75
					Mdg_02g013820	Mdg_02g001110	Mdg_02g000250		PanRef492.g1		PanRef319.g1				Mdg_17g025580	683	279	73.25	478.5	88.5	107.5		Mdg_17g025580	445.5	117.75	39.5	393.25	61.25	33.75
					Mdg_02g013940	Mdg_02g001160	Mdg_02g000270		PanRef65.g1		PanRef616.g1				Mdg_04g005000	22.25	12	55.75	14	4	29.25		Mdg_04g005000	52.5	10	51.25	17	1.75	49.25
					Mdg_02g014070	Mdg_02g001170	Mdg_02g000280		PanRef756.g1		PanRef674.g1				Mdg_09g001140	148.75	183.25	93.75	73.75	123.25	76.25		Mdg_09g001140	82	119.25	69.5	89.75	84	106.75
					Mdg_02g014090	Mdg_02g001230	Mdg_02g000310		PanRef769.g1		PanRef721.g1				Mdg_10g004530	12.5	17.5	6	14	16.75	25.25		Mdg_10g004530	9	10	9.75	14.75	10.25	19.5
					Mdg_02g014160	Mdg_02g001290	Mdg_02g000530				PanRef754.g1				Mdg_14g019200	282.5	100.75	45.25	74	64	54.75		Mdg_14g019200	76.5	265	53.25	160.5	319.5	149.25
					Mdg_02g014300	Mdg_02g001310	Mdg_02g000540				PanRef978.g1				Mdg_04g002570	236	252	334.25	228.5	238	196		Mdg_04g002570	227	109.5	436	208	84	252.25
					Mdg_02g014330	Mdg_02g001330	Mdg_02g000600								Mdg_15g037710	99.25	374.5	394.25	25	59.25	72.25		Mdg_15g037710	43.75	122	121	20.75	32	35.5
					Mdg_02g014390	Mdg_02g001340	Mdg_02g000630								Mdg_16g014870	22	13.75	36.5	50.25	29.75	52.75		Mdg_16g014870	49	23.5	45.25	44.75	20	21.5
					Mdg_02g014530	Mdg_02g001410	Mdg_02g000660								Mdg_12g001680	153	239.5	141	86	54.25	84.5		Mdg_12g001680	202.5	178.25	265	150.75	196.25	157
					Mdg_02g014550	Mdg_02g001450	Mdg_02g000820								Mdg_09g003200	343.25	712	1021	216	248.75	383.5		Mdg_09g003200	128	107	189.25	99.5	50.25	106.5
					Mdg_02g014600	Mdg_02g001460	Mdg_02g000830								Mdg_17g003980	390.25	277.5	458.25	280.75	251.5	178.75		Mdg_17g003980	280	197.25	104.75	276	185.25	54
					Mdg_02g014650	Mdg_02g001510	Mdg_02g000840								Mdg_15g002920	689	175	100	760.5	259.5	74.5		Mdg_15g002920	818.75	279.25	181	810.5	224.25	78.75
					Mdg_02g014680	Mdg_02g001520	Mdg_02g000850								Mdg_15g015330	77	59.5	34.25	83	61.25	73.75		Mdg_15g015330	59.5	63.5	34.5	97.25	47.5	46.25
					Mdg_02g014780	Mdg_02g001530	Mdg_02g000870								Mdg_16g017550	330.75	246.75	172	162.25	111.25	100.5		Mdg_16g017550	366.25	220.75	274	367.75	180.25	171.5
					Mdg_02g014900	Mdg_02g001630	Mdg_02g000880								Mdg_10g009590	4.25	11	21.25	1.5	5	1.25		Mdg_10g009590	6.75	3.75	0.25	1.5	2.25	0.75
					Mdg_02g015160	Mdg_02g001810	Mdg_02g001020								Mdg_06g004790	98	126.25	182.75	59.5	75	117		Mdg_06g004790	87.25	80.75	80.25	75.5	75.25	126
					Mdg_02g015170	Mdg_02g001940	Mdg_02g001040								Mdg_scaffold151g000020	28	45.25	23.75	121.25	170.5	148		Mdg_scaffold151g000020	136.5	255.5	190	131.25	153.25	220.5
					Mdg_02g015200	Mdg_02g002000	Mdg_02g001100								Mdg_02g010230	34.25	70	56.75	31	29.75	20		Mdg_02g010230	37	43.75	98.25	17	34.75	81.25
					Mdg_02g015290	Mdg_02g002050	Mdg_02g001110								Mdg_11g013850	10.75	1.25	104	21	29	135.25		Mdg_11g013850	29.75	8.25	239	22.75	1.5	252.25
					Mdg_02g015370	Mdg_02g002100	Mdg_02g001160								Mdg_13g014560	4.25	2.75	2.5	1.5	0	0.75		Mdg_13g014560	10	4.75	16.25	1.5	2.5	0.5
					Mdg_02g015690	Mdg_02g002120	Mdg_02g001240								PanRef2213.g1	18.25	10.5	13	3.75	1	2.75		PanRef2213.g1	5.5	4.25	12.25	1.75	2.75	9.25
					Mdg_02g015800	Mdg_02g002180	Mdg_02g001290								Mdg_14g009900	23.25	36.75	25.5	62	86.5	79		Mdg_14g009900	74.75	203.25	142.5	107.5	155.25	217
					Mdg_02g015810	Mdg_02g002380	Mdg_02g001300								Mdg_05g002370	11.5	11.25	5	11.75	12	14.5		Mdg_05g002370	13.5	6	5.75	2.5	0.25	1.25
					Mdg_02g015830	Mdg_02g002530	Mdg_02g001340								Mdg_05g023940	20	40.25	26.75	11.5	18.25	19.75		Mdg_05g023940	22.5	20.25	14.75	12.5	9	16.5
					Mdg_02g015870	Mdg_02g002550	Mdg_02g001410								Mdg_15g005020	377	114.25	21.75	149.25	47	20.75		Mdg_15g005020	96	38	19.25	49.75	16.5	18.25
					Mdg_02g016090	Mdg_02g002680	Mdg_02g001450								Mdg_14g008700	720.5	2848.75	1749.5	506.75	843	1170.75		Mdg_14g008700	160.25	468	1068.75	208	805.5	1120.5
					Mdg_02g016230	Mdg_02g002800	Mdg_02g001470								Mdg_16g006350	713.5	1048.5	551	439.25	893	956.75		Mdg_16g006350	334.25	1439.5	421	228	1715	253.75
					Mdg_02g016300	Mdg_02g002860	Mdg_02g001510								Mdg_15g007610	355	44.5	47	279.25	21.25	50.25		Mdg_15g007610	383	61	90.25	487.75	29.25	74.25
					Mdg_02g016340	Mdg_02g002870	Mdg_02g001520								Mdg_07g025150	883	742	420.25	709.5	839.5	636.75		Mdg_07g025150	409	693.25	349	578.25	1244	503.25
					Mdg_02g016750	Mdg_02g002890	Mdg_02g001530								Mdg_06g015110	267	337.25	120	326.75	403.25	208.5		Mdg_06g015110	368.75	1237.75	246.75	589.75	1160.5	290
					Mdg_02g016830	Mdg_02g002900	Mdg_02g001630								Mdg_05g020150	99.25	84	96.75	78.5	40	26.25		Mdg_05g020150	136.75	72.25	82.25	60	43.5	40.25
					Mdg_02g016980	Mdg_02g002910	Mdg_02g001780								Mdg_07g015110	35.25	45	92.25	34.5	34.75	61.25		Mdg_07g015110	80	40	93.25	53	23.5	77.75
					Mdg_02g017080	Mdg_02g003070	Mdg_02g001810								Mdg_05g030070	480.5	522.75	1184.75	205.75	324	745		Mdg_05g030070	762.25	191.75	940.5	499.25	179	738.5
					Mdg_02g017140	Mdg_02g003080	Mdg_02g001870								Mdg_15g022830	41.25	95.5	143.75	37.25	36	55.25		Mdg_15g022830	16.75	17.25	27.75	20	8.75	11.75
					Mdg_02g017410	Mdg_02g003140	Mdg_02g001940								Mdg_15g024130	18.5	1035.25	1244.75	261	4070.5	7240		Mdg_15g024130	135.25	1225.75	1680.25	101.5	1162.75	2482.75
					Mdg_02g017440	Mdg_02g003190	Mdg_02g002050								Mdg_02g011370	66.5	91	64.75	7	5	3.75		Mdg_02g011370	12	10.25	1.75	6	3.25	5.5
					Mdg_02g017460	Mdg_02g003400	Mdg_02g002410								Mdg_12g014720	4837	8488.25	4938	6835.25	10387	8930.25		Mdg_12g014720	3497.5	6801	3716.25	5278	8431.75	5434.25
					Mdg_02g017550	Mdg_02g003470	Mdg_02g002510								Mdg_09g013300	8510.25	1272	201.75	5325.25	543	156.25		Mdg_09g013300	3021.25	977.25	172.5	5906.25	1372.5	301
					Mdg_02g017700	Mdg_02g003580	Mdg_02g002530								Mdg_10g013560	34.25	61.75	39	20.75	21.25	18.5		Mdg_10g013560	17.75	20.25	28.25	14	9.5	27
					Mdg_02g017730	Mdg_02g003650	Mdg_02g002700								Mdg_03g005800	34.75	31.25	37.25	22.25	8.5	13.5		Mdg_03g005800	52	90.75	108.75	90	118.5	98.25
					Mdg_02g017770	Mdg_02g003680	Mdg_02g002780								Mdg_15g006540	74	79.25	184.75	24.5	30.75	103		Mdg_15g006540	97.25	70	194.5	41.75	72.25	180
					Mdg_02g017800	Mdg_02g003700	Mdg_02g002800								Mdg_06g016690	68.5	358.5	749.25	204.75	230.5	432.75		Mdg_06g016690	239.5	337	674	130.75	105.75	241.5
					Mdg_02g017950	Mdg_02g003740	Mdg_02g002860								Mdg_08g020180	259	415.25	279.5	288.5	353.5	440		Mdg_08g020180	234.5	317.75	388	226.75	163.5	429.75
					Mdg_02g017990	Mdg_02g003750	Mdg_02g002870								Mdg_03g019150	0	1.25	0.75	16.75	21.25	36.25		Mdg_03g019150	14.25	18.25	33	33.5	23	22.5
					Mdg_02g018100	Mdg_02g003830	Mdg_02g002890								Mdg_08g022310	56.25	43.5	18.5	0.5	1	0.25		Mdg_08g022310	0.5	0	2.5	1	0.5	0
					Mdg_02g018110	Mdg_02g003870	Mdg_02g002910								Mdg_05g009460	59.25	156.75	514.25	29	46	244.75		Mdg_05g009460	199	49.75	380.5	69	22.25	385.5
					Mdg_02g018260	Mdg_02g003900	Mdg_02g002970								Mdg_05g004940	320.75	537	391.75	362	259.75	356.75		Mdg_05g004940	114.25	184	246.25	261.75	349.75	462
					Mdg_02g018270	Mdg_02g003910	Mdg_02g003000								Mdg_06g000210	54.25	115	63.25	28.75	25.75	54.25		Mdg_06g000210	78.25	148	111.75	74	157.75	178.25
					Mdg_02g018420	Mdg_02g003930	Mdg_02g003020								Mdg_05g030510	30	512.5	2106.5	22.25	128.25	1392.5		Mdg_05g030510	24.75	37.25	706	25.5	16.75	763
					Mdg_02g018580	Mdg_02g003960	Mdg_02g003070								Mdg_07g021940	29.5	48.5	37.75	48.25	70.75	56.75		Mdg_07g021940	32.5	39	35.75	17.75	18.5	24.75
					Mdg_02g018610	Mdg_02g003980	Mdg_02g003080								PanRef2355.g1	2.5	1.75	4.25	7.5	25	73.5		PanRef2355.g1	2	0.75	2.25	6	3.25	12.5
					Mdg_02g018740	Mdg_02g003990	Mdg_02g003140								Mdg_11g000780	216.25	161	178.25	49	19.5	45.75		Mdg_11g000780	59	86.25	122.25	43.75	88.25	71
					Mdg_02g019040	Mdg_02g004020	Mdg_02g003220								Mdg_10g006690	9.5	16	14.5	2	1.5	2.5		Mdg_10g006690	4.25	3.5	0.25	5.25	7	4
					Mdg_02g019050	Mdg_02g004030	Mdg_02g003240								Mdg_16g016100	2.25	2	375.75	1.5	6	164.25		Mdg_16g016100	15.75	10.5	269.5	9.5	3	279
					Mdg_02g019210	Mdg_02g004190	Mdg_02g003290								Mdg_07g018030	326.75	393.75	662.5	100.75	173	692		Mdg_07g018030	148.5	122.25	334.25	257.25	92.5	379.75
					Mdg_02g019340	Mdg_02g004340	Mdg_02g003400								Mdg_05g010400	51.5	25.5	21.25	82.5	44.75	47.5		Mdg_05g010400	17.5	37.5	9.25	35.25	41.25	25.5
					Mdg_02g019390	Mdg_02g004360	Mdg_02g003460								Mdg_11g019760	31.75	68.5	42.25	38	92.75	111.5		Mdg_11g019760	14.75	37.5	25.25	30.75	89	47.25
					Mdg_02g019520	Mdg_02g004440	Mdg_02g003500								Mdg_scaffold88g000020	0.25	0	0.5	2.75	3.25	7		Mdg_scaffold88g000020	16	25	62.75	5.25	18	48.75
					Mdg_02g019560	Mdg_02g004460	Mdg_02g003530								Mdg_08g010480	32.25	67.25	8.75	67.25	782	680.5		Mdg_08g010480	12.25	63	9.5	25.25	101.5	24
					Mdg_02g019570	Mdg_02g004550	Mdg_02g003620								Mdg_08g003480	0	0.5	1.5	2.25	3.5	2		Mdg_08g003480	3.5	1.5	4.5	0.25	1.5	2
					Mdg_02g019600	Mdg_02g004560	Mdg_02g003650								Mdg_02g023810	18.5	1	38.5	91.75	6.5	36.25		Mdg_02g023810	112.25	3.25	30.75	34.5	1.5	41.25
					Mdg_02g019620	Mdg_02g004600	Mdg_02g003680								Mdg_08g005600	39.5	54.25	104.5	93.25	32.5	68		Mdg_08g005600	272	43	126	161.5	31.75	106.5
					Mdg_02g019640	Mdg_02g004660	Mdg_02g003700								Mdg_15g036940	3750	2230	281.75	5161	3491.75	2017.5		Mdg_15g036940	2963	5169.75	1620.5	2240	4078.25	1038.25
					Mdg_02g019670	Mdg_02g004690	Mdg_02g003720								Mdg_10g018550	20	69.25	50.75	33.25	87.25	176		Mdg_10g018550	12.75	51.75	44.25	30.25	48	86.25
					Mdg_02g019680	Mdg_02g004720	Mdg_02g003740								Mdo_PanGene1734.g1	4.5	24.75	240	21	0	0.25		Mdo_PanGene1734.g1	207.75	403.5	491	193	510	288.25
					Mdg_02g019740	Mdg_02g004780	Mdg_02g003750								Mdg_08g005790	31.25	53.5	25.75	19	17.75	17		Mdg_08g005790	20	24	20.25	18.25	39.75	18.25
					Mdg_02g019750	Mdg_02g004970	Mdg_02g003820								Mdg_15g015120	5.75	7	6.5	33.75	21	12.5		Mdg_15g015120	34.75	64.5	37.5	70.5	80.5	31.75
					Mdg_02g020230	Mdg_02g005000	Mdg_02g003830								Mdg_04g020970	12.25	5	3	62	33.5	40.5		Mdg_04g020970	37	25.75	26.75	59.75	28	28.25
					Mdg_02g020260	Mdg_02g005040	Mdg_02g003870								Mdg_04g016760	14.25	45.75	51.5	45.25	103.25	118.25		Mdg_04g016760	82.25	155.25	168.5	94.75	242.75	219.5
					Mdg_02g020380	Mdg_02g005080	Mdg_02g003880								Mdg_12g019390	53.25	41.25	43.75	26.75	22.25	20.75		Mdg_12g019390	20	12.75	18	19.25	14.75	6.25
					Mdg_02g020390	Mdg_02g005090	Mdg_02g003900								Mdg_15g003750	2.5	18.25	22	10.5	19.5	43.5		Mdg_15g003750	14	14.25	53.75	5.75	8.25	53.75
					Mdg_02g020400	Mdg_02g005100	Mdg_02g003910								Mdg_02g017730	12374.5	3479.25	105.75	969.25	218.75	11.75		Mdg_02g017730	2959	1434	87.5	796.25	769.25	10.5
					Mdg_02g020440	Mdg_02g005220	Mdg_02g003930								PanRef1056.g1	25	30.5	38.5	51.75	50	63		PanRef1056.g1	34.75	37.25	75.25	25.5	22.75	47.25
					Mdg_02g020520	Mdg_02g005290	Mdg_02g003960								Mdg_01g011130	80.5	74.75	461.25	19.75	12.75	79.25		Mdg_01g011130	98.75	136	491.5	64	68	246.5
					Mdg_02g020580	Mdg_02g005320	Mdg_02g003980								Mdg_09g011390	5726.5	2881.25	1874.25	5802	1179.75	734.75		Mdg_09g011390	7699.25	2971.75	1871.5	4855	2303.25	1111.25
					Mdg_02g020620	Mdg_02g005340	Mdg_02g003990								Mdg_15g008310	117.75	133.5	334	129.5	128	506.75		Mdg_15g008310	203	180	712.25	193.5	181.75	407.5
					Mdg_02g020730	Mdg_02g005350	Mdg_02g004020								Mdg_11g026120	92.25	7.75	21.25	121	16.75	74.75		Mdg_11g026120	120	10.25	3	68.75	4	11.75
					Mdg_02g020810	Mdg_02g005430	Mdg_02g004070								Mdg_09g014110	90	94.5	68.5	28	16.5	16.5		Mdg_09g014110	18	11	23.25	28.75	22.75	28
					Mdg_02g020840	Mdg_02g005460	Mdg_02g004180								Mdg_16g013010	83.75	16	486.5	42.25	11	182.25		Mdg_16g013010	812	18.5	205.75	306.5	9.5	221
					Mdg_02g020870	Mdg_02g005490	Mdg_02g004340								Mdg_16g025670	67.25	73.5	74.5	100.5	82.25	119		Mdg_16g025670	89.5	95.75	121.75	102.75	97.5	71.75
					Mdg_02g020900	Mdg_02g005520	Mdg_02g004360								Mdg_10g027670	14.25	44.25	242.75	32.25	51	213		Mdg_10g027670	64.5	43.75	279.25	37.25	48.75	281.5
					Mdg_02g020970	Mdg_02g005550	Mdg_02g004390								Mdg_05g013320	20	19.5	23	11.25	10.75	5.75		Mdg_05g013320	17.25	28.25	30.25	35.25	42	23.75
					Mdg_02g020980	Mdg_02g005570	Mdg_02g004440								Mdg_08g018180	1	0.75	1	225.75	209.5	294.75		Mdg_08g018180	205.75	175	236	159.75	171.5	147.5
					Mdg_02g021000	Mdg_02g005580	Mdg_02g004460								Mdg_11g025540	91.5	214.25	281	11.25	10.75	29.25		Mdg_11g025540	28.75	39.5	218.25	26	22.25	103.75
					Mdg_02g021080	Mdg_02g005590	Mdg_02g004490								Mdg_11g021340	3.75	9.5	98.75	4.25	18.5	60.75		Mdg_11g021340	4.25	28	143.75	6.75	13	94.5
					Mdg_02g021110	Mdg_02g005890	Mdg_02g004550								Mdg_16g018750	54	106.5	63.25	187	126.25	73.5		Mdg_16g018750	82.5	31	28.75	48	11.5	12.25
					Mdg_02g021140	Mdg_02g005910	Mdg_02g004560								Mdg_07g019800	9.5	29	1310.25	26.5	93	1005.5		Mdg_07g019800	85.75	33.75	1601.5	36.25	22.5	1578.25
					Mdg_02g021160	Mdg_02g005920	Mdg_02g004600								Mdg_15g017380	30.25	33	35.25	176	103.75	90.5		Mdg_15g017380	170.75	219.5	191.25	306.75	212.25	130
					Mdg_02g021170	Mdg_02g005930	Mdg_02g004610								Mdg_03g004170	42.5	44	42	1.25	3	2		Mdg_03g004170	8	4	1.75	10.5	7	8.75
					Mdg_02g021190	Mdg_02g005940	Mdg_02g004640								Mdg_05g011830	12.75	7.5	156.75	4.75	9	50		Mdg_05g011830	99.75	2.25	104	19.25	1	123.25
					Mdg_02g021200	Mdg_02g005990	Mdg_02g004660								Mdg_12g001180	6.25	61	90.75	9	33.5	59.25		Mdg_12g001180	35.25	59.5	192.75	22.75	91	111.75
					Mdg_02g021250	Mdg_02g006010	Mdg_02g004670								PanRef2500.g1	105.25	19	61	41.75	25.75	52.75		PanRef2500.g1	165	48.5	80.5	94.5	30.5	84.25
					Mdg_02g021310	Mdg_02g006020	Mdg_02g004680								Mdg_07g019920	245.75	343.25	729.25	269.5	459	774.5		Mdg_07g019920	525.5	265.5	540	350.25	209.75	534.5
					Mdg_02g021330	Mdg_02g006030	Mdg_02g004690								Mdg_14g021540	32	54	457.25	36.75	126	488.25		Mdg_14g021540	42.75	4.75	290.25	13.5	1.5	310.25
					Mdg_02g021360	Mdg_02g006210	Mdg_02g004740								Mdg_02g024500	2.5	6	8.5	5.25	20	17		Mdg_02g024500	15.75	40.5	36.5	19.5	34.75	65.25
					Mdg_02g021370	Mdg_02g006220	Mdg_02g004760								Mdg_02g018830	4.25	22.25	4.75	28.75	29.5	19.5		Mdg_02g018830	85.75	44	158.75	46.25	11.25	128.25
					Mdg_02g021490	Mdg_02g006300	Mdg_02g004980								Mdg_07g000650	1	3.25	97	13	14.5	121.5		Mdg_07g000650	46.5	20	91.75	35	6.75	63.75
					Mdg_02g021590	Mdg_02g006310	Mdg_02g005000								Mdg_12g020770	235.25	25.75	14.5	300	41.75	14.5		Mdg_12g020770	181	54	14.25	300	56.5	35.25
					Mdg_02g021640	Mdg_02g006380	Mdg_02g005040								Mdg_07g016590	282.5	315.75	578	40	82.75	170.5		Mdg_07g016590	32.5	19	475.75	32.25	21.25	266.25
					Mdg_02g021650	Mdg_02g006410	Mdg_02g005090								Mdg_05g032380	26	46.25	38	16	4.25	4		Mdg_05g032380	20.25	17.75	15.75	14.25	7.5	23
					Mdg_02g021660	Mdg_02g006440	Mdg_02g005100								Mdg_14g015240	0	0	0	29.75	13.25	14.75		Mdg_14g015240	39.5	17.5	35	32.25	29.25	26.25
					Mdg_02g021780	Mdg_02g006460	Mdg_02g005220								Mdg_03g019710	0	1	1	3.75	3.25	1.25		Mdg_03g019710	4.5	1.25	7	4.75	4.25	1.25
					Mdg_02g021820	Mdg_02g006540	Mdg_02g005310								Mdg_15g032470	2.25	2.25	3.25	0.5	0.5	0		Mdg_15g032470	6.75	2	2	1.25	1.5	1
					Mdg_02g021860	Mdg_02g006560	Mdg_02g005320								Mdg_05g028390	2.75	2	0.75	10	26.75	27		Mdg_05g028390	29.75	59	36.25	13	17.25	4.5
					Mdg_02g021870	Mdg_02g006580	Mdg_02g005330								Mdg_15g020900	11.25	5.5	7.5	12.75	29.75	26.75		Mdg_15g020900	17.25	14.25	21.75	8	15	22.25
					Mdg_02g021880	Mdg_02g006630	Mdg_02g005340								Mdg_01g017860	200.5	48.25	16.25	193	70	17.25		Mdg_01g017860	67.25	36.5	7.75	63.75	25.5	1.5
					Mdg_02g021900	Mdg_02g006680	Mdg_02g005420								Mdg_15g018300	31.75	27	27.75	66	64.25	55		Mdg_15g018300	48.25	65.5	52	81.5	72.25	41
					Mdg_02g021910	Mdg_02g006690	Mdg_02g005430								Mdg_01g001760	43	45.5	34.25	15.25	10.25	8		Mdg_01g001760	30.5	20.5	16	34.25	22.75	7
					Mdg_02g021960	Mdg_02g006760	Mdg_02g005460								Mdg_12g010030	1888.75	1034.75	1609.5	62.75	31.25	110		Mdg_12g010030	614	177.25	222.75	313.75	187.25	68.5
					Mdg_02g022060	Mdg_02g006900	Mdg_02g005490								Mdg_11g010980	1.5	7.25	6	3	12.25	17		Mdg_11g010980	2	7	15.75	4.75	5.25	30.25
					Mdg_02g022070	Mdg_02g006910	Mdg_02g005520								Mdg_08g012440	1.5	10.25	14.5	1	2.5	2		Mdg_08g012440	10.5	10	78.5	11.5	10	21
					Mdg_02g022170	Mdg_02g006980	Mdg_02g005530								Mdg_11g018250	29.25	29.5	37	50.5	44.75	47		Mdg_11g018250	33.75	20.5	64.25	23.5	31.5	39.75
					Mdg_02g022180	Mdg_02g007110	Mdg_02g005550								Mdg_08g012490	138.25	120.25	130	106.5	82	76		Mdg_08g012490	103.75	45.5	88	68.25	32.75	56.5
					Mdg_02g022190	Mdg_02g007140	Mdg_02g005580								Mdg_15g014760	15.25	23.5	47	16.25	31.5	51		Mdg_15g014760	39.5	25.5	76.25	25.75	23	75.5
					Mdg_02g022200	Mdg_02g007190	Mdg_02g005590								Mdg_13g010240	89.5	181.75	358.5	183	273	332.75		Mdg_13g010240	172.5	234.5	168.75	181	271	269.25
					Mdg_02g022210	Mdg_02g007230	Mdg_02g005610								Mdg_03g011680	60.25	49	407.5	53.25	61.75	356.5		Mdg_03g011680	94	25.25	350.25	37.25	22.5	186.25
					Mdg_02g022270	Mdg_02g007250	Mdg_02g005670								Mdg_05g011820	0.25	3	83.25	2.75	6.75	91		Mdg_05g011820	3.75	1	54.25	0	0	61
					Mdg_02g022290	Mdg_02g007270	Mdg_02g005820								Mdg_04g013340	245.75	751.5	368.75	93.75	310.75	598.25		Mdg_04g013340	129.75	535.25	600	142.75	583	951.5
					Mdg_02g022300	Mdg_02g007290	Mdg_02g005840								Mdg_06g001920	53	72.5	82.5	1.25	4	20.5		Mdg_06g001920	21.5	11.75	72.25	9.5	5.25	56.5
					Mdg_02g022310	Mdg_02g007310	Mdg_02g005850								Mdg_09g008770	90	76.5	283	30.5	30.25	131		Mdg_09g008770	256.25	137.25	1032	129.5	113.5	1121.5
					Mdg_02g022320	Mdg_02g007320	Mdg_02g005880								Mdg_17g004760	142.5	90.25	14.5	192.75	126.5	41		Mdg_17g004760	128.75	237.25	13.5	134.5	367.25	13.5
					Mdg_02g022330	Mdg_02g007340	Mdg_02g005890								Mdg_05g005010	16	12.25	11	5	3.25	0.5		Mdg_05g005010	6.25	8.75	4.25	14.25	13	16
					Mdg_02g022350	Mdg_02g007400	Mdg_02g005910								Mdg_08g010490	837.25	1733.75	1218.5	584.5	1817	2354.25		Mdg_08g010490	642	2445.25	3035	838.75	3737.5	3604.75
					Mdg_02g022380	Mdg_02g007420	Mdg_02g005920								Mdg_02g019640	38.75	58.75	60.25	6.25	23.75	24.25		Mdg_02g019640	10	14.5	22.5	6.25	25.25	30.5
					Mdg_02g022400	Mdg_02g007630	Mdg_02g005930								Mdg_14g002270	9.5	10.5	37.5	6.75	8.5	23.75		Mdg_14g002270	9.75	12.5	26	8.25	10.25	14.5
					Mdg_02g022470	Mdg_02g007670	Mdg_02g005940								PanRef2137.g1	23.25	33.5	23.25	17.25	16	10.75		PanRef2137.g1	27	22.25	21	11.75	24.75	12.75
					Mdg_02g022700	Mdg_02g007800	Mdg_02g005950								Mdg_02g024060	63.5	79.75	81.75	25.5	29.5	34		Mdg_02g024060	24.25	50.5	70	31.5	26.5	78
					Mdg_02g022720	Mdg_02g007810	Mdg_02g005990								Mdg_03g018040	245.5	214.25	214	71.5	74.75	74.75		Mdg_03g018040	82.75	60.25	39.75	60.25	55.5	20
					Mdg_02g022730	Mdg_02g007820	Mdg_02g006000								Mdg_05g015730	130.25	69.75	52.25	77.75	42.25	29.75		Mdg_05g015730	54.5	39.75	32.25	93	34.75	32.75
					Mdg_02g022990	Mdg_02g007840	Mdg_02g006010								Mdg_17g001000	3700.75	1198.75	406	3040.75	1472.25	684.5		Mdg_17g001000	1371.75	1877	436.75	2197.25	1962.75	468.5
					Mdg_02g023080	Mdg_02g007850	Mdg_02g006020								Mdg_01g017650	39.5	289.75	515.25	29.75	116.25	284		Mdg_01g017650	16.25	29.25	58.5	10.75	29.25	29.5
					Mdg_02g023150	Mdg_02g007910	Mdg_02g006220								Mdg_12g018250	499.75	657.5	888	570	501.25	498.75		Mdg_12g018250	816.25	922.5	1369.75	711	801.75	858.25
					Mdg_02g023190	Mdg_02g007930	Mdg_02g006290								Mdg_10g029380	8.75	11.5	1424.25	14	28.5	1045.5		Mdg_10g029380	60.5	59.75	1943.75	17.25	40.5	1728.25
					Mdg_02g023200	Mdg_02g007990	Mdg_02g006300								Mdg_scaffold505g000010	64.75	70.5	78	72.5	118.25	183.75		Mdg_scaffold505g000010	35.5	49	57.25	48.25	49	34.25
					Mdg_02g023210	Mdg_02g008000	Mdg_02g006310								Mdg_14g004260	3.75	2.5	1	33.5	11.5	18.5		Mdg_14g004260	20.5	9	22.5	12.5	4.5	2.5
					Mdg_02g023240	Mdg_02g008030	Mdg_02g006380								Mdg_05g002140	0	0.25	0.75	6.75	1.5	3		Mdg_05g002140	5.5	2.5	11.25	9	1.5	4
					Mdg_02g023260	Mdg_02g008070	Mdg_02g006390								Mdg_11g022660	24.25	87	59.5	13.25	37	28		Mdg_11g022660	33.25	53	54	21	33.5	65.75
					Mdg_02g023310	Mdg_02g008240	Mdg_02g006410								Mdg_09g006350	24265.8	20829.2	17999.2	9047.25	9213.75	9801.5		Mdg_09g006350	20055	11978.2	8626.5	11612	7679.25	7854.75
					Mdg_02g023500	Mdg_02g008260	Mdg_02g006440								Mdg_05g000500	2.5	1	0	7.5	4.75	6.75		Mdg_05g000500	8.5	4.5	4.5	7.75	5.5	15.25
					Mdg_02g023530	Mdg_02g008330	Mdg_02g006480								Mdg_15g022860	68	251.75	155	166.5	253.5	111		Mdg_15g022860	322	1364	1844	367.75	1296.5	1125.75
					Mdg_02g023540	Mdg_02g008350	Mdg_02g006490								Mdg_14g019550	2	20.25	648	8.75	22.25	175.75		Mdg_14g019550	19.25	11	750.25	8.75	12.5	542
					Mdg_02g023630	Mdg_02g008450	Mdg_02g006500								Mdg_03g003410	2.25	1.75	1	0	0	0		Mdg_03g003410	1.5	1.5	3.25	5	7	9.5
					Mdg_02g023640	Mdg_02g008460	Mdg_02g006540								Mdg_10g011170	11.25	4.75	1.75	58.75	25	26		Mdg_10g011170	89.75	38	45	62	41	26
					Mdg_02g023650	Mdg_02g008480	Mdg_02g006560								Mdg_09g006770	135.5	123.5	43.75	144.25	180.25	92		Mdg_09g006770	136	137	96.25	140	267.5	103
					Mdg_02g023670	Mdg_02g008490	Mdg_02g006580								Mdg_07g000460	1.75	14.25	88.25	2.75	33.75	58.75		Mdg_07g000460	3.25	1.75	24.25	11	2	54.75
					Mdg_02g023790	Mdg_02g008510	Mdg_02g006630								PanRef1267.g1	246.5	708	446.5	64.75	305.5	368.25		PanRef1267.g1	48.5	91.75	62.5	90.25	139.25	99.75
					Mdg_02g023840	Mdg_02g008520	Mdg_02g006750								Mdg_04g001270	25.25	27.75	18.75	34.25	33.25	31.5		Mdg_04g001270	26	50.25	102.75	45	35.75	80.5
					Mdg_02g023850	Mdg_02g008550	Mdg_02g006830								Mdg_03g002200	14.5	20.5	24.25	36.75	38.75	75.75		Mdg_03g002200	28.75	37	78.75	18.25	45.5	65.75
					Mdg_02g023900	Mdg_02g008570	Mdg_02g007110								Mdg_02g022170	61.5	58	124	152	116.75	267.25		Mdg_02g022170	230	200.75	335.75	233.75	110.75	309.25
					Mdg_02g023970	Mdg_02g008650	Mdg_02g007140								Mdg_08g006090	2	2	1.25	9.5	4.75	8.75		Mdg_08g006090	23.25	51.75	37	44	57	37.5
					Mdg_02g023980	Mdg_02g008710	Mdg_02g007170								Mdg_04g000290	17729	16481.5	15763	3784.75	2567.5	6160.25		Mdg_04g000290	2841.75	4934.75	6215.75	2814.25	3368.75	3567.25
					Mdg_02g023990	Mdg_02g008750	Mdg_02g007190								Mdg_17g017210	117.75	144.75	85.25	53.75	70	78.5		Mdg_17g017210	71	77.5	54.75	26.5	34	37.5
					Mdg_02g024000	Mdg_02g008760	Mdg_02g007230								Mdg_04g018440	14.25	34.25	104	32.5	99.5	179.75		Mdg_04g018440	22.75	75.5	44	52.25	95	51.75
					Mdg_02g024010	Mdg_02g008780	Mdg_02g007250								Mdg_17g025450	319.75	57.5	14.25	48	3.5	6		Mdg_17g025450	293.25	92	55.75	205.75	76	33.5
					Mdg_02g024020	Mdg_02g008790	Mdg_02g007310								Mdg_10g029770	113	51.75	46.5	198.25	72.75	65.25		Mdg_10g029770	303.25	122.75	54.75	233.75	61.75	32.25
					Mdg_02g024060	Mdg_02g008810	Mdg_02g007320								Mdg_03g020600	4.5	2.75	2.75	0.25	0.25	0		Mdg_03g020600	2.25	0.75	0.5	0	0.25	0.5
					Mdg_02g024140	Mdg_02g008820	Mdg_02g007340								Mdg_07g001640	0	0.75	1.5	1.75	3	6.5		Mdg_07g001640	11.25	14.25	15.5	1.75	5.25	19.75
					Mdg_02g024220	Mdg_02g008910	Mdg_02g007380								Mdg_05g017430	5.75	12.25	6	3	1.75	6		Mdg_05g017430	7.5	4.25	8	1	8.5	3
					Mdg_02g024240	Mdg_02g008920	Mdg_02g007400								Mdg_08g011660	157	485.75	277.5	138.5	199.5	220.25		Mdg_08g011660	59.25	145.5	94.5	109.5	218	129.25
					Mdg_02g024300	Mdg_02g009020	Mdg_02g007600								PanRef466.g1	2.25	5	3.5	2.75	1	2.5		PanRef466.g1	4.75	10	9.5	8.5	2.5	10
					Mdg_02g024450	Mdg_02g009040	Mdg_02g007630								Mdg_15g020170	45.25	50	71.25	16.5	37.5	71.25		Mdg_15g020170	55.75	11.75	47	31	4.5	72
					Mdg_02g024540	Mdg_02g009050	Mdg_02g007670								Mdg_13g008050	32.25	50.25	39.75	34.75	76.25	100.75		Mdg_13g008050	32.5	90	131.25	41.25	41	85.5
					Mdg_02g024590	Mdg_02g009060	Mdg_02g007700								Mdg_11g022320	38	56.25	121	87.5	76.25	165.5		Mdg_11g022320	270.75	180	415.25	175.5	139.75	338.5
					Mdg_02g024600	Mdg_02g009160	Mdg_02g007810								Mdg_14g015290	189.5	406.5	171.25	82.75	72.25	40.5		Mdg_14g015290	214	586.25	256.5	121.75	359.25	94.25
					Mdg_02g024650	Mdg_02g009200	Mdg_02g007850								Mdg_07g014210	12	18	22.5	13.25	28	42.5		Mdg_07g014210	25.25	23	27.5	28.25	15.25	44.5
					Mdg_02g024700	Mdg_02g009210	Mdg_02g007910								Mdg_17g007230	1.5	0	0	62.5	4.75	0.5		Mdg_17g007230	1046	79.25	0.5	540.75	53.75	4.5
					Mdg_02g024850	Mdg_02g009220	Mdg_02g007990								Mdg_09g010520	17.5	12	0.5	555	258.75	314.25		Mdg_09g010520	3.75	3.5	0	16.5	15	2.5
					Mdg_02g024860	Mdg_02g009240	Mdg_02g008060								Mdg_14g019210	24.25	12.25	4	10.5	0	0		Mdg_14g019210	20	11.25	8	49.25	8	7
					Mdg_02g024880	Mdg_02g009270	Mdg_02g008170								Mdg_10g024400	122.5	26.75	24	9.5	1	13.5		Mdg_10g024400	563.75	54	153.75	240.75	32	97.75
					Mdg_02g024910	Mdg_02g009280	Mdg_02g008200								Mdg_01g006150	93	296.25	189.25	189.75	384	335.75		Mdg_01g006150	50.75	528.5	199.25	98.25	612.25	222.5
					Mdg_02g024930	Mdg_02g009320	Mdg_02g008240								Mdg_11g017270	33.25	42.5	5.5	269.75	106.75	9.5		Mdg_11g017270	25.25	31.25	10	119.5	14.5	3.25
					Mdg_02g024940	Mdg_02g009400	Mdg_02g008290								Mdg_08g015840	2.75	26.25	266	40	99	444		Mdg_08g015840	7.5	23.75	49	10.5	47	93.75
					Mdg_02g025030	Mdg_02g009410	Mdg_02g008460								Mdg_03g006040	11.5	17	18	24.25	16.75	32.5		Mdg_03g006040	43.25	76.25	63.5	46.25	47.5	63.25
					Mdg_02g025110	Mdg_02g009510	Mdg_02g008480								Mdg_03g002770	11.25	14.5	16	0	0.25	0		Mdg_03g002770	1	0.75	0.25	0.5	3	3.5
					Mdg_02g025120	Mdg_02g009520	Mdg_02g008490								Mdg_02g001410	116.75	61.5	33.75	167	105.75	75		Mdg_02g001410	69.75	50.75	29	89.5	45.5	44
					Mdg_02g025130	Mdg_02g009540	Mdg_02g008510								Mdg_02g021130	56.25	101	115.75	74.5	129.25	149.75		Mdg_02g021130	14.25	28.75	47.25	28.25	35.75	55.75
					Mdg_02g025140	Mdg_02g009600	Mdg_02g008550								Mdo_PanGene1393.g1	59.5	144.75	174.5	129.75	201.5	231		Mdo_PanGene1393.g1	26	56.5	72.5	43.25	69.5	72.5
					Mdg_02g025170	Mdg_02g009630	Mdg_02g008650								Mdg_05g005830	26088.5	5484	3716.5	34267.8	4311	1964.75		Mdg_05g005830	18744.2	9642.5	2443	20246	9431	1077.75
					Mdg_02g025200	Mdg_02g009640	Mdg_02g008740								Mdg_14g019840	72.75	17.75	5.5	29.75	13.75	13		Mdg_14g019840	49.25	25	14.5	100.5	28.5	16.5
					Mdg_02g025210	Mdg_02g009720	Mdg_02g008750								Mdg_05g016860	48.75	104	267.75	21	34.75	123.75		Mdg_05g016860	88.25	38	134.25	97.25	96.5	208.75
					Mdg_02g025360	Mdg_02g009750	Mdg_02g008760								Mdg_01g012390	2069	41	1.5	2890.25	60.75	8.25		Mdg_01g012390	1902	376.25	5.5	2355	237.25	19.75
					Mdg_02g025370	Mdg_02g009870	Mdg_02g008810								Mdg_17g008930	996.5	355.25	808.5	217.5	95.5	443		Mdg_17g008930	727.25	465.25	1934	352.25	231.25	1696.5
					Mdg_02g025400	Mdg_02g009990	Mdg_02g008920								Mdg_11g025650	14.25	17.75	12.25	4.75	1.5	1.5		Mdg_11g025650	30.75	31.75	31.75	26	19	25.5
					Mdg_02g025410	Mdg_02g010030	Mdg_02g009000								Mdg_10g025230	1	1.25	7.25	8.25	7.5	9.25		Mdg_10g025230	3.75	5.5	7	0	1	0.5
					Mdg_02g025420	Mdg_02g010060	Mdg_02g009040								Mdg_08g001980	287	167	333.75	661	277.5	338.75		Mdg_08g001980	2826.5	849.75	2114	1626.25	397	1671
					Mdg_02g025430	Mdg_02g010150	Mdg_02g009060								Mdg_17g000030	1964.75	1485.75	1765.75	1776.75	2361.75	3240.5		Mdg_17g000030	547	778.75	670.5	898.75	744.5	645.25
					Mdg_02g025460	Mdg_02g010160	Mdg_02g009160								Mdg_17g015550	12	17.75	13	18.25	20.5	25		Mdg_17g015550	24	34.25	46	11.75	14	41.75
					Mdg_02g025470	Mdg_02g010170	Mdg_02g009170								Mdg_03g018890	56.5	77	96.5	23.75	22.5	32		Mdg_03g018890	39.5	9	17.25	25.5	10	24.25
					Mdg_02g025620	Mdg_02g010310	Mdg_02g009200
					Mdg_02g025660	Mdg_02g010330	Mdg_02g009210
					Mdg_02g025750	Mdg_02g010340	Mdg_02g009220
					Mdg_02g025790	Mdg_02g010460	Mdg_02g009240
					Mdg_02g025840	Mdg_02g010500	Mdg_02g009270
					Mdg_02g025890	Mdg_02g010580	Mdg_02g009280
					Mdg_02g025920	Mdg_02g010590	Mdg_02g009470
					Mdg_02g025950	Mdg_02g010610	Mdg_02g009490
					Mdg_02g025960	Mdg_02g010710	Mdg_02g009510
					Mdg_02g025970	Mdg_02g010720	Mdg_02g009520
					Mdg_02g026070	Mdg_02g010730	Mdg_02g009530
					Mdg_02g026100	Mdg_02g010750	Mdg_02g009540
					Mdg_02g026160	Mdg_02g010840	Mdg_02g009630
					Mdg_02g026310	Mdg_02g010940	Mdg_02g009640
					Mdg_02g026380	Mdg_02g011040	Mdg_02g009720
					Mdg_02g026430	Mdg_02g011090	Mdg_02g009750
					Mdg_02g026540	Mdg_02g011100	Mdg_02g009760
					Mdg_02g026590	Mdg_02g011230	Mdg_02g009790
					Mdg_02g026630	Mdg_02g011260	Mdg_02g009870
					Mdg_02g026640	Mdg_02g011330	Mdg_02g009880
					Mdg_02g026670	Mdg_02g011350	Mdg_02g009890
					Mdg_03g000110	Mdg_02g011370	Mdg_02g010030
					Mdg_03g000180	Mdg_02g011380	Mdg_02g010120
					Mdg_03g000270	Mdg_02g011390	Mdg_02g010150
					Mdg_03g000430	Mdg_02g011450	Mdg_02g010170
					Mdg_03g000460	Mdg_02g011460	Mdg_02g010230
					Mdg_03g000480	Mdg_02g011630	Mdg_02g010310
					Mdg_03g000520	Mdg_02g011650	Mdg_02g010330
					Mdg_03g000540	Mdg_02g011820	Mdg_02g010340
					Mdg_03g000660	Mdg_02g011910	Mdg_02g010400
					Mdg_03g000740	Mdg_02g011920	Mdg_02g010420
					Mdg_03g000830	Mdg_02g011940	Mdg_02g010460
					Mdg_03g000880	Mdg_02g011970	Mdg_02g010500
					Mdg_03g001010	Mdg_02g011990	Mdg_02g010530
					Mdg_03g001020	Mdg_02g012040	Mdg_02g010560
					Mdg_03g001040	Mdg_02g012050	Mdg_02g010670
					Mdg_03g001080	Mdg_02g012090	Mdg_02g010710
					Mdg_03g001150	Mdg_02g012110	Mdg_02g010720
					Mdg_03g001200	Mdg_02g012120	Mdg_02g010730
					Mdg_03g001250	Mdg_02g012220	Mdg_02g010750
					Mdg_03g001260	Mdg_02g012230	Mdg_02g010840
					Mdg_03g001270	Mdg_02g012240	Mdg_02g010870
					Mdg_03g001360	Mdg_02g012310	Mdg_02g010920
					Mdg_03g001370	Mdg_02g012380	Mdg_02g011110
					Mdg_03g001420	Mdg_02g012440	Mdg_02g011150
					Mdg_03g001450	Mdg_02g012480	Mdg_02g011180
					Mdg_03g001480	Mdg_02g012490	Mdg_02g011190
					Mdg_03g001500	Mdg_02g012500	Mdg_02g011230
					Mdg_03g001570	Mdg_02g012580	Mdg_02g011330
					Mdg_03g001590	Mdg_02g012700	Mdg_02g011350
					Mdg_03g001620	Mdg_02g012760	Mdg_02g011370
					Mdg_03g001670	Mdg_02g012880	Mdg_02g011380
					Mdg_03g001720	Mdg_02g012980	Mdg_02g011460
					Mdg_03g001910	Mdg_02g013110	Mdg_02g011580
					Mdg_03g001930	Mdg_02g013230	Mdg_02g011590
					Mdg_03g002060	Mdg_02g013580	Mdg_02g011630
					Mdg_03g002140	Mdg_02g013680	Mdg_02g011650
					Mdg_03g002160	Mdg_02g013700	Mdg_02g011700
					Mdg_03g002170	Mdg_02g013910	Mdg_02g011810
					Mdg_03g002200	Mdg_02g013950	Mdg_02g011820
					Mdg_03g002250	Mdg_02g013960	Mdg_02g011970
					Mdg_03g002370	Mdg_02g014000	Mdg_02g011990
					Mdg_03g002560	Mdg_02g014090	Mdg_02g012050
					Mdg_03g002600	Mdg_02g014130	Mdg_02g012110
					Mdg_03g002630	Mdg_02g014180	Mdg_02g012120
					Mdg_03g002650	Mdg_02g014210	Mdg_02g012140
					Mdg_03g002660	Mdg_02g014280	Mdg_02g012180
					Mdg_03g002710	Mdg_02g014290	Mdg_02g012230
					Mdg_03g002720	Mdg_02g014300	Mdg_02g012240
					Mdg_03g002730	Mdg_02g014330	Mdg_02g012320
					Mdg_03g002750	Mdg_02g014390	Mdg_02g012380
					Mdg_03g002760	Mdg_02g014530	Mdg_02g012400
					Mdg_03g002770	Mdg_02g014600	Mdg_02g012420
					Mdg_03g002780	Mdg_02g014650	Mdg_02g012440
					Mdg_03g002790	Mdg_02g014670	Mdg_02g012480
					Mdg_03g002810	Mdg_02g014680	Mdg_02g012560
					Mdg_03g002910	Mdg_02g014700	Mdg_02g012580
					Mdg_03g003030	Mdg_02g014740	Mdg_02g012610
					Mdg_03g003040	Mdg_02g014780	Mdg_02g012630
					Mdg_03g003060	Mdg_02g014930	Mdg_02g012880
					Mdg_03g003090	Mdg_02g014970	Mdg_02g012920
					Mdg_03g003110	Mdg_02g014980	Mdg_02g012960
					Mdg_03g003160	Mdg_02g015030	Mdg_02g012980
					Mdg_03g003200	Mdg_02g015050	Mdg_02g013020
					Mdg_03g003210	Mdg_02g015210	Mdg_02g013220
					Mdg_03g003300	Mdg_02g015280	Mdg_02g013310
					Mdg_03g003380	Mdg_02g015290	Mdg_02g013430
					Mdg_03g003440	Mdg_02g015330	Mdg_02g013580
					Mdg_03g003480	Mdg_02g015340	Mdg_02g013680
					Mdg_03g003520	Mdg_02g015590	Mdg_02g013970
					Mdg_03g003540	Mdg_02g015660	Mdg_02g013990
					Mdg_03g003610	Mdg_02g015690	Mdg_02g014000
					Mdg_03g003720	Mdg_02g015750	Mdg_02g014090
					Mdg_03g003740	Mdg_02g015830	Mdg_02g014210
					Mdg_03g003780	Mdg_02g015840	Mdg_02g014290
					Mdg_03g003840	Mdg_02g015870	Mdg_02g014300
					Mdg_03g004020	Mdg_02g016030	Mdg_02g014390
					Mdg_03g004070	Mdg_02g016070	Mdg_02g014400
					Mdg_03g004170	Mdg_02g016090	Mdg_02g014440
					Mdg_03g004390	Mdg_02g016240	Mdg_02g014530
					Mdg_03g004410	Mdg_02g016300	Mdg_02g014560
					Mdg_03g004470	Mdg_02g016340	Mdg_02g014600
					Mdg_03g004540	Mdg_02g016350	Mdg_02g014650
					Mdg_03g004560	Mdg_02g016400	Mdg_02g014670
					Mdg_03g004590	Mdg_02g016540	Mdg_02g014740
					Mdg_03g004600	Mdg_02g016560	Mdg_02g014780
					Mdg_03g004610	Mdg_02g016680	Mdg_02g014790
					Mdg_03g004700	Mdg_02g016750	Mdg_02g014870
					Mdg_03g004710	Mdg_02g016830	Mdg_02g014970
					Mdg_03g004740	Mdg_02g016980	Mdg_02g015050
					Mdg_03g004750	Mdg_02g017010	Mdg_02g015170
					Mdg_03g004920	Mdg_02g017360	Mdg_02g015210
					Mdg_03g005030	Mdg_02g017410	Mdg_02g015330
					Mdg_03g005160	Mdg_02g017440	Mdg_02g015590
					Mdg_03g005360	Mdg_02g017460	Mdg_02g015660
					Mdg_03g005400	Mdg_02g017550	Mdg_02g015680
					Mdg_03g005480	Mdg_02g017770	Mdg_02g015690
					Mdg_03g005510	Mdg_02g017800	Mdg_02g015800
					Mdg_03g005560	Mdg_02g017810	Mdg_02g015810
					Mdg_03g005710	Mdg_02g017950	Mdg_02g016070
					Mdg_03g005790	Mdg_02g017990	Mdg_02g016090
					Mdg_03g005930	Mdg_02g018210	Mdg_02g016180
					Mdg_03g005940	Mdg_02g018260	Mdg_02g016240
					Mdg_03g005970	Mdg_02g018270	Mdg_02g016300
					Mdg_03g006180	Mdg_02g018390	Mdg_02g016350
					Mdg_03g006190	Mdg_02g018400	Mdg_02g016400
					Mdg_03g006220	Mdg_02g018420	Mdg_02g016430
					Mdg_03g006230	Mdg_02g018460	Mdg_02g016490
					Mdg_03g006240	Mdg_02g018500	Mdg_02g016540
					Mdg_03g006320	Mdg_02g018580	Mdg_02g016560
					Mdg_03g006380	Mdg_02g018610	Mdg_02g016590
					Mdg_03g006540	Mdg_02g018740	Mdg_02g016610
					Mdg_03g006580	Mdg_02g018750	Mdg_02g016750
					Mdg_03g006590	Mdg_02g018810	Mdg_02g016830
					Mdg_03g006600	Mdg_02g018820	Mdg_02g016980
					Mdg_03g006610	Mdg_02g018830	Mdg_02g017000
					Mdg_03g006630	Mdg_02g018850	Mdg_02g017010
					Mdg_03g006640	Mdg_02g018920	Mdg_02g017020
					Mdg_03g006740	Mdg_02g018930	Mdg_02g017140
					Mdg_03g006790	Mdg_02g019040	Mdg_02g017220
					Mdg_03g006800	Mdg_02g019050	Mdg_02g017410
					Mdg_03g006820	Mdg_02g019180	Mdg_02g017550
					Mdg_03g007210	Mdg_02g019210	Mdg_02g017950
					Mdg_03g007250	Mdg_02g019340	Mdg_02g018150
					Mdg_03g007350	Mdg_02g019420	Mdg_02g018210
					Mdg_03g007570	Mdg_02g019470	Mdg_02g018260
					Mdg_03g007610	Mdg_02g019510	Mdg_02g018270
					Mdg_03g007650	Mdg_02g019530	Mdg_02g018310
					Mdg_03g007710	Mdg_02g019560	Mdg_02g018420
					Mdg_03g007730	Mdg_02g019570	Mdg_02g018460
					Mdg_03g007740	Mdg_02g019600	Mdg_02g018500
					Mdg_03g008000	Mdg_02g019620	Mdg_02g018580
					Mdg_03g008070	Mdg_02g019640	Mdg_02g018610
					Mdg_03g008100	Mdg_02g019650	Mdg_02g018750
					Mdg_03g008210	Mdg_02g019670	Mdg_02g018760
					Mdg_03g008220	Mdg_02g019680	Mdg_02g018800
					Mdg_03g008310	Mdg_02g019730	Mdg_02g018820
					Mdg_03g008340	Mdg_02g019770	Mdg_02g018830
					Mdg_03g008530	Mdg_02g019910	Mdg_02g018850
					Mdg_03g008590	Mdg_02g019960	Mdg_02g018950
					Mdg_03g008740	Mdg_02g019980	Mdg_02g019040
					Mdg_03g008770	Mdg_02g020080	Mdg_02g019050
					Mdg_03g008800	Mdg_02g020210	Mdg_02g019210
					Mdg_03g008810	Mdg_02g020220	Mdg_02g019340
					Mdg_03g008970	Mdg_02g020300	Mdg_02g019390
					Mdg_03g009150	Mdg_02g020330	Mdg_02g019400
					Mdg_03g009250	Mdg_02g020340	Mdg_02g019420
					Mdg_03g009440	Mdg_02g020370	Mdg_02g019470
					Mdg_03g009490	Mdg_02g020380	Mdg_02g019510
					Mdg_03g009520	Mdg_02g020390	Mdg_02g019560
					Mdg_03g009630	Mdg_02g020400	Mdg_02g019570
					Mdg_03g009800	Mdg_02g020410	Mdg_02g019600
					Mdg_03g009820	Mdg_02g020420	Mdg_02g019620
					Mdg_03g009830	Mdg_02g020440	Mdg_02g019640
					Mdg_03g009850	Mdg_02g020510	Mdg_02g019650
					Mdg_03g009870	Mdg_02g020520	Mdg_02g019660
					Mdg_03g009890	Mdg_02g020530	Mdg_02g019670
					Mdg_03g009910	Mdg_02g020580	Mdg_02g019680
					Mdg_03g009960	Mdg_02g020590	Mdg_02g019710
					Mdg_03g009980	Mdg_02g020600	Mdg_02g019790
					Mdg_03g010000	Mdg_02g020760	Mdg_02g019830
					Mdg_03g010060	Mdg_02g020780	Mdg_02g019910
					Mdg_03g010090	Mdg_02g020810	Mdg_02g019960
					Mdg_03g010100	Mdg_02g020870	Mdg_02g020080
					Mdg_03g010160	Mdg_02g020880	Mdg_02g020130
					Mdg_03g010230	Mdg_02g020890	Mdg_02g020230
					Mdg_03g010410	Mdg_02g020900	Mdg_02g020250
					Mdg_03g010420	Mdg_02g020910	Mdg_02g020370
					Mdg_03g010500	Mdg_02g020950	Mdg_02g020380
					Mdg_03g010540	Mdg_02g020970	Mdg_02g020390
					Mdg_03g010610	Mdg_02g020980	Mdg_02g020410
					Mdg_03g010730	Mdg_02g021000	Mdg_02g020440
					Mdg_03g010740	Mdg_02g021010	Mdg_02g020490
					Mdg_03g010820	Mdg_02g021020	Mdg_02g020500
					Mdg_03g010980	Mdg_02g021080	Mdg_02g020520
					Mdg_03g011080	Mdg_02g021110	Mdg_02g020530
					Mdg_03g011110	Mdg_02g021130	Mdg_02g020550
					Mdg_03g011360	Mdg_02g021140	Mdg_02g020580
					Mdg_03g011400	Mdg_02g021160	Mdg_02g020590
					Mdg_03g011460	Mdg_02g021180	Mdg_02g020600
					Mdg_03g011540	Mdg_02g021190	Mdg_02g020610
					Mdg_03g011580	Mdg_02g021200	Mdg_02g020620
					Mdg_03g011660	Mdg_02g021250	Mdg_02g020690
					Mdg_03g011670	Mdg_02g021310	Mdg_02g020780
					Mdg_03g011750	Mdg_02g021320	Mdg_02g020810
					Mdg_03g011840	Mdg_02g021330	Mdg_02g020820
					Mdg_03g011910	Mdg_02g021340	Mdg_02g020840
					Mdg_03g011980	Mdg_02g021350	Mdg_02g020850
					Mdg_03g012010	Mdg_02g021370	Mdg_02g020870
					Mdg_03g012240	Mdg_02g021420	Mdg_02g020880
					Mdg_03g012370	Mdg_02g021450	Mdg_02g020890
					Mdg_03g012490	Mdg_02g021490	Mdg_02g020900
					Mdg_03g012500	Mdg_02g021600	Mdg_02g020910
					Mdg_03g012550	Mdg_02g021640	Mdg_02g020920
					Mdg_03g012760	Mdg_02g021650	Mdg_02g020950
					Mdg_03g013170	Mdg_02g021660	Mdg_02g020980
					Mdg_03g013230	Mdg_02g021680	Mdg_02g020990
					Mdg_03g013350	Mdg_02g021750	Mdg_02g021000
					Mdg_03g013650	Mdg_02g021780	Mdg_02g021010
					Mdg_03g013740	Mdg_02g021820	Mdg_02g021020
					Mdg_03g013760	Mdg_02g021840	Mdg_02g021030
					Mdg_03g013770	Mdg_02g021850	Mdg_02g021060
					Mdg_03g013790	Mdg_02g021860	Mdg_02g021080
					Mdg_03g013880	Mdg_02g021870	Mdg_02g021110
					Mdg_03g013890	Mdg_02g021880	Mdg_02g021140
					Mdg_03g014050	Mdg_02g021900	Mdg_02g021160
					Mdg_03g014350	Mdg_02g021910	Mdg_02g021180
					Mdg_03g014370	Mdg_02g021930	Mdg_02g021190
					Mdg_03g014390	Mdg_02g021980	Mdg_02g021200
					Mdg_03g014570	Mdg_02g022020	Mdg_02g021250
					Mdg_03g014610	Mdg_02g022060	Mdg_02g021320
					Mdg_03g014630	Mdg_02g022070	Mdg_02g021330
					Mdg_03g014660	Mdg_02g022140	Mdg_02g021340
					Mdg_03g014690	Mdg_02g022170	Mdg_02g021350
					Mdg_03g014700	Mdg_02g022180	Mdg_02g021370
					Mdg_03g014790	Mdg_02g022190	Mdg_02g021490
					Mdg_03g014800	Mdg_02g022200	Mdg_02g021500
					Mdg_03g014850	Mdg_02g022270	Mdg_02g021570
					Mdg_03g014900	Mdg_02g022290	Mdg_02g021640
					Mdg_03g015180	Mdg_02g022300	Mdg_02g021650
					Mdg_03g015210	Mdg_02g022310	Mdg_02g021660
					Mdg_03g015270	Mdg_02g022320	Mdg_02g021700
					Mdg_03g015310	Mdg_02g022330	Mdg_02g021720
					Mdg_03g015330	Mdg_02g022350	Mdg_02g021740
					Mdg_03g015430	Mdg_02g022370	Mdg_02g021780
					Mdg_03g015450	Mdg_02g022380	Mdg_02g021810
					Mdg_03g015560	Mdg_02g022400	Mdg_02g021840
					Mdg_03g015590	Mdg_02g022470	Mdg_02g021850
					Mdg_03g015730	Mdg_02g022530	Mdg_02g021860
					Mdg_03g015750	Mdg_02g022560	Mdg_02g021870
					Mdg_03g015900	Mdg_02g022600	Mdg_02g021880
					Mdg_03g015940	Mdg_02g022670	Mdg_02g021900
					Mdg_03g015970	Mdg_02g022700	Mdg_02g021910
					Mdg_03g015980	Mdg_02g022720	Mdg_02g021930
					Mdg_03g015990	Mdg_02g022730	Mdg_02g021950
					Mdg_03g016120	Mdg_02g022890	Mdg_02g021980
					Mdg_03g016150	Mdg_02g022930	Mdg_02g022140
					Mdg_03g016190	Mdg_02g022950	Mdg_02g022150
					Mdg_03g016200	Mdg_02g022990	Mdg_02g022170
					Mdg_03g016220	Mdg_02g023080	Mdg_02g022180
					Mdg_03g016260	Mdg_02g023110	Mdg_02g022190
					Mdg_03g016330	Mdg_02g023130	Mdg_02g022260
					Mdg_03g016340	Mdg_02g023160	Mdg_02g022270
					Mdg_03g016350	Mdg_02g023190	Mdg_02g022290
					Mdg_03g016370	Mdg_02g023200	Mdg_02g022300
					Mdg_03g016450	Mdg_02g023210	Mdg_02g022320
					Mdg_03g016600	Mdg_02g023220	Mdg_02g022330
					Mdg_03g016700	Mdg_02g023240	Mdg_02g022340
					Mdg_03g016870	Mdg_02g023250	Mdg_02g022350
					Mdg_03g016890	Mdg_02g023260	Mdg_02g022380
					Mdg_03g017130	Mdg_02g023280	Mdg_02g022400
					Mdg_03g017190	Mdg_02g023300	Mdg_02g022460
					Mdg_03g017660	Mdg_02g023430	Mdg_02g022470
					Mdg_03g017670	Mdg_02g023500	Mdg_02g022530
					Mdg_03g017720	Mdg_02g023530	Mdg_02g022630
					Mdg_03g017790	Mdg_02g023540	Mdg_02g022670
					Mdg_03g017810	Mdg_02g023550	Mdg_02g022680
					Mdg_03g017890	Mdg_02g023580	Mdg_02g022700
					Mdg_03g017930	Mdg_02g023630	Mdg_02g022720
					Mdg_03g018040	Mdg_02g023720	Mdg_02g022730
					Mdg_03g018080	Mdg_02g023730	Mdg_02g022930
					Mdg_03g018130	Mdg_02g023790	Mdg_02g022990
					Mdg_03g018390	Mdg_02g023810	Mdg_02g023000
					Mdg_03g018570	Mdg_02g023840	Mdg_02g023060
					Mdg_03g018580	Mdg_02g023850	Mdg_02g023080
					Mdg_03g018780	Mdg_02g023900	Mdg_02g023110
					Mdg_03g018840	Mdg_02g023980	Mdg_02g023130
					Mdg_03g018890	Mdg_02g023990	Mdg_02g023190
					Mdg_03g019070	Mdg_02g024000	Mdg_02g023200
					Mdg_03g019090	Mdg_02g024010	Mdg_02g023210
					Mdg_03g019110	Mdg_02g024020	Mdg_02g023220
					Mdg_03g019370	Mdg_02g024060	Mdg_02g023240
					Mdg_03g019440	Mdg_02g024140	Mdg_02g023250
					Mdg_03g019510	Mdg_02g024220	Mdg_02g023260
					Mdg_03g019660	Mdg_02g024340	Mdg_02g023280
					Mdg_03g019710	Mdg_02g024470	Mdg_02g023290
					Mdg_03g019930	Mdg_02g024500	Mdg_02g023300
					Mdg_03g019940	Mdg_02g024540	Mdg_02g023310
					Mdg_03g019970	Mdg_02g024550	Mdg_02g023360
					Mdg_03g020010	Mdg_02g024590	Mdg_02g023420
					Mdg_03g020100	Mdg_02g024600	Mdg_02g023500
					Mdg_03g020110	Mdg_02g024630	Mdg_02g023530
					Mdg_03g020150	Mdg_02g024650	Mdg_02g023560
					Mdg_03g020170	Mdg_02g024660	Mdg_02g023630
					Mdg_03g020220	Mdg_02g024700	Mdg_02g023640
					Mdg_03g020240	Mdg_02g024810	Mdg_02g023670
					Mdg_03g020290	Mdg_02g024820	Mdg_02g023720
					Mdg_03g020310	Mdg_02g024830	Mdg_02g023730
					Mdg_03g020320	Mdg_02g024850	Mdg_02g023790
					Mdg_03g020360	Mdg_02g024880	Mdg_02g023840
					Mdg_03g020400	Mdg_02g024910	Mdg_02g023850
					Mdg_03g020500	Mdg_02g024930	Mdg_02g023890
					Mdg_03g020580	Mdg_02g024940	Mdg_02g023900
					Mdg_03g020740	Mdg_02g024970	Mdg_02g023980
					Mdg_03g020750	Mdg_02g025020	Mdg_02g023990
					Mdg_03g020780	Mdg_02g025120	Mdg_02g024000
					Mdg_03g020910	Mdg_02g025130	Mdg_02g024010
					Mdg_03g020950	Mdg_02g025140	Mdg_02g024020
					Mdg_03g021010	Mdg_02g025170	Mdg_02g024060
					Mdg_03g021040	Mdg_02g025190	Mdg_02g024140
					Mdg_03g021270	Mdg_02g025200	Mdg_02g024220
					Mdg_03g021400	Mdg_02g025220	Mdg_02g024250
					Mdg_03g021530	Mdg_02g025240	Mdg_02g024290
					Mdg_03g021560	Mdg_02g025260	Mdg_02g024440
					Mdg_03g021590	Mdg_02g025310	Mdg_02g024500
					Mdg_03g021640	Mdg_02g025360	Mdg_02g024540
					Mdg_03g021660	Mdg_02g025370	Mdg_02g024550
					Mdg_03g021790	Mdg_02g025380	Mdg_02g024590
					Mdg_03g021970	Mdg_02g025410	Mdg_02g024600
					Mdg_03g022130	Mdg_02g025430	Mdg_02g024650
					Mdg_03g022170	Mdg_02g025460	Mdg_02g024700
					Mdg_03g022250	Mdg_02g025470	Mdg_02g024790
					Mdg_03g022280	Mdg_02g025530	Mdg_02g024830
					Mdg_03g022300	Mdg_02g025540	Mdg_02g024850
					Mdg_03g022350	Mdg_02g025620	Mdg_02g024860
					Mdg_03g022400	Mdg_02g025660	Mdg_02g024920
					Mdg_03g022510	Mdg_02g025790	Mdg_02g024970
					Mdg_03g022610	Mdg_02g025890	Mdg_02g025080
					Mdg_03g022830	Mdg_02g025910	Mdg_02g025100
					Mdg_03g023070	Mdg_02g025920	Mdg_02g025120
					Mdg_03g023240	Mdg_02g025930	Mdg_02g025130
					Mdg_03g023270	Mdg_02g025950	Mdg_02g025140
					Mdg_03g023280	Mdg_02g025960	Mdg_02g025170
					Mdg_03g023520	Mdg_02g025970	Mdg_02g025190
					Mdg_03g023530	Mdg_02g026070	Mdg_02g025200
					Mdg_03g023540	Mdg_02g026100	Mdg_02g025240
					Mdg_03g023720	Mdg_02g026160	Mdg_02g025250
					Mdg_03g023730	Mdg_02g026230	Mdg_02g025260
					Mdg_03g023780	Mdg_02g026260	Mdg_02g025320
					Mdg_03g023850	Mdg_02g026270	Mdg_02g025370
					Mdg_03g023900	Mdg_02g026300	Mdg_02g025410
					Mdg_03g023950	Mdg_02g026310	Mdg_02g025420
					Mdg_03g024060	Mdg_02g026410	Mdg_02g025430
					Mdg_03g024150	Mdg_02g026420	Mdg_02g025460
					Mdg_03g024260	Mdg_02g026430	Mdg_02g025470
					Mdg_03g024270	Mdg_02g026540	Mdg_02g025530
					Mdg_03g024440	Mdg_02g026590	Mdg_02g025550
					Mdg_03g024450	Mdg_02g026630	Mdg_02g025660
					Mdg_03g024520	Mdg_02g026640	Mdg_02g025790
					Mdg_03g024750	Mdg_02g026670	Mdg_02g025810
					Mdg_03g024840	Mdg_03g000060	Mdg_02g025870
					Mdg_03g024860	Mdg_03g000110	Mdg_02g025880
					Mdg_03g024870	Mdg_03g000140	Mdg_02g025890
					Mdg_03g024890	Mdg_03g000150	Mdg_02g025910
					Mdg_03g025100	Mdg_03g000180	Mdg_02g025920
					Mdg_03g025190	Mdg_03g000230	Mdg_02g025930
					Mdg_03g025310	Mdg_03g000260	Mdg_02g025950
					Mdg_03g025350	Mdg_03g000270	Mdg_02g025960
					Mdg_03g025420	Mdg_03g000430	Mdg_02g025970
					Mdg_03g025500	Mdg_03g000460	Mdg_02g026070
					Mdg_03g025570	Mdg_03g000480	Mdg_02g026080
					Mdg_03g025700	Mdg_03g000520	Mdg_02g026100
					Mdg_04g000170	Mdg_03g000540	Mdg_02g026120
					Mdg_04g000270	Mdg_03g000550	Mdg_02g026160
					Mdg_04g000290	Mdg_03g000560	Mdg_02g026260
					Mdg_04g000450	Mdg_03g000570	Mdg_02g026300
					Mdg_04g000650	Mdg_03g000740	Mdg_02g026310
					Mdg_04g000900	Mdg_03g000760	Mdg_02g026430
					Mdg_04g000930	Mdg_03g000830	Mdg_02g026470
					Mdg_04g001120	Mdg_03g000850	Mdg_02g026500
					Mdg_04g001140	Mdg_03g000880	Mdg_02g026530
					Mdg_04g001160	Mdg_03g000910	Mdg_02g026540
					Mdg_04g001240	Mdg_03g000920	Mdg_02g026550
					Mdg_04g001260	Mdg_03g001010	Mdg_02g026590
					Mdg_04g001270	Mdg_03g001020	Mdg_02g026630
					Mdg_04g001350	Mdg_03g001040	Mdg_02g026670
					Mdg_04g001450	Mdg_03g001050	Mdg_03g000060
					Mdg_04g001570	Mdg_03g001060	Mdg_03g000110
					Mdg_04g001840	Mdg_03g001110	Mdg_03g000160
					Mdg_04g001880	Mdg_03g001220	Mdg_03g000230
					Mdg_04g001910	Mdg_03g001250	Mdg_03g000260
					Mdg_04g001920	Mdg_03g001260	Mdg_03g000270
					Mdg_04g002120	Mdg_03g001270	Mdg_03g000410
					Mdg_04g002250	Mdg_03g001350	Mdg_03g000430
					Mdg_04g002420	Mdg_03g001370	Mdg_03g000460
					Mdg_04g002470	Mdg_03g001390	Mdg_03g000480
					Mdg_04g002500	Mdg_03g001400	Mdg_03g000500
					Mdg_04g002560	Mdg_03g001410	Mdg_03g000520
					Mdg_04g002590	Mdg_03g001420	Mdg_03g000540
					Mdg_04g002610	Mdg_03g001430	Mdg_03g000560
					Mdg_04g003230	Mdg_03g001440	Mdg_03g000660
					Mdg_04g003260	Mdg_03g001450	Mdg_03g000700
					Mdg_04g003360	Mdg_03g001460	Mdg_03g000740
					Mdg_04g003610	Mdg_03g001480	Mdg_03g000830
					Mdg_04g003750	Mdg_03g001570	Mdg_03g000850
					Mdg_04g003990	Mdg_03g001580	Mdg_03g000900
					Mdg_04g004170	Mdg_03g001670	Mdg_03g001010
					Mdg_04g004620	Mdg_03g001690	Mdg_03g001020
					Mdg_04g004790	Mdg_03g001710	Mdg_03g001040
					Mdg_04g004800	Mdg_03g001790	Mdg_03g001240
					Mdg_04g005140	Mdg_03g001840	Mdg_03g001250
					Mdg_04g005170	Mdg_03g001880	Mdg_03g001260
					Mdg_04g005390	Mdg_03g001910	Mdg_03g001270
					Mdg_04g005460	Mdg_03g001920	Mdg_03g001360
					Mdg_04g005760	Mdg_03g001950	Mdg_03g001370
					Mdg_04g005820	Mdg_03g002060	Mdg_03g001390
					Mdg_04g005890	Mdg_03g002110	Mdg_03g001400
					Mdg_04g005950	Mdg_03g002160	Mdg_03g001420
					Mdg_04g006040	Mdg_03g002180	Mdg_03g001430
					Mdg_04g006320	Mdg_03g002190	Mdg_03g001440
					Mdg_04g006530	Mdg_03g002200	Mdg_03g001450
					Mdg_04g006820	Mdg_03g002240	Mdg_03g001460
					Mdg_04g006960	Mdg_03g002250	Mdg_03g001480
					Mdg_04g006980	Mdg_03g002280	Mdg_03g001540
					Mdg_04g006990	Mdg_03g002370	Mdg_03g001550
					Mdg_04g007010	Mdg_03g002410	Mdg_03g001570
					Mdg_04g007040	Mdg_03g002560	Mdg_03g001580
					Mdg_04g007350	Mdg_03g002600	Mdg_03g001590
					Mdg_04g007600	Mdg_03g002630	Mdg_03g001630
					Mdg_04g007950	Mdg_03g002640	Mdg_03g001660
					Mdg_04g008630	Mdg_03g002650	Mdg_03g001670
					Mdg_04g008700	Mdg_03g002670	Mdg_03g001690
					Mdg_04g009080	Mdg_03g002690	Mdg_03g001710
					Mdg_04g009400	Mdg_03g002710	Mdg_03g001730
					Mdg_04g009510	Mdg_03g002720	Mdg_03g001790
					Mdg_04g009560	Mdg_03g002730	Mdg_03g001940
					Mdg_04g009690	Mdg_03g002750	Mdg_03g001980
					Mdg_04g009820	Mdg_03g002760	Mdg_03g002080
					Mdg_04g009840	Mdg_03g002770	Mdg_03g002110
					Mdg_04g009920	Mdg_03g002780	Mdg_03g002150
					Mdg_04g009930	Mdg_03g002790	Mdg_03g002160
					Mdg_04g010000	Mdg_03g002810	Mdg_03g002180
					Mdg_04g010050	Mdg_03g002820	Mdg_03g002190
					Mdg_04g010260	Mdg_03g002830	Mdg_03g002200
					Mdg_04g010350	Mdg_03g002910	Mdg_03g002210
					Mdg_04g010500	Mdg_03g002930	Mdg_03g002240
					Mdg_04g011030	Mdg_03g002950	Mdg_03g002370
					Mdg_04g011180	Mdg_03g003020	Mdg_03g002420
					Mdg_04g011610	Mdg_03g003030	Mdg_03g002440
					Mdg_04g011670	Mdg_03g003040	Mdg_03g002540
					Mdg_04g011680	Mdg_03g003060	Mdg_03g002560
					Mdg_04g011720	Mdg_03g003090	Mdg_03g002600
					Mdg_04g011810	Mdg_03g003110	Mdg_03g002630
					Mdg_04g011890	Mdg_03g003150	Mdg_03g002640
					Mdg_04g011930	Mdg_03g003170	Mdg_03g002650
					Mdg_04g012090	Mdg_03g003190	Mdg_03g002670
					Mdg_04g012180	Mdg_03g003230	Mdg_03g002690
					Mdg_04g012230	Mdg_03g003300	Mdg_03g002710
					Mdg_04g012350	Mdg_03g003360	Mdg_03g002720
					Mdg_04g012440	Mdg_03g003380	Mdg_03g002730
					Mdg_04g012520	Mdg_03g003410	Mdg_03g002750
					Mdg_04g012650	Mdg_03g003450	Mdg_03g002760
					Mdg_04g012760	Mdg_03g003480	Mdg_03g002770
					Mdg_04g012840	Mdg_03g003510	Mdg_03g002780
					Mdg_04g012860	Mdg_03g003520	Mdg_03g002790
					Mdg_04g012960	Mdg_03g003600	Mdg_03g002800
					Mdg_04g012980	Mdg_03g003610	Mdg_03g002820
					Mdg_04g012990	Mdg_03g003620	Mdg_03g002910
					Mdg_04g013000	Mdg_03g003690	Mdg_03g003060
					Mdg_04g013020	Mdg_03g003740	Mdg_03g003090
					Mdg_04g013030	Mdg_03g003780	Mdg_03g003110
					Mdg_04g013050	Mdg_03g003800	Mdg_03g003160
					Mdg_04g013200	Mdg_03g003820	Mdg_03g003170
					Mdg_04g013280	Mdg_03g003870	Mdg_03g003230
					Mdg_04g013290	Mdg_03g003970	Mdg_03g003300
					Mdg_04g013330	Mdg_03g004070	Mdg_03g003380
					Mdg_04g013340	Mdg_03g004080	Mdg_03g003450
					Mdg_04g013350	Mdg_03g004090	Mdg_03g003520
					Mdg_04g013370	Mdg_03g004170	Mdg_03g003540
					Mdg_04g013400	Mdg_03g004180	Mdg_03g003600
					Mdg_04g013500	Mdg_03g004200	Mdg_03g003610
					Mdg_04g013540	Mdg_03g004290	Mdg_03g003620
					Mdg_04g013590	Mdg_03g004390	Mdg_03g003650
					Mdg_04g013600	Mdg_03g004470	Mdg_03g003720
					Mdg_04g013710	Mdg_03g004530	Mdg_03g003780
					Mdg_04g013720	Mdg_03g004540	Mdg_03g003820
					Mdg_04g013770	Mdg_03g004560	Mdg_03g003920
					Mdg_04g013810	Mdg_03g004570	Mdg_03g004030
					Mdg_04g014030	Mdg_03g004670	Mdg_03g004060
					Mdg_04g014050	Mdg_03g004680	Mdg_03g004070
					Mdg_04g014120	Mdg_03g004690	Mdg_03g004080
					Mdg_04g014190	Mdg_03g004700	Mdg_03g004130
					Mdg_04g014200	Mdg_03g004710	Mdg_03g004170
					Mdg_04g014230	Mdg_03g004740	Mdg_03g004180
					Mdg_04g014250	Mdg_03g004750	Mdg_03g004280
					Mdg_04g014300	Mdg_03g004870	Mdg_03g004290
					Mdg_04g014340	Mdg_03g004970	Mdg_03g004330
					Mdg_04g014360	Mdg_03g005130	Mdg_03g004390
					Mdg_04g014390	Mdg_03g005160	Mdg_03g004470
					Mdg_04g014510	Mdg_03g005210	Mdg_03g004530
					Mdg_04g014530	Mdg_03g005220	Mdg_03g004540
					Mdg_04g014560	Mdg_03g005290	Mdg_03g004560
					Mdg_04g014580	Mdg_03g005330	Mdg_03g004700
					Mdg_04g014620	Mdg_03g005360	Mdg_03g004710
					Mdg_04g014660	Mdg_03g005400	Mdg_03g004730
					Mdg_04g014690	Mdg_03g005410	Mdg_03g004750
					Mdg_04g014730	Mdg_03g005440	Mdg_03g004870
					Mdg_04g014770	Mdg_03g005520	Mdg_03g004920
					Mdg_04g014790	Mdg_03g005560	Mdg_03g004970
					Mdg_04g014800	Mdg_03g005640	Mdg_03g005160
					Mdg_04g014810	Mdg_03g005700	Mdg_03g005210
					Mdg_04g014900	Mdg_03g005710	Mdg_03g005290
					Mdg_04g014980	Mdg_03g005790	Mdg_03g005360
					Mdg_04g015060	Mdg_03g005800	Mdg_03g005370
					Mdg_04g015080	Mdg_03g005930	Mdg_03g005390
					Mdg_04g015090	Mdg_03g005940	Mdg_03g005440
					Mdg_04g015200	Mdg_03g005970	Mdg_03g005470
					Mdg_04g015470	Mdg_03g006070	Mdg_03g005490
					Mdg_04g015480	Mdg_03g006130	Mdg_03g005510
					Mdg_04g015560	Mdg_03g006140	Mdg_03g005520
					Mdg_04g015590	Mdg_03g006190	Mdg_03g005560
					Mdg_04g015690	Mdg_03g006220	Mdg_03g005580
					Mdg_04g015800	Mdg_03g006230	Mdg_03g005670
					Mdg_04g015930	Mdg_03g006280	Mdg_03g005790
					Mdg_04g015990	Mdg_03g006320	Mdg_03g005800
					Mdg_04g016010	Mdg_03g006350	Mdg_03g005940
					Mdg_04g016060	Mdg_03g006370	Mdg_03g005970
					Mdg_04g016090	Mdg_03g006380	Mdg_03g006040
					Mdg_04g016100	Mdg_03g006430	Mdg_03g006110
					Mdg_04g016110	Mdg_03g006470	Mdg_03g006130
					Mdg_04g016120	Mdg_03g006510	Mdg_03g006140
					Mdg_04g016140	Mdg_03g006580	Mdg_03g006180
					Mdg_04g016150	Mdg_03g006590	Mdg_03g006190
					Mdg_04g016190	Mdg_03g006630	Mdg_03g006250
					Mdg_04g016460	Mdg_03g006640	Mdg_03g006320
					Mdg_04g016580	Mdg_03g006710	Mdg_03g006350
					Mdg_04g016680	Mdg_03g006740	Mdg_03g006370
					Mdg_04g016710	Mdg_03g006790	Mdg_03g006380
					Mdg_04g016720	Mdg_03g006800	Mdg_03g006470
					Mdg_04g016760	Mdg_03g006910	Mdg_03g006510
					Mdg_04g016910	Mdg_03g007020	Mdg_03g006540
					Mdg_04g016930	Mdg_03g007050	Mdg_03g006580
					Mdg_04g017060	Mdg_03g007080	Mdg_03g006590
					Mdg_04g017280	Mdg_03g007100	Mdg_03g006610
					Mdg_04g017320	Mdg_03g007110	Mdg_03g006640
					Mdg_04g017380	Mdg_03g007120	Mdg_03g006710
					Mdg_04g017430	Mdg_03g007130	Mdg_03g006720
					Mdg_04g017440	Mdg_03g007210	Mdg_03g006740
					Mdg_04g017480	Mdg_03g007230	Mdg_03g006790
					Mdg_04g017560	Mdg_03g007250	Mdg_03g006800
					Mdg_04g017640	Mdg_03g007260	Mdg_03g006830
					Mdg_04g017680	Mdg_03g007270	Mdg_03g006910
					Mdg_04g017730	Mdg_03g007300	Mdg_03g006960
					Mdg_04g017740	Mdg_03g007350	Mdg_03g007020
					Mdg_04g017770	Mdg_03g007430	Mdg_03g007050
					Mdg_04g017790	Mdg_03g007440	Mdg_03g007130
					Mdg_04g017870	Mdg_03g007460	Mdg_03g007150
					Mdg_04g017900	Mdg_03g007520	Mdg_03g007190
					Mdg_04g017990	Mdg_03g007570	Mdg_03g007210
					Mdg_04g018000	Mdg_03g007590	Mdg_03g007270
					Mdg_04g018080	Mdg_03g007610	Mdg_03g007350
					Mdg_04g018100	Mdg_03g007690	Mdg_03g007440
					Mdg_04g018130	Mdg_03g007720	Mdg_03g007460
					Mdg_04g018140	Mdg_03g007730	Mdg_03g007540
					Mdg_04g018150	Mdg_03g007740	Mdg_03g007570
					Mdg_04g018160	Mdg_03g007780	Mdg_03g007610
					Mdg_04g018380	Mdg_03g007830	Mdg_03g007630
					Mdg_04g018470	Mdg_03g007840	Mdg_03g007690
					Mdg_04g018480	Mdg_03g007940	Mdg_03g007730
					Mdg_04g018500	Mdg_03g007960	Mdg_03g007740
					Mdg_04g018530	Mdg_03g008000	Mdg_03g007780
					Mdg_04g018560	Mdg_03g008010	Mdg_03g007830
					Mdg_04g019040	Mdg_03g008040	Mdg_03g007840
					Mdg_04g019050	Mdg_03g008100	Mdg_03g007910
					Mdg_04g019210	Mdg_03g008130	Mdg_03g007940
					Mdg_04g019220	Mdg_03g008160	Mdg_03g007960
					Mdg_04g019400	Mdg_03g008200	Mdg_03g008000
					Mdg_04g019420	Mdg_03g008220	Mdg_03g008010
					Mdg_04g019530	Mdg_03g008310	Mdg_03g008040
					Mdg_04g019550	Mdg_03g008340	Mdg_03g008100
					Mdg_04g019560	Mdg_03g008350	Mdg_03g008120
					Mdg_04g019570	Mdg_03g008400	Mdg_03g008130
					Mdg_04g019580	Mdg_03g008440	Mdg_03g008170
					Mdg_04g019590	Mdg_03g008510	Mdg_03g008220
					Mdg_04g019600	Mdg_03g008520	Mdg_03g008230
					Mdg_04g019630	Mdg_03g008530	Mdg_03g008300
					Mdg_04g019640	Mdg_03g008590	Mdg_03g008310
					Mdg_04g019680	Mdg_03g008630	Mdg_03g008340
					Mdg_04g019910	Mdg_03g008680	Mdg_03g008410
					Mdg_04g019960	Mdg_03g008740	Mdg_03g008530
					Mdg_04g019970	Mdg_03g008780	Mdg_03g008590
					Mdg_04g020090	Mdg_03g008810	Mdg_03g008610
					Mdg_04g020110	Mdg_03g008970	Mdg_03g008680
					Mdg_04g020170	Mdg_03g009040	Mdg_03g008740
					Mdg_04g020190	Mdg_03g009130	Mdg_03g008790
					Mdg_04g020260	Mdg_03g009150	Mdg_03g008820
					Mdg_04g020270	Mdg_03g009290	Mdg_03g008860
					Mdg_04g020420	Mdg_03g009360	Mdg_03g008980
					Mdg_04g020440	Mdg_03g009510	Mdg_03g009150
					Mdg_04g020450	Mdg_03g009520	Mdg_03g009210
					Mdg_04g020520	Mdg_03g009560	Mdg_03g009220
					Mdg_04g020530	Mdg_03g009630	Mdg_03g009490
					Mdg_04g020580	Mdg_03g009640	Mdg_03g009520
					Mdg_04g020610	Mdg_03g009700	Mdg_03g009550
					Mdg_04g020650	Mdg_03g009800	Mdg_03g009560
					Mdg_04g020710	Mdg_03g009850	Mdg_03g009630
					Mdg_04g020740	Mdg_03g009870	Mdg_03g009640
					Mdg_04g020790	Mdg_03g009910	Mdg_03g009830
					Mdg_04g020930	Mdg_03g009960	Mdg_03g009840
					Mdg_04g020950	Mdg_03g009980	Mdg_03g009850
					Mdg_04g020970	Mdg_03g010000	Mdg_03g009870
					Mdg_04g020980	Mdg_03g010020	Mdg_03g009960
					Mdg_04g021000	Mdg_03g010060	Mdg_03g010000
					Mdg_04g021050	Mdg_03g010070	Mdg_03g010060
					Mdg_04g021060	Mdg_03g010080	Mdg_03g010070
					Mdg_04g021180	Mdg_03g010090	Mdg_03g010090
					Mdg_05g000030	Mdg_03g010100	Mdg_03g010100
					Mdg_05g000040	Mdg_03g010120	Mdg_03g010120
					Mdg_05g000060	Mdg_03g010130	Mdg_03g010160
					Mdg_05g000070	Mdg_03g010160	Mdg_03g010180
					Mdg_05g000120	Mdg_03g010180	Mdg_03g010230
					Mdg_05g000200	Mdg_03g010230	Mdg_03g010240
					Mdg_05g000210	Mdg_03g010240	Mdg_03g010320
					Mdg_05g000610	Mdg_03g010410	Mdg_03g010350
					Mdg_05g000760	Mdg_03g010420	Mdg_03g010410
					Mdg_05g000810	Mdg_03g010440	Mdg_03g010420
					Mdg_05g000850	Mdg_03g010500	Mdg_03g010440
					Mdg_05g000860	Mdg_03g010610	Mdg_03g010500
					Mdg_05g000930	Mdg_03g010620	Mdg_03g010600
					Mdg_05g001010	Mdg_03g010640	Mdg_03g010610
					Mdg_05g001070	Mdg_03g010650	Mdg_03g010740
					Mdg_05g001080	Mdg_03g010730	Mdg_03g010820
					Mdg_05g001200	Mdg_03g010740	Mdg_03g010940
					Mdg_05g001360	Mdg_03g010820	Mdg_03g010980
					Mdg_05g001530	Mdg_03g010940	Mdg_03g010990
					Mdg_05g001630	Mdg_03g010960	Mdg_03g011080
					Mdg_05g001700	Mdg_03g010970	Mdg_03g011360
					Mdg_05g001710	Mdg_03g010980	Mdg_03g011370
					Mdg_05g001720	Mdg_03g010990	Mdg_03g011400
					Mdg_05g001740	Mdg_03g011080	Mdg_03g011540
					Mdg_05g001820	Mdg_03g011120	Mdg_03g011550
					Mdg_05g001900	Mdg_03g011210	Mdg_03g011560
					Mdg_05g002000	Mdg_03g011220	Mdg_03g011580
					Mdg_05g002140	Mdg_03g011400	Mdg_03g011600
					Mdg_05g002160	Mdg_03g011430	Mdg_03g011670
					Mdg_05g002340	Mdg_03g011460	Mdg_03g011750
					Mdg_05g002380	Mdg_03g011540	Mdg_03g011770
					Mdg_05g002420	Mdg_03g011550	Mdg_03g011800
					Mdg_05g002440	Mdg_03g011580	Mdg_03g011830
					Mdg_05g002530	Mdg_03g011600	Mdg_03g011890
					Mdg_05g002610	Mdg_03g011640	Mdg_03g011920
					Mdg_05g002670	Mdg_03g011670	Mdg_03g011940
					Mdg_05g002690	Mdg_03g011680	Mdg_03g011970
					Mdg_05g002730	Mdg_03g011750	Mdg_03g011990
					Mdg_05g002750	Mdg_03g011770	Mdg_03g012120
					Mdg_05g002830	Mdg_03g011790	Mdg_03g012230
					Mdg_05g002870	Mdg_03g011890	Mdg_03g012260
					Mdg_05g002890	Mdg_03g011910	Mdg_03g012280
					Mdg_05g002950	Mdg_03g011970	Mdg_03g012360
					Mdg_05g002970	Mdg_03g011980	Mdg_03g012500
					Mdg_05g003000	Mdg_03g011990	Mdg_03g012510
					Mdg_05g003010	Mdg_03g012010	Mdg_03g012600
					Mdg_05g003020	Mdg_03g012120	Mdg_03g012800
					Mdg_05g003080	Mdg_03g012200	Mdg_03g012830
					Mdg_05g003090	Mdg_03g012260	Mdg_03g013070
					Mdg_05g003130	Mdg_03g012280	Mdg_03g013120
					Mdg_05g003140	Mdg_03g012370	Mdg_03g013160
					Mdg_05g003160	Mdg_03g012440	Mdg_03g013230
					Mdg_05g003170	Mdg_03g012490	Mdg_03g013250
					Mdg_05g003210	Mdg_03g012500	Mdg_03g013430
					Mdg_05g003220	Mdg_03g012820	Mdg_03g013460
					Mdg_05g003240	Mdg_03g013010	Mdg_03g013630
					Mdg_05g003350	Mdg_03g013120	Mdg_03g013640
					Mdg_05g003430	Mdg_03g013130	Mdg_03g013660
					Mdg_05g003960	Mdg_03g013160	Mdg_03g013750
					Mdg_05g003970	Mdg_03g013170	Mdg_03g013770
					Mdg_05g004000	Mdg_03g013460	Mdg_03g013790
					Mdg_05g004080	Mdg_03g013470	Mdg_03g013830
					Mdg_05g004210	Mdg_03g013510	Mdg_03g013890
					Mdg_05g004630	Mdg_03g013530	Mdg_03g013990
					Mdg_05g004640	Mdg_03g013640	Mdg_03g014010
					Mdg_05g004690	Mdg_03g013660	Mdg_03g014050
					Mdg_05g004770	Mdg_03g013690	Mdg_03g014060
					Mdg_05g004790	Mdg_03g013790	Mdg_03g014170
					Mdg_05g004910	Mdg_03g013830	Mdg_03g014180
					Mdg_05g005220	Mdg_03g013880	Mdg_03g014220
					Mdg_05g005280	Mdg_03g013890	Mdg_03g014250
					Mdg_05g005330	Mdg_03g013950	Mdg_03g014290
					Mdg_05g005430	Mdg_03g013990	Mdg_03g014610
					Mdg_05g005450	Mdg_03g014010	Mdg_03g014640
					Mdg_05g005620	Mdg_03g014020	Mdg_03g014660
					Mdg_05g005710	Mdg_03g014040	Mdg_03g014670
					Mdg_05g005720	Mdg_03g014050	Mdg_03g014680
					Mdg_05g005790	Mdg_03g014060	Mdg_03g014690
					Mdg_05g006020	Mdg_03g014170	Mdg_03g014790
					Mdg_05g006030	Mdg_03g014180	Mdg_03g014800
					Mdg_05g006240	Mdg_03g014220	Mdg_03g014830
					Mdg_05g006650	Mdg_03g014290	Mdg_03g014850
					Mdg_05g006880	Mdg_03g014370	Mdg_03g014860
					Mdg_05g006940	Mdg_03g014390	Mdg_03g014900
					Mdg_05g006970	Mdg_03g014610	Mdg_03g014950
					Mdg_05g007130	Mdg_03g014640	Mdg_03g015100
					Mdg_05g007230	Mdg_03g014670	Mdg_03g015130
					Mdg_05g007460	Mdg_03g014680	Mdg_03g015140
					Mdg_05g007580	Mdg_03g014770	Mdg_03g015180
					Mdg_05g007800	Mdg_03g014800	Mdg_03g015190
					Mdg_05g007810	Mdg_03g014850	Mdg_03g015210
					Mdg_05g007940	Mdg_03g014900	Mdg_03g015270
					Mdg_05g007970	Mdg_03g014950	Mdg_03g015330
					Mdg_05g008080	Mdg_03g014960	Mdg_03g015480
					Mdg_05g008290	Mdg_03g014990	Mdg_03g015490
					Mdg_05g008500	Mdg_03g015100	Mdg_03g015570
					Mdg_05g009050	Mdg_03g015140	Mdg_03g015590
					Mdg_05g009090	Mdg_03g015180	Mdg_03g015600
					Mdg_05g009100	Mdg_03g015210	Mdg_03g015670
					Mdg_05g009260	Mdg_03g015240	Mdg_03g015720
					Mdg_05g009290	Mdg_03g015270	Mdg_03g015730
					Mdg_05g009320	Mdg_03g015290	Mdg_03g015790
					Mdg_05g009330	Mdg_03g015310	Mdg_03g015900
					Mdg_05g009370	Mdg_03g015330	Mdg_03g015930
					Mdg_05g009590	Mdg_03g015430	Mdg_03g015940
					Mdg_05g009620	Mdg_03g015450	Mdg_03g015950
					Mdg_05g009810	Mdg_03g015490	Mdg_03g015960
					Mdg_05g009940	Mdg_03g015590	Mdg_03g015970
					Mdg_05g009950	Mdg_03g015600	Mdg_03g015980
					Mdg_05g010060	Mdg_03g015670	Mdg_03g015990
					Mdg_05g010240	Mdg_03g015700	Mdg_03g016040
					Mdg_05g010270	Mdg_03g015720	Mdg_03g016120
					Mdg_05g010380	Mdg_03g015730	Mdg_03g016130
					Mdg_05g010460	Mdg_03g015750	Mdg_03g016150
					Mdg_05g010480	Mdg_03g015790	Mdg_03g016170
					Mdg_05g010500	Mdg_03g015900	Mdg_03g016190
					Mdg_05g010540	Mdg_03g015940	Mdg_03g016230
					Mdg_05g010580	Mdg_03g015960	Mdg_03g016240
					Mdg_05g010590	Mdg_03g015970	Mdg_03g016250
					Mdg_05g010600	Mdg_03g015980	Mdg_03g016280
					Mdg_05g010690	Mdg_03g015990	Mdg_03g016290
					Mdg_05g010740	Mdg_03g016000	Mdg_03g016310
					Mdg_05g010870	Mdg_03g016050	Mdg_03g016330
					Mdg_05g011030	Mdg_03g016120	Mdg_03g016370
					Mdg_05g011050	Mdg_03g016130	Mdg_03g016430
					Mdg_05g011180	Mdg_03g016150	Mdg_03g016460
					Mdg_05g011240	Mdg_03g016190	Mdg_03g016550
					Mdg_05g011380	Mdg_03g016200	Mdg_03g016580
					Mdg_05g011390	Mdg_03g016230	Mdg_03g016590
					Mdg_05g011400	Mdg_03g016240	Mdg_03g016740
					Mdg_05g011540	Mdg_03g016250	Mdg_03g016860
					Mdg_05g011570	Mdg_03g016290	Mdg_03g016870
					Mdg_05g011750	Mdg_03g016300	Mdg_03g016890
					Mdg_05g011940	Mdg_03g016330	Mdg_03g016940
					Mdg_05g012150	Mdg_03g016350	Mdg_03g016950
					Mdg_05g012230	Mdg_03g016580	Mdg_03g017110
					Mdg_05g012420	Mdg_03g016620	Mdg_03g017190
					Mdg_05g012550	Mdg_03g016700	Mdg_03g017240
					Mdg_05g012850	Mdg_03g016860	Mdg_03g017260
					Mdg_05g012920	Mdg_03g016870	Mdg_03g017460
					Mdg_05g012970	Mdg_03g016940	Mdg_03g017470
					Mdg_05g013000	Mdg_03g016950	Mdg_03g017480
					Mdg_05g013080	Mdg_03g017110	Mdg_03g017530
					Mdg_05g013120	Mdg_03g017190	Mdg_03g017590
					Mdg_05g013140	Mdg_03g017240	Mdg_03g017610
					Mdg_05g013170	Mdg_03g017310	Mdg_03g017650
					Mdg_05g013250	Mdg_03g017480	Mdg_03g017740
					Mdg_05g013310	Mdg_03g017570	Mdg_03g017890
					Mdg_05g013500	Mdg_03g017590	Mdg_03g017930
					Mdg_05g013530	Mdg_03g017610	Mdg_03g017950
					Mdg_05g013550	Mdg_03g017650	Mdg_03g018040
					Mdg_05g013560	Mdg_03g017660	Mdg_03g018130
					Mdg_05g013590	Mdg_03g017670	Mdg_03g018140
					Mdg_05g013600	Mdg_03g017720	Mdg_03g018190
					Mdg_05g013640	Mdg_03g017740	Mdg_03g018340
					Mdg_05g013670	Mdg_03g017770	Mdg_03g018390
					Mdg_05g013790	Mdg_03g017780	Mdg_03g018440
					Mdg_05g013860	Mdg_03g017890	Mdg_03g018540
					Mdg_05g013870	Mdg_03g017950	Mdg_03g018570
					Mdg_05g013890	Mdg_03g017980	Mdg_03g018590
					Mdg_05g013950	Mdg_03g017990	Mdg_03g018680
					Mdg_05g013970	Mdg_03g018130	Mdg_03g018780
					Mdg_05g014020	Mdg_03g018310	Mdg_03g018820
					Mdg_05g014080	Mdg_03g018390	Mdg_03g018830
					Mdg_05g014150	Mdg_03g018440	Mdg_03g018840
					Mdg_05g014160	Mdg_03g018570	Mdg_03g018890
					Mdg_05g014170	Mdg_03g018720	Mdg_03g018990
					Mdg_05g014190	Mdg_03g018820	Mdg_03g019090
					Mdg_05g014220	Mdg_03g018840	Mdg_03g019150
					Mdg_05g014230	Mdg_03g018890	Mdg_03g019160
					Mdg_05g014240	Mdg_03g018930	Mdg_03g019180
					Mdg_05g014280	Mdg_03g019090	Mdg_03g019380
					Mdg_05g014290	Mdg_03g019110	Mdg_03g019440
					Mdg_05g014320	Mdg_03g019150	Mdg_03g019490
					Mdg_05g014360	Mdg_03g019170	Mdg_03g019510
					Mdg_05g014420	Mdg_03g019320	Mdg_03g019640
					Mdg_05g014430	Mdg_03g019330	Mdg_03g019660
					Mdg_05g014440	Mdg_03g019380	Mdg_03g019680
					Mdg_05g014460	Mdg_03g019400	Mdg_03g019790
					Mdg_05g014490	Mdg_03g019440	Mdg_03g019930
					Mdg_05g014510	Mdg_03g019450	Mdg_03g019940
					Mdg_05g014690	Mdg_03g019510	Mdg_03g019990
					Mdg_05g014800	Mdg_03g019620	Mdg_03g020020
					Mdg_05g014890	Mdg_03g019630	Mdg_03g020070
					Mdg_05g014930	Mdg_03g019660	Mdg_03g020100
					Mdg_05g015140	Mdg_03g019710	Mdg_03g020120
					Mdg_05g015150	Mdg_03g019790	Mdg_03g020220
					Mdg_05g015190	Mdg_03g019900	Mdg_03g020240
					Mdg_05g015230	Mdg_03g019930	Mdg_03g020250
					Mdg_05g015280	Mdg_03g019940	Mdg_03g020320
					Mdg_05g015290	Mdg_03g019970	Mdg_03g020360
					Mdg_05g015340	Mdg_03g020020	Mdg_03g020370
					Mdg_05g015370	Mdg_03g020100	Mdg_03g020480
					Mdg_05g015430	Mdg_03g020110	Mdg_03g020540
					Mdg_05g015480	Mdg_03g020120	Mdg_03g020580
					Mdg_05g015560	Mdg_03g020210	Mdg_03g020600
					Mdg_05g015720	Mdg_03g020240	Mdg_03g020690
					Mdg_05g015770	Mdg_03g020250	Mdg_03g020750
					Mdg_05g015780	Mdg_03g020310	Mdg_03g020810
					Mdg_05g015810	Mdg_03g020370	Mdg_03g020820
					Mdg_05g015870	Mdg_03g020460	Mdg_03g020910
					Mdg_05g015910	Mdg_03g020480	Mdg_03g021040
					Mdg_05g015960	Mdg_03g020540	Mdg_03g021060
					Mdg_05g016120	Mdg_03g020570	Mdg_03g021160
					Mdg_05g016130	Mdg_03g020600	Mdg_03g021200
					Mdg_05g016230	Mdg_03g020660	Mdg_03g021270
					Mdg_05g016350	Mdg_03g020740	Mdg_03g021370
					Mdg_05g016410	Mdg_03g020750	Mdg_03g021400
					Mdg_05g016430	Mdg_03g020860	Mdg_03g021420
					Mdg_05g016480	Mdg_03g020890	Mdg_03g021590
					Mdg_05g016570	Mdg_03g020910	Mdg_03g021630
					Mdg_05g016610	Mdg_03g021000	Mdg_03g021640
					Mdg_05g016620	Mdg_03g021040	Mdg_03g021650
					Mdg_05g016670	Mdg_03g021060	Mdg_03g021660
					Mdg_05g016700	Mdg_03g021120	Mdg_03g021680
					Mdg_05g016760	Mdg_03g021200	Mdg_03g021790
					Mdg_05g016880	Mdg_03g021350	Mdg_03g021810
					Mdg_05g016980	Mdg_03g021390	Mdg_03g021860
					Mdg_05g017000	Mdg_03g021460	Mdg_03g021890
					Mdg_05g017010	Mdg_03g021560	Mdg_03g021960
					Mdg_05g017030	Mdg_03g021590	Mdg_03g021990
					Mdg_05g017090	Mdg_03g021640	Mdg_03g022060
					Mdg_05g017190	Mdg_03g021650	Mdg_03g022250
					Mdg_05g017250	Mdg_03g021660	Mdg_03g022290
					Mdg_05g017420	Mdg_03g021790	Mdg_03g022300
					Mdg_05g017440	Mdg_03g021810	Mdg_03g022350
					Mdg_05g017640	Mdg_03g021890	Mdg_03g022370
					Mdg_05g017730	Mdg_03g021990	Mdg_03g022380
					Mdg_05g017940	Mdg_03g022020	Mdg_03g022390
					Mdg_05g018140	Mdg_03g022060	Mdg_03g022430
					Mdg_05g018150	Mdg_03g022120	Mdg_03g022470
					Mdg_05g018160	Mdg_03g022170	Mdg_03g022580
					Mdg_05g018220	Mdg_03g022200	Mdg_03g022610
					Mdg_05g018380	Mdg_03g022250	Mdg_03g022710
					Mdg_05g018430	Mdg_03g022290	Mdg_03g022770
					Mdg_05g018470	Mdg_03g022300	Mdg_03g022850
					Mdg_05g018480	Mdg_03g022350	Mdg_03g022920
					Mdg_05g018490	Mdg_03g022580	Mdg_03g022960
					Mdg_05g018530	Mdg_03g022610	Mdg_03g023110
					Mdg_05g018720	Mdg_03g022710	Mdg_03g023190
					Mdg_05g018790	Mdg_03g022770	Mdg_03g023200
					Mdg_05g018810	Mdg_03g022800	Mdg_03g023240
					Mdg_05g018840	Mdg_03g022850	Mdg_03g023270
					Mdg_05g018850	Mdg_03g022920	Mdg_03g023280
					Mdg_05g018860	Mdg_03g023110	Mdg_03g023420
					Mdg_05g018890	Mdg_03g023190	Mdg_03g023470
					Mdg_05g018900	Mdg_03g023250	Mdg_03g023520
					Mdg_05g018950	Mdg_03g023280	Mdg_03g023530
					Mdg_05g018960	Mdg_03g023470	Mdg_03g023540
					Mdg_05g018980	Mdg_03g023530	Mdg_03g023610
					Mdg_05g018990	Mdg_03g023540	Mdg_03g023720
					Mdg_05g019130	Mdg_03g023580	Mdg_03g023780
					Mdg_05g019140	Mdg_03g023660	Mdg_03g023830
					Mdg_05g019210	Mdg_03g023690	Mdg_03g023840
					Mdg_05g019270	Mdg_03g023720	Mdg_03g023850
					Mdg_05g019330	Mdg_03g023730	Mdg_03g023890
					Mdg_05g019430	Mdg_03g023840	Mdg_03g023900
					Mdg_05g019460	Mdg_03g023850	Mdg_03g024060
					Mdg_05g019470	Mdg_03g023900	Mdg_03g024150
					Mdg_05g019490	Mdg_03g023950	Mdg_03g024310
					Mdg_05g019580	Mdg_03g024000	Mdg_03g024330
					Mdg_05g019590	Mdg_03g024060	Mdg_03g024340
					Mdg_05g019610	Mdg_03g024090	Mdg_03g024400
					Mdg_05g019620	Mdg_03g024100	Mdg_03g024430
					Mdg_05g019640	Mdg_03g024150	Mdg_03g024440
					Mdg_05g019660	Mdg_03g024270	Mdg_03g024450
					Mdg_05g019710	Mdg_03g024330	Mdg_03g024470
					Mdg_05g019730	Mdg_03g024430	Mdg_03g024520
					Mdg_05g019770	Mdg_03g024440	Mdg_03g024600
					Mdg_05g019790	Mdg_03g024450	Mdg_03g024750
					Mdg_05g019880	Mdg_03g024580	Mdg_03g024770
					Mdg_05g019900	Mdg_03g024610	Mdg_03g024840
					Mdg_05g019910	Mdg_03g024750	Mdg_03g024860
					Mdg_05g019930	Mdg_03g024770	Mdg_03g024870
					Mdg_05g019950	Mdg_03g024840	Mdg_03g024890
					Mdg_05g019970	Mdg_03g024860	Mdg_03g024930
					Mdg_05g020000	Mdg_03g024870	Mdg_03g025090
					Mdg_05g020010	Mdg_03g024890	Mdg_03g025100
					Mdg_05g020060	Mdg_03g024940	Mdg_03g025420
					Mdg_05g020070	Mdg_03g025020	Mdg_03g025500
					Mdg_05g020130	Mdg_03g025100	Mdg_03g025580
					Mdg_05g020160	Mdg_03g025140	Mdg_03g025620
					Mdg_05g020190	Mdg_03g025250	Mdg_03g025630
					Mdg_05g020220	Mdg_03g025280	Mdg_03g025700
					Mdg_05g020320	Mdg_03g025310	Mdg_03g025730
					Mdg_05g020350	Mdg_03g025350	Mdg_03g025770
					Mdg_05g020360	Mdg_03g025420	Mdg_03g025790
					Mdg_05g020430	Mdg_03g025500	Mdg_04g000100
					Mdg_05g020460	Mdg_03g025570	Mdg_04g000170
					Mdg_05g020470	Mdg_03g025610	Mdg_04g000250
					Mdg_05g020480	Mdg_03g025700	Mdg_04g000290
					Mdg_05g020490	Mdg_03g025730	Mdg_04g000310
					Mdg_05g020570	Mdg_04g000110	Mdg_04g000440
					Mdg_05g020580	Mdg_04g000170	Mdg_04g000450
					Mdg_05g020750	Mdg_04g000230	Mdg_04g000530
					Mdg_05g020780	Mdg_04g000250	Mdg_04g000570
					Mdg_05g020790	Mdg_04g000290	Mdg_04g000650
					Mdg_05g020830	Mdg_04g000310	Mdg_04g000680
					Mdg_05g020840	Mdg_04g000440	Mdg_04g000780
					Mdg_05g020900	Mdg_04g000450	Mdg_04g000900
					Mdg_05g020910	Mdg_04g000560	Mdg_04g000930
					Mdg_05g020940	Mdg_04g000650	Mdg_04g000940
					Mdg_05g020970	Mdg_04g000680	Mdg_04g001040
					Mdg_05g021000	Mdg_04g000900	Mdg_04g001110
					Mdg_05g021010	Mdg_04g000930	Mdg_04g001120
					Mdg_05g021100	Mdg_04g000970	Mdg_04g001190
					Mdg_05g021110	Mdg_04g001000	Mdg_04g001210
					Mdg_05g021160	Mdg_04g001040	Mdg_04g001260
					Mdg_05g021260	Mdg_04g001110	Mdg_04g001270
					Mdg_05g021510	Mdg_04g001120	Mdg_04g001290
					Mdg_05g021520	Mdg_04g001130	Mdg_04g001440
					Mdg_05g021530	Mdg_04g001140	Mdg_04g001690
					Mdg_05g021630	Mdg_04g001160	Mdg_04g001790
					Mdg_05g022130	Mdg_04g001190	Mdg_04g001840
					Mdg_05g022150	Mdg_04g001230	Mdg_04g001870
					Mdg_05g022260	Mdg_04g001260	Mdg_04g001880
					Mdg_05g022280	Mdg_04g001270	Mdg_04g001910
					Mdg_05g022310	Mdg_04g001290	Mdg_04g001920
					Mdg_05g022370	Mdg_04g001440	Mdg_04g001930
					Mdg_05g022390	Mdg_04g001590	Mdg_04g002130
					Mdg_05g022520	Mdg_04g001670	Mdg_04g002150
					Mdg_05g022530	Mdg_04g001690	Mdg_04g002540
					Mdg_05g022590	Mdg_04g001790	Mdg_04g002560
					Mdg_05g022600	Mdg_04g001840	Mdg_04g002570
					Mdg_05g022610	Mdg_04g001870	Mdg_04g002580
					Mdg_05g022750	Mdg_04g001880	Mdg_04g002590
					Mdg_05g022800	Mdg_04g001920	Mdg_04g002610
					Mdg_05g022820	Mdg_04g002130	Mdg_04g002630
					Mdg_05g022910	Mdg_04g002250	Mdg_04g002650
					Mdg_05g022940	Mdg_04g002420	Mdg_04g002830
					Mdg_05g022990	Mdg_04g002540	Mdg_04g002870
					Mdg_05g023100	Mdg_04g002610	Mdg_04g002970
					Mdg_05g023240	Mdg_04g002650	Mdg_04g002980
					Mdg_05g023380	Mdg_04g002800	Mdg_04g003060
					Mdg_05g023390	Mdg_04g002830	Mdg_04g003100
					Mdg_05g023400	Mdg_04g002860	Mdg_04g003160
					Mdg_05g023420	Mdg_04g002970	Mdg_04g003230
					Mdg_05g023460	Mdg_04g002980	Mdg_04g003250
					Mdg_05g023510	Mdg_04g003060	Mdg_04g003260
					Mdg_05g023520	Mdg_04g003090	Mdg_04g003360
					Mdg_05g023580	Mdg_04g003100	Mdg_04g003440
					Mdg_05g023610	Mdg_04g003210	Mdg_04g003610
					Mdg_05g023630	Mdg_04g003220	Mdg_04g003620
					Mdg_05g023860	Mdg_04g003230	Mdg_04g003840
					Mdg_05g023870	Mdg_04g003250	Mdg_04g003890
					Mdg_05g023880	Mdg_04g003260	Mdg_04g004170
					Mdg_05g023920	Mdg_04g003270	Mdg_04g004480
					Mdg_05g024190	Mdg_04g003360	Mdg_04g004490
					Mdg_05g024380	Mdg_04g003370	Mdg_04g004560
					Mdg_05g024550	Mdg_04g003450	Mdg_04g004710
					Mdg_05g024560	Mdg_04g003530	Mdg_04g004770
					Mdg_05g024580	Mdg_04g003610	Mdg_04g004790
					Mdg_05g024620	Mdg_04g003620	Mdg_04g004990
					Mdg_05g024650	Mdg_04g003710	Mdg_04g005000
					Mdg_05g024660	Mdg_04g003790	Mdg_04g005010
					Mdg_05g024770	Mdg_04g003810	Mdg_04g005130
					Mdg_05g024800	Mdg_04g003840	Mdg_04g005140
					Mdg_05g024980	Mdg_04g003890	Mdg_04g005170
					Mdg_05g024990	Mdg_04g003940	Mdg_04g005220
					Mdg_05g025050	Mdg_04g003990	Mdg_04g005230
					Mdg_05g025250	Mdg_04g004170	Mdg_04g005360
					Mdg_05g025430	Mdg_04g004480	Mdg_04g005390
					Mdg_05g025690	Mdg_04g004490	Mdg_04g005430
					Mdg_05g025710	Mdg_04g004560	Mdg_04g005440
					Mdg_05g025750	Mdg_04g004620	Mdg_04g005540
					Mdg_05g025980	Mdg_04g004710	Mdg_04g005720
					Mdg_05g026010	Mdg_04g004770	Mdg_04g005740
					Mdg_05g026280	Mdg_04g004780	Mdg_04g005770
					Mdg_05g026430	Mdg_04g004790	Mdg_04g005790
					Mdg_05g026460	Mdg_04g005020	Mdg_04g005890
					Mdg_05g026590	Mdg_04g005130	Mdg_04g005950
					Mdg_05g026600	Mdg_04g005170	Mdg_04g006090
					Mdg_05g026610	Mdg_04g005230	Mdg_04g006150
					Mdg_05g026630	Mdg_04g005390	Mdg_04g006170
					Mdg_05g026640	Mdg_04g005460	Mdg_04g006320
					Mdg_05g026720	Mdg_04g005470	Mdg_04g006530
					Mdg_05g026910	Mdg_04g005740	Mdg_04g006670
					Mdg_05g026990	Mdg_04g005770	Mdg_04g006680
					Mdg_05g027080	Mdg_04g005890	Mdg_04g006690
					Mdg_05g027170	Mdg_04g005950	Mdg_04g006730
					Mdg_05g027280	Mdg_04g006130	Mdg_04g006810
					Mdg_05g027430	Mdg_04g006150	Mdg_04g006820
					Mdg_05g027670	Mdg_04g006320	Mdg_04g006870
					Mdg_05g027760	Mdg_04g006550	Mdg_04g006960
					Mdg_05g027860	Mdg_04g006560	Mdg_04g006990
					Mdg_05g028030	Mdg_04g006660	Mdg_04g007080
					Mdg_05g028060	Mdg_04g006670	Mdg_04g007140
					Mdg_05g028390	Mdg_04g006680	Mdg_04g007150
					Mdg_05g028490	Mdg_04g006690	Mdg_04g007160
					Mdg_05g028530	Mdg_04g006820	Mdg_04g007170
					Mdg_05g028710	Mdg_04g006870	Mdg_04g007210
					Mdg_05g028830	Mdg_04g006990	Mdg_04g007310
					Mdg_05g028930	Mdg_04g007040	Mdg_04g007350
					Mdg_05g028970	Mdg_04g007060	Mdg_04g007420
					Mdg_05g028990	Mdg_04g007080	Mdg_04g007600
					Mdg_05g029230	Mdg_04g007170	Mdg_04g007610
					Mdg_05g029240	Mdg_04g007300	Mdg_04g007820
					Mdg_05g029270	Mdg_04g007310	Mdg_04g007920
					Mdg_05g029330	Mdg_04g007350	Mdg_04g007950
					Mdg_05g029520	Mdg_04g007420	Mdg_04g008040
					Mdg_05g029570	Mdg_04g007470	Mdg_04g008080
					Mdg_05g029630	Mdg_04g007600	Mdg_04g008100
					Mdg_05g029650	Mdg_04g007610	Mdg_04g008140
					Mdg_05g029670	Mdg_04g007620	Mdg_04g008160
					Mdg_05g029830	Mdg_04g007680	Mdg_04g008630
					Mdg_05g029850	Mdg_04g007700	Mdg_04g008700
					Mdg_05g029890	Mdg_04g007820	Mdg_04g008840
					Mdg_05g029980	Mdg_04g007920	Mdg_04g008870
					Mdg_05g030050	Mdg_04g008140	Mdg_04g008940
					Mdg_05g030060	Mdg_04g008250	Mdg_04g009020
					Mdg_05g030070	Mdg_04g008380	Mdg_04g009090
					Mdg_05g030080	Mdg_04g008560	Mdg_04g009310
					Mdg_05g030100	Mdg_04g008630	Mdg_04g009400
					Mdg_05g030130	Mdg_04g008700	Mdg_04g009410
					Mdg_05g030300	Mdg_04g008870	Mdg_04g009480
					Mdg_05g030320	Mdg_04g008900	Mdg_04g009510
					Mdg_05g030600	Mdg_04g009180	Mdg_04g009550
					Mdg_05g030630	Mdg_04g009310	Mdg_04g009580
					Mdg_05g030700	Mdg_04g009350	Mdg_04g009660
					Mdg_05g030840	Mdg_04g009400	Mdg_04g009690
					Mdg_05g031080	Mdg_04g009410	Mdg_04g009710
					Mdg_05g031110	Mdg_04g009510	Mdg_04g009760
					Mdg_05g031120	Mdg_04g009550	Mdg_04g009790
					Mdg_05g031140	Mdg_04g009560	Mdg_04g009820
					Mdg_05g031180	Mdg_04g009640	Mdg_04g009850
					Mdg_05g031270	Mdg_04g009660	Mdg_04g009900
					Mdg_05g031420	Mdg_04g009690	Mdg_04g009930
					Mdg_05g031460	Mdg_04g009710	Mdg_04g010000
					Mdg_05g031580	Mdg_04g009740	Mdg_04g010040
					Mdg_05g031640	Mdg_04g009820	Mdg_04g010050
					Mdg_05g031720	Mdg_04g009850	Mdg_04g010060
					Mdg_05g031750	Mdg_04g009900	Mdg_04g010170
					Mdg_05g031770	Mdg_04g009920	Mdg_04g010260
					Mdg_05g031790	Mdg_04g009930	Mdg_04g010380
					Mdg_05g031850	Mdg_04g010000	Mdg_04g010470
					Mdg_05g031880	Mdg_04g010040	Mdg_04g010490
					Mdg_05g031970	Mdg_04g010050	Mdg_04g010530
					Mdg_05g032010	Mdg_04g010060	Mdg_04g010570
					Mdg_05g032020	Mdg_04g010170	Mdg_04g010580
					Mdg_05g032050	Mdg_04g010260	Mdg_04g010640
					Mdg_05g032290	Mdg_04g010470	Mdg_04g010660
					Mdg_05g032360	Mdg_04g010490	Mdg_04g010900
					Mdg_05g032430	Mdg_04g010530	Mdg_04g011040
					Mdg_05g032560	Mdg_04g010570	Mdg_04g011080
					Mdg_05g032630	Mdg_04g010580	Mdg_04g011370
					Mdg_05g032840	Mdg_04g010760	Mdg_04g011490
					Mdg_06g000050	Mdg_04g010800	Mdg_04g011500
					Mdg_06g000220	Mdg_04g010900	Mdg_04g011510
					Mdg_06g000450	Mdg_04g011080	Mdg_04g011580
					Mdg_06g000540	Mdg_04g011220	Mdg_04g011670
					Mdg_06g000620	Mdg_04g011250	Mdg_04g011680
					Mdg_06g000660	Mdg_04g011300	Mdg_04g011790
					Mdg_06g000700	Mdg_04g011330	Mdg_04g011820
					Mdg_06g000750	Mdg_04g011580	Mdg_04g011840
					Mdg_06g000820	Mdg_04g011650	Mdg_04g012030
					Mdg_06g000860	Mdg_04g011670	Mdg_04g012070
					Mdg_06g000870	Mdg_04g011720	Mdg_04g012120
					Mdg_06g000960	Mdg_04g011820	Mdg_04g012130
					Mdg_06g000980	Mdg_04g011840	Mdg_04g012230
					Mdg_06g001000	Mdg_04g011890	Mdg_04g012250
					Mdg_06g001010	Mdg_04g011920	Mdg_04g012270
					Mdg_06g001260	Mdg_04g011930	Mdg_04g012300
					Mdg_06g001500	Mdg_04g011990	Mdg_04g012320
					Mdg_06g001750	Mdg_04g012030	Mdg_04g012340
					Mdg_06g001880	Mdg_04g012050	Mdg_04g012350
					Mdg_06g001910	Mdg_04g012070	Mdg_04g012360
					Mdg_06g001920	Mdg_04g012230	Mdg_04g012430
					Mdg_06g002080	Mdg_04g012260	Mdg_04g012440
					Mdg_06g002120	Mdg_04g012320	Mdg_04g012500
					Mdg_06g002130	Mdg_04g012350	Mdg_04g012520
					Mdg_06g002390	Mdg_04g012380	Mdg_04g012610
					Mdg_06g002580	Mdg_04g012420	Mdg_04g012650
					Mdg_06g002600	Mdg_04g012430	Mdg_04g012660
					Mdg_06g002800	Mdg_04g012440	Mdg_04g012820
					Mdg_06g002820	Mdg_04g012480	Mdg_04g013000
					Mdg_06g002930	Mdg_04g012500	Mdg_04g013020
					Mdg_06g003050	Mdg_04g012650	Mdg_04g013040
					Mdg_06g003160	Mdg_04g012670	Mdg_04g013050
					Mdg_06g003540	Mdg_04g012760	Mdg_04g013130
					Mdg_06g003590	Mdg_04g012830	Mdg_04g013240
					Mdg_06g003640	Mdg_04g012880	Mdg_04g013290
					Mdg_06g003700	Mdg_04g012960	Mdg_04g013340
					Mdg_06g003880	Mdg_04g012980	Mdg_04g013350
					Mdg_06g003950	Mdg_04g012990	Mdg_04g013450
					Mdg_06g004070	Mdg_04g013000	Mdg_04g013500
					Mdg_06g004120	Mdg_04g013020	Mdg_04g013530
					Mdg_06g004250	Mdg_04g013030	Mdg_04g013540
					Mdg_06g004280	Mdg_04g013040	Mdg_04g013570
					Mdg_06g004380	Mdg_04g013050	Mdg_04g013600
					Mdg_06g004420	Mdg_04g013120	Mdg_04g013620
					Mdg_06g004440	Mdg_04g013200	Mdg_04g013660
					Mdg_06g004460	Mdg_04g013280	Mdg_04g013680
					Mdg_06g004490	Mdg_04g013290	Mdg_04g013690
					Mdg_06g004610	Mdg_04g013330	Mdg_04g013770
					Mdg_06g004710	Mdg_04g013340	Mdg_04g013810
					Mdg_06g004800	Mdg_04g013350	Mdg_04g013900
					Mdg_06g004830	Mdg_04g013410	Mdg_04g013940
					Mdg_06g004920	Mdg_04g013500	Mdg_04g013990
					Mdg_06g004940	Mdg_04g013530	Mdg_04g014000
					Mdg_06g004960	Mdg_04g013540	Mdg_04g014030
					Mdg_06g005120	Mdg_04g013590	Mdg_04g014070
					Mdg_06g005130	Mdg_04g013600	Mdg_04g014120
					Mdg_06g005150	Mdg_04g013670	Mdg_04g014200
					Mdg_06g005660	Mdg_04g013710	Mdg_04g014210
					Mdg_06g005770	Mdg_04g013770	Mdg_04g014250
					Mdg_06g005800	Mdg_04g013810	Mdg_04g014300
					Mdg_06g005840	Mdg_04g013820	Mdg_04g014340
					Mdg_06g005870	Mdg_04g013980	Mdg_04g014400
					Mdg_06g006110	Mdg_04g014030	Mdg_04g014500
					Mdg_06g006330	Mdg_04g014100	Mdg_04g014510
					Mdg_06g006360	Mdg_04g014190	Mdg_04g014520
					Mdg_06g006390	Mdg_04g014200	Mdg_04g014530
					Mdg_06g006570	Mdg_04g014210	Mdg_04g014550
					Mdg_06g006640	Mdg_04g014300	Mdg_04g014560
					Mdg_06g006740	Mdg_04g014340	Mdg_04g014580
					Mdg_06g006770	Mdg_04g014510	Mdg_04g014610
					Mdg_06g006880	Mdg_04g014530	Mdg_04g014620
					Mdg_06g006970	Mdg_04g014550	Mdg_04g014630
					Mdg_06g007000	Mdg_04g014580	Mdg_04g014640
					Mdg_06g007010	Mdg_04g014610	Mdg_04g014690
					Mdg_06g007050	Mdg_04g014620	Mdg_04g014710
					Mdg_06g007160	Mdg_04g014630	Mdg_04g014730
					Mdg_06g007180	Mdg_04g014640	Mdg_04g014770
					Mdg_06g007200	Mdg_04g014690	Mdg_04g014790
					Mdg_06g007290	Mdg_04g014730	Mdg_04g014800
					Mdg_06g007400	Mdg_04g014770	Mdg_04g014830
					Mdg_06g007470	Mdg_04g014790	Mdg_04g014900
					Mdg_06g007770	Mdg_04g014810	Mdg_04g014910
					Mdg_06g007830	Mdg_04g014900	Mdg_04g014970
					Mdg_06g007970	Mdg_04g014910	Mdg_04g015130
					Mdg_06g007980	Mdg_04g014920	Mdg_04g015160
					Mdg_06g007990	Mdg_04g014940	Mdg_04g015170
					Mdg_06g008000	Mdg_04g014970	Mdg_04g015190
					Mdg_06g008010	Mdg_04g014990	Mdg_04g015200
					Mdg_06g008100	Mdg_04g015060	Mdg_04g015470
					Mdg_06g008140	Mdg_04g015080	Mdg_04g015480
					Mdg_06g008210	Mdg_04g015090	Mdg_04g015500
					Mdg_06g008250	Mdg_04g015160	Mdg_04g015530
					Mdg_06g008320	Mdg_04g015190	Mdg_04g015560
					Mdg_06g008340	Mdg_04g015200	Mdg_04g015590
					Mdg_06g008500	Mdg_04g015300	Mdg_04g015600
					Mdg_06g008610	Mdg_04g015350	Mdg_04g015650
					Mdg_06g008630	Mdg_04g015470	Mdg_04g015660
					Mdg_06g008690	Mdg_04g015480	Mdg_04g015780
					Mdg_06g008840	Mdg_04g015530	Mdg_04g015880
					Mdg_06g008870	Mdg_04g015590	Mdg_04g015910
					Mdg_06g009030	Mdg_04g015610	Mdg_04g015940
					Mdg_06g009060	Mdg_04g015620	Mdg_04g015980
					Mdg_06g009180	Mdg_04g015690	Mdg_04g015990
					Mdg_06g009280	Mdg_04g015800	Mdg_04g016090
					Mdg_06g009340	Mdg_04g015880	Mdg_04g016100
					Mdg_06g009380	Mdg_04g015940	Mdg_04g016110
					Mdg_06g009440	Mdg_04g015990	Mdg_04g016120
					Mdg_06g009450	Mdg_04g016010	Mdg_04g016140
					Mdg_06g009460	Mdg_04g016060	Mdg_04g016150
					Mdg_06g009480	Mdg_04g016090	Mdg_04g016180
					Mdg_06g009580	Mdg_04g016100	Mdg_04g016190
					Mdg_06g009690	Mdg_04g016110	Mdg_04g016320
					Mdg_06g009770	Mdg_04g016120	Mdg_04g016340
					Mdg_06g009790	Mdg_04g016140	Mdg_04g016510
					Mdg_06g009870	Mdg_04g016150	Mdg_04g016580
					Mdg_06g009890	Mdg_04g016160	Mdg_04g016610
					Mdg_06g009930	Mdg_04g016180	Mdg_04g016710
					Mdg_06g010090	Mdg_04g016190	Mdg_04g016730
					Mdg_06g010190	Mdg_04g016300	Mdg_04g016760
					Mdg_06g010330	Mdg_04g016310	Mdg_04g016780
					Mdg_06g010400	Mdg_04g016340	Mdg_04g016790
					Mdg_06g010420	Mdg_04g016420	Mdg_04g016930
					Mdg_06g010550	Mdg_04g016440	Mdg_04g017080
					Mdg_06g010610	Mdg_04g016460	Mdg_04g017100
					Mdg_06g010640	Mdg_04g016470	Mdg_04g017150
					Mdg_06g010680	Mdg_04g016560	Mdg_04g017190
					Mdg_06g010840	Mdg_04g016580	Mdg_04g017250
					Mdg_06g011120	Mdg_04g016620	Mdg_04g017270
					Mdg_06g011220	Mdg_04g016700	Mdg_04g017280
					Mdg_06g011290	Mdg_04g016710	Mdg_04g017320
					Mdg_06g011330	Mdg_04g016730	Mdg_04g017330
					Mdg_06g011390	Mdg_04g016760	Mdg_04g017350
					Mdg_06g011410	Mdg_04g016800	Mdg_04g017430
					Mdg_06g011470	Mdg_04g016810	Mdg_04g017440
					Mdg_06g011500	Mdg_04g017080	Mdg_04g017470
					Mdg_06g011530	Mdg_04g017190	Mdg_04g017480
					Mdg_06g011590	Mdg_04g017230	Mdg_04g017510
					Mdg_06g011660	Mdg_04g017250	Mdg_04g017520
					Mdg_06g011730	Mdg_04g017270	Mdg_04g017560
					Mdg_06g011760	Mdg_04g017280	Mdg_04g017630
					Mdg_06g011830	Mdg_04g017320	Mdg_04g017640
					Mdg_06g011930	Mdg_04g017380	Mdg_04g017680
					Mdg_06g011990	Mdg_04g017430	Mdg_04g017730
					Mdg_06g012000	Mdg_04g017440	Mdg_04g017770
					Mdg_06g012030	Mdg_04g017480	Mdg_04g017790
					Mdg_06g012100	Mdg_04g017510	Mdg_04g017810
					Mdg_06g012120	Mdg_04g017560	Mdg_04g017870
					Mdg_06g012220	Mdg_04g017580	Mdg_04g017880
					Mdg_06g012360	Mdg_04g017660	Mdg_04g017910
					Mdg_06g012390	Mdg_04g017680	Mdg_04g017990
					Mdg_06g012540	Mdg_04g017730	Mdg_04g018000
					Mdg_06g012560	Mdg_04g017750	Mdg_04g018050
					Mdg_06g012600	Mdg_04g017770	Mdg_04g018080
					Mdg_06g012650	Mdg_04g017790	Mdg_04g018100
					Mdg_06g012690	Mdg_04g017810	Mdg_04g018140
					Mdg_06g012750	Mdg_04g017830	Mdg_04g018170
					Mdg_06g012810	Mdg_04g017870	Mdg_04g018200
					Mdg_06g012820	Mdg_04g017900	Mdg_04g018230
					Mdg_06g012870	Mdg_04g017990	Mdg_04g018310
					Mdg_06g013030	Mdg_04g018000	Mdg_04g018320
					Mdg_06g013100	Mdg_04g018030	Mdg_04g018440
					Mdg_06g013240	Mdg_04g018040	Mdg_04g018460
					Mdg_06g013350	Mdg_04g018050	Mdg_04g018470
					Mdg_06g013630	Mdg_04g018060	Mdg_04g018480
					Mdg_06g013650	Mdg_04g018080	Mdg_04g018490
					Mdg_06g013700	Mdg_04g018090	Mdg_04g018500
					Mdg_06g013730	Mdg_04g018100	Mdg_04g018520
					Mdg_06g013840	Mdg_04g018130	Mdg_04g018540
					Mdg_06g013920	Mdg_04g018140	Mdg_04g018550
					Mdg_06g013970	Mdg_04g018170	Mdg_04g018570
					Mdg_06g014000	Mdg_04g018250	Mdg_04g018590
					Mdg_06g014040	Mdg_04g018380	Mdg_04g018620
					Mdg_06g014130	Mdg_04g018440	Mdg_04g018710
					Mdg_06g014290	Mdg_04g018460	Mdg_04g018800
					Mdg_06g014390	Mdg_04g018470	Mdg_04g018900
					Mdg_06g014480	Mdg_04g018480	Mdg_04g018950
					Mdg_06g014550	Mdg_04g018490	Mdg_04g019010
					Mdg_06g014640	Mdg_04g018500	Mdg_04g019050
					Mdg_06g014660	Mdg_04g018520	Mdg_04g019060
					Mdg_06g014740	Mdg_04g018540	Mdg_04g019120
					Mdg_06g014760	Mdg_04g018550	Mdg_04g019190
					Mdg_06g014830	Mdg_04g018590	Mdg_04g019210
					Mdg_06g014840	Mdg_04g018710	Mdg_04g019220
					Mdg_06g014880	Mdg_04g018900	Mdg_04g019230
					Mdg_06g014890	Mdg_04g018930	Mdg_04g019310
					Mdg_06g014900	Mdg_04g019020	Mdg_04g019420
					Mdg_06g014960	Mdg_04g019050	Mdg_04g019580
					Mdg_06g015040	Mdg_04g019120	Mdg_04g019600
					Mdg_06g015050	Mdg_04g019210	Mdg_04g019620
					Mdg_06g015100	Mdg_04g019220	Mdg_04g019630
					Mdg_06g015520	Mdg_04g019230	Mdg_04g019640
					Mdg_06g015580	Mdg_04g019260	Mdg_04g019680
					Mdg_06g015670	Mdg_04g019280	Mdg_04g019710
					Mdg_06g015720	Mdg_04g019350	Mdg_04g019910
					Mdg_06g015730	Mdg_04g019390	Mdg_04g019960
					Mdg_06g015860	Mdg_04g019420	Mdg_04g019970
					Mdg_06g015870	Mdg_04g019470	Mdg_04g020080
					Mdg_06g015890	Mdg_04g019580	Mdg_04g020090
					Mdg_06g015910	Mdg_04g019590	Mdg_04g020110
					Mdg_06g015920	Mdg_04g019600	Mdg_04g020190
					Mdg_06g015980	Mdg_04g019620	Mdg_04g020260
					Mdg_06g016050	Mdg_04g019630	Mdg_04g020270
					Mdg_06g016100	Mdg_04g019640	Mdg_04g020320
					Mdg_06g016120	Mdg_04g019650	Mdg_04g020430
					Mdg_06g016170	Mdg_04g019660	Mdg_04g020440
					Mdg_06g016410	Mdg_04g019680	Mdg_04g020450
					Mdg_06g016440	Mdg_04g019910	Mdg_04g020510
					Mdg_06g016460	Mdg_04g019960	Mdg_04g020580
					Mdg_06g016480	Mdg_04g019970	Mdg_04g020710
					Mdg_06g016540	Mdg_04g020090	Mdg_04g020730
					Mdg_06g016660	Mdg_04g020100	Mdg_04g020740
					Mdg_06g016690	Mdg_04g020110	Mdg_04g020790
					Mdg_06g016730	Mdg_04g020190	Mdg_04g020820
					Mdg_06g016750	Mdg_04g020260	Mdg_04g020840
					Mdg_06g016780	Mdg_04g020270	Mdg_04g020900
					Mdg_06g017090	Mdg_04g020420	Mdg_04g020930
					Mdg_06g017260	Mdg_04g020440	Mdg_04g020950
					Mdg_06g017270	Mdg_04g020450	Mdg_04g020970
					Mdg_06g017330	Mdg_04g020510	Mdg_04g020980
					Mdg_06g017660	Mdg_04g020580	Mdg_04g021050
					Mdg_06g017690	Mdg_04g020610	Mdg_04g021060
					Mdg_06g017700	Mdg_04g020650	Mdg_04g021090
					Mdg_06g017730	Mdg_04g020710	Mdg_04g021130
					Mdg_06g017780	Mdg_04g020740	Mdg_04g021150
					Mdg_06g017870	Mdg_04g020820	Mdg_04g021180
					Mdg_06g017890	Mdg_04g020850	Mdg_05g000030
					Mdg_06g017960	Mdg_04g020930	Mdg_05g000120
					Mdg_06g018040	Mdg_04g020950	Mdg_05g000180
					Mdg_06g018110	Mdg_04g020970	Mdg_05g000290
					Mdg_06g018140	Mdg_04g021000	Mdg_05g000330
					Mdg_06g018150	Mdg_04g021060	Mdg_05g000480
					Mdg_06g018190	Mdg_04g021180	Mdg_05g000500
					Mdg_06g018290	Mdg_05g000030	Mdg_05g000510
					Mdg_06g018330	Mdg_05g000040	Mdg_05g000590
					Mdg_06g018340	Mdg_05g000050	Mdg_05g000700
					Mdg_06g018590	Mdg_05g000120	Mdg_05g000750
					Mdg_06g018610	Mdg_05g000180	Mdg_05g000760
					Mdg_06g018650	Mdg_05g000330	Mdg_05g000850
					Mdg_06g018710	Mdg_05g000350	Mdg_05g000860
					Mdg_06g018760	Mdg_05g000430	Mdg_05g000940
					Mdg_06g018850	Mdg_05g000500	Mdg_05g000980
					Mdg_06g018910	Mdg_05g000510	Mdg_05g000990
					Mdg_06g018940	Mdg_05g000590	Mdg_05g001010
					Mdg_06g018960	Mdg_05g000660	Mdg_05g001020
[truncated: 7,938 more rows]

## Sheet: S7
	Table S7. qRT-PCR results compared against RNA-seq data.
	Gene ID	RPKM_RNAseq												Cp_qPCR
		RS_CA_G202	SC_CA_G202	RS_CA_M9	SC_CA_M9	RS_DW_G202	SC_DW_G202	RS_DW_M9	SC_DW_M9	RS_DA_G202	SC_DA_G202	RS_DA_M9	SC_DA_M9	RS_CA_G202	SC_CA_G202	RS_CA_M9	SC_CA_M9	RS_DW_G202	SC_DW_G202	RS_DW_M9	SC_DW_M9	RS_DA_G202	SC_DA_G202	RS_DA_M9	SC_DA_M9
	Mdg_13g017040	5377.5	2801	6015.5	4595	12904.8	10740.2	20395.8	15235.8	8898.5	6586.5	15537.8	6581.75	25.61	3.459	42.71	19.52	69.42	25.01	145.2	86.89	57.72	19.97	152	36.14
	Mdg_11g017270	33.25	25.25	269.75	119.5	42.5	31.25	106.75	14.5	5.5	10	9.5	3.25	0.079	0.0845	4.389	0.142	0.2575	0.174	1.789	0.2434	0.061	0.0668	0.0353	0.0685
	Mdg_13g010480	40.75	83.75	46	87.25	31	45	51	49.75	345.5	829.5	404.25	401	0.0141	0.0239	0.0116	0.0124	0.0135	0.00872	0.0536	0.0231	0.3685	0.4235	0.4574	0.4415
	Mdg_11g024380	12.5	79.75	138	123.25	11.75	80.75	148.25	128.5	3.5	33.25	79	32	0.2421	0.7641	3.127	1.156	0.2799	0.533	3.305	2.459	0.2235	0.2187	1.668	0.6603
	Mdg_10g011170	11.25	89.75	58.75	62	4.75	38	25	41	1.75	45	26	26	0.000463	0.0111	0.0882	0.0106	0.000164	0.00227	0.0354	0.0146	0.000202	0.00318	0.024	0.0141
	Mdg_15g024130	18.5	135.25	261	101.5	1035.25	1225.75	4070.5	1162.75	1244.75	1680.25	7240	2482.75	0.046	0.1562	1.079	0.102	1.699	0.7611	12.08	2.282	2.438	1.578	19.74	4.187
	Mdg_01g020590	1532	333	368.25	206.5	753.5	180.75	84.5	117.25	826	267.5	134.5	90	2.501	0.0778	0.6308	0.277	1.427	0.1044	0.2445	0.2536	0	0.2158	Invalid	0.2395
	Mdg_12g011320	2713.5	241.5	67	134.75	1058.25	75.5	16	23.75	831.75	144	43	47.25	0.4505	0.0211	0.0238	0.00896	0.4032	0.00677	0.0129	0.00766	0.2465	0.0212	0.0114	0.0241
	Mdg_14g002250	81.5	369.5	68.25	286	145.25	381.75	99.5	208.75	410.5	671.75	237	574	0.1547	0.0556	0.0967	0.3333	0.2265	0.2534	0.3111	0.362	0.6207	0.3454	0.4653	0.9218
	Mdg_03g005930	55	260.75	108.75	156.5	89	163.75	126.75	114.5	1042.5	2248.25	512.25	947	4.528	0.9058	4.141	1.797	1.87	1.097	5.333	3.221	6.02	6.404	7.776	6.124
	Mdg_15g018970	266	52	108.5	88.25	325.25	128.5	173.75	154.25	34.5	13.75	58.5	32.5	7.215	0.4951	3.404	1.966	6.728	1.345	6.312	5.297	1.192	0.1039	1.548	1.124
	Mdg_14g001430	381.5	253.75	368.75	477	137.75	161	154.5	143.25	42	136.75	147	138.25	7.209	0.204	10.68	0.9828	2.251	0.2467	5.564	0.7316	1.387	0.114	3.048	0.2568
	Mdg_15g001300	10.5	18	11.5	14.75	19.5	18.25	34.25	19	22.5	28.5	58	44	0.1619	0.1803	0.4722	0.3282	0.2267	0.2226	1.092	0.7084	0.2195	0.2665	1.382	0.524

## Sheet: S8
	Table S8. Six gene clusters of rootstocks (CR1-CR6).
	Rootstock
	CR1	CR2	CR3	CR4	CR5	CR6
	All season high (Gala/G202)	CA high (Gala/G202)	DA high (Gala/G202)	All season high (Gala/M9)	CA high (Gala/M9)	DA high (Gala/M9)
	Mdg_02g002700	Mdg_16g006780	Mdg_14g004530	Mdg_06g014830	Mdg_03g025570	Mdg_10g011920
	Mdg_05g032700	Mdg_16g018700	Mdg_07g022800	Mdg_03g003360	Mdg_02g007190	Mdg_09g011300
	Mdg_05g018160	Mdg_16g015110	Mdg_07g018900	Mdg_14g010320	Mdg_02g021140	Mdg_02g024630
	Mdg_15g018240	Mdg_15g039100	Mdg_15g035590	Mdg_10g011210	Mdg_10g026530	Mdo_PanGene172.g1
	PanRef2403.g1	Mdg_06g005870	Mdg_04g009580	Mdg_11g013550	Mdg_17g002350	PanRef215.g1
	Mdg_08g002770	PanRef1888.g1	PanRef2440.g1	Mdg_16g017670	Mdg_11g016250	Mdg_05g021670
	Mdg_09g003180	Mdg_16g018030	Mdg_01g020590	Mdg_05g028380	Mdg_10g013220	Mdg_11g025450
	Mdg_05g002570	Mdg_01g005590	Mdg_15g013750	Mdg_14g000800	Mdg_04g016700	Mdg_06g013920
	Mdg_15g003290	Mdg_10g001970	Mdg_08g021210	Mdg_15g036940	Mdg_06g015720	Mdg_03g007230
	Mdg_04g011370	Mdg_15g013100	Mdg_08g021280	Mdg_08g001980	Mdg_17g007300	Mdg_03g007190
	Mdg_15g003590	Mdg_03g006240	Mdg_11g002970	Mdg_12g012550	Mdg_14g009900	Mdg_07g004970
	Mdg_02g023720	Mdg_07g021840	Mdg_10g027370	Mdg_05g016410	Mdg_03g019150	Mdg_17g004180
	Mdg_06g003150	Mdg_05g027820	Mdg_05g007970	Mdg_15g035870	Mdg_10g025230	Mdg_02g017020
	Mdg_05g025640	Mdg_04g018040	Mdg_17g004360	Mdg_05g032180	Mdg_10g016530	Mdg_14g017380
	Mdg_04g005000	Mdg_02g025170	Mdg_04g014810	Mdg_13g012650	Mdg_11g005920	Mdg_12g009830
	Mdg_04g002570	Mdg_16g010370	Mdg_12g022210	Mdg_03g015930	Mdg_15g026900	Mdg_08g003390
	Mdg_06g004790	Mdg_12g008640	Mdg_09g012890	Mdg_03g022400	Mdg_13g007450	Mdg_07g000480
	Mdo_PanGene1734.g1	Mdg_08g007860	Mdg_01g008420	PanRef451.g1	Mdg_13g023550	Mdg_03g005670
	Mdg_08g012440	Mdg_01g006780	PanRef2213.g1	Mdo_PanGene271.g1	Mdg_05g003090	Mdg_15g038260
	Mdg_15g020080	Mdg_11g002730	Mdg_09g013300	Mdg_03g021120	Mdo_PanGene6.g1	Mdg_15g003490
	Mdg_04g004480	Mdg_03g009510	Mdg_06g003240	Mdg_05g029310	Mdg_16g014840	Mdg_08g008140
	Mdg_10g014380	Mdg_17g015120	Mdg_scaffold869g000050	Mdg_11g027600	PanRef1141.g1	Mdg_06g006920
	Mdg_15g033740	Mdg_11g012790	Mdg_05g003800	Mdg_11g000660	Mdg_08g014520	Mdo_PanGene1115.g1
	Mdg_08g010810	Mdg_10g005320	Mdg_03g017610	PanRef942.g1	PanRef106.g1	Mdg_09g008350
	Mdg_08g005720	Mdg_04g012360	Mdg_05g022610	Mdg_16g005370	Mdg_06g003080	Mdg_04g006730
	Mdg_01g013650	Mdg_10g000610	Mdg_03g019160	Mdg_10g027340	Mdg_15g034110	Mdg_16g011170
	Mdo_PanGene962.g1	Mdg_07g003740	Mdg_14g002470	Mdg_16g005910	Mdg_13g024550	Mdg_09g015170
	Mdg_14g021060	Mdg_02g017000	Mdg_17g007940	Mdg_15g008200	Mdg_11g016420	Mdg_05g016090
	Mdg_02g006390	Mdg_05g009130	Mdg_11g009140	Mdg_10g003110	Mdg_17g002390	Mdo_PanGene461.g1
	Mdg_02g020340	Mdg_11g004400	Mdg_11g010040	Mdg_12g007920	Mdg_16g013160	Mdg_17g008590
	PanRef1859.g1	Mdg_02g005570	Mdg_07g000570	Mdo_PanGene1241.g1	Mdg_13g010630	Mdg_05g000120
	Mdo_PanGene1500.g1	Mdg_08g009810	Mdg_01g019280	Mdg_14g018910	Mdg_05g019750	Mdg_15g028430
	Mdg_02g019710	Mdg_01g020150	Mdg_scaffold650g000020	Mdg_01g014530	Mdg_01g017840	Mdg_04g001000
	Mdg_11g009560	PanRef839.g1	Mdg_09g019190	Mdg_09g024000	Mdg_14g017510	Mdg_09g004190
	Mdg_scaffold139g000040	Mdg_12g005220	Mdg_05g021690	Mdg_03g011840	Mdg_14g010880	Mdg_15g032550
	Mdg_03g012510	Mdg_06g007760	Mdg_11g022510	Mdg_14g018680	Mdg_13g021660	PanRef462.g1
	Mdg_03g003300	Mdg_15g038720	Mdg_10g016280	Mdg_14g001090	Mdo_PanGene2047.g1	Mdg_15g029350
	Mdg_12g007230	Mdg_01g010320	Mdg_06g017230	Mdg_15g017190	PanRef370.g1	Mdg_14g016070
	Mdg_10g006290	Mdg_16g020050	Mdg_09g012780	Mdg_05g011680	Mdg_07g024880	Mdg_14g017930
	Mdg_08g009720	Mdg_07g024630	Mdg_02g002970	Mdg_12g007970	Mdg_11g006880	PanRef643.g1
	Mdg_09g007430	Mdg_07g018600	Mdg_01g017600	Mdg_13g011680	Mdg_02g003750	Mdg_03g000700
	Mdg_04g017150	Mdg_17g016890	Mdo_PanGene175.g1	Mdg_11g023580	Mdg_15g006710	Mdg_06g016910
	Mdg_02g009000	Mdg_07g002400	Mdg_06g020100	Mdg_03g012360	Mdg_06g018540	Mdg_13g006390
	Mdg_11g015950	Mdg_14g013080	Mdg_17g015510	Mdg_04g007680	Mdg_01g000550	Mdg_16g005630
	PanRef430.g1	Mdg_02g022380	Mdg_12g019250	Mdg_11g005700	Mdg_05g031270	Mdg_13g005670
	Mdg_06g020180	Mdg_07g019160	Mdg_11g012140	Mdg_09g020170	PanRef2255.g1	Mdg_05g012650
	Mdg_12g003540	Mdg_08g016380	Mdo_PanGene1548.g1	Mdg_17g024220	Mdg_06g014550	Mdg_10g028990
	Mdg_06g012790	Mdg_03g010020	Mdg_01g008750	Mdg_14g005680	Mdg_09g024370	Mdg_02g021060
	Mdg_17g006160	Mdg_04g003530	Mdg_03g008820	Mdg_14g022350	Mdg_11g019980	Mdg_15g034940
	Mdg_12g018230	Mdg_05g010580	Mdg_04g020320	Mdg_03g000880	Mdg_16g013810	Mdg_01g018270
	Mdg_11g022620	Mdg_06g009480	Mdg_15g016080	Mdg_05g025250	Mdg_01g002190	Mdg_13g007650
	Mdg_16g006920	Mdg_16g020000	Mdg_17g020490	Mdg_02g014070	Mdo_PanGene906.g1	Mdg_11g027170
	Mdg_scaffold782g000010	Mdg_09g015280	Mdg_05g015140	Mdg_01g002650	Mdg_10g008780	Mdg_10g009780
	Mdg_05g024090	Mdg_03g008130	Mdg_07g006210	Mdo_PanGene605.g1	Mdg_15g031760	Mdg_10g027690
	Mdg_11g028030	Mdg_17g024770	Mdg_12g004180	Mdg_09g009950	Mdg_15g001650	Mdg_15g024080
	Mdg_04g011500	Mdg_08g020160	Mdg_16g007310	Mdg_scaffold623g000010	Mdg_12g013830	Mdg_13g015060
	Mdg_10g010170	Mdg_14g019110	Mdg_09g021970	Mdg_04g010350	Mdg_15g000020	Mdg_15g001380
	Mdg_06g005410	Mdo_PanGene296.g1	Mdg_01g008410	Mdg_09g003800	Mdg_16g007540	Mdg_15g013510
	Mdg_09g005140	Mdg_11g002800	Mdg_15g018270	Mdo_PanGene1187.g1	Mdg_15g014500	Mdg_02g014980
	Mdg_11g013720	Mdg_17g015460	Mdg_17g009580	Mdg_17g000250	Mdg_10g019780	Mdg_14g017390
	Mdo_PanGene332.g1	Mdg_15g006940	Mdg_08g018780	Mdg_16g011380	Mdg_15g034410	PanRef2238.g1
	Mdg_16g010050	Mdg_05g011030	Mdg_02g024910	Mdg_14g007930	Mdg_06g014900	Mdg_14g005770
	Mdg_10g027100	Mdg_07g014340	Mdg_10g013910	Mdg_09g003920	PanRef2385.g1	PanRef1985.g1
	Mdg_12g009600	Mdg_09g008670	Mdg_07g003530	Mdg_02g020400	Mdg_04g016510	Mdg_01g010690
	Mdg_06g018280	Mdg_15g018480	Mdg_06g017950	Mdg_01g018080	Mdg_scaffold802g000010	Mdg_16g007470
	Mdg_07g020740	Mdg_07g005710	Mdg_05g014800	Mdg_14g010660	Mdg_11g018180	Mdo_PanGene1696.g1
	PanRef1991.g1	Mdg_14g016470	Mdg_11g006310	Mdg_02g012220	Mdg_17g000690	Mdg_03g009220
	Mdg_07g013110	Mdg_06g014740	Mdg_05g020400	Mdg_10g022190	Mdg_01g014130	Mdg_16g005820
	Mdg_08g010870	Mdg_01g004500	Mdg_scaffold459g000040	Mdg_17g005990	Mdg_04g009080	Mdg_09g022980
	Mdg_12g012260	Mdg_10g020730	Mdg_04g001590	Mdo_PanGene2116.g1	Mdg_04g003790	Mdg_10g026910
	Mdg_10g021440	Mdg_05g002450	PanRef2200.g1	Mdg_02g012090	PanRef374.g1	Mdg_10g028490
	Mdg_02g003530	Mdg_07g001480	Mdg_04g007010	Mdg_02g009210	Mdg_10g009940	Mdg_01g014330
	Mdg_scaffold290g000010	Mdg_09g019570	Mdg_02g008220	Mdg_04g003210	Mdg_15g024220	Mdg_03g010320
	Mdg_08g009970	Mdg_10g015360	Mdg_15g028810	Mdg_06g004440	PanRef879.g1	Mdg_09g005430
	Mdg_17g014070	Mdg_08g005610	Mdg_02g003090	Mdg_02g008260	Mdg_07g015100	Mdg_15g010520
	Mdg_15g024590	Mdg_15g005640	Mdg_07g013180	Mdg_03g009800	Mdg_01g005190	Mdg_11g008070
	Mdg_02g008810	Mdg_07g018490	Mdg_07g018230	Mdo_PanGene10.g1	Mdg_07g015010	Mdg_07g009670
	Mdg_12g012240	PanRef480.g1	Mdg_08g013190	Mdg_13g019330	Mdg_15g012450	Mdg_17g015400
	Mdg_11g008310	Mdg_scaffold106g000110	Mdg_02g010590	Mdg_14g009330	Mdg_11g007560	Mdg_08g009270
	Mdg_03g025790	Mdg_13g022430	Mdg_15g009720	Mdg_05g003100	Mdg_04g014100	Mdg_06g016760
	Mdg_10g024420	Mdg_16g007860	Mdg_17g005350	Mdg_11g011680	Mdg_07g002760	Mdg_08g019330
	Mdg_01g000060	Mdg_03g010240	Mdg_08g020450	Mdg_08g017790	Mdg_03g016230	Mdg_11g002590
	Mdg_13g009210	Mdg_08g019270	Mdg_01g013820	Mdg_06g007770	Mdg_03g011400	Mdg_scaffold151g000010
	Mdg_02g005920	Mdo_PanGene879.g1	Mdg_05g016340	Mdg_08g022270	Mdg_scaffold871g000030	Mdg_06g019540
	Mdg_01g003670	Mdg_11g013480	Mdg_02g015200	Mdg_15g010650	Mdg_13g006650	Mdg_04g008250
	Mdg_03g014250	Mdg_07g008480	Mdg_01g007670	Mdg_13g013980	Mdg_05g014930	Mdg_13g010480
	Mdo_PanGene1317.g1	Mdg_04g011810	Mdg_15g008150	Mdg_16g003760	Mdg_10g013630	Mdg_05g005840
	Mdg_15g030040	Mdg_10g010780	Mdg_02g000270	Mdg_08g000740	Mdg_07g018830	Mdg_14g021590
	Mdg_02g023220	Mdg_05g018560	PanRef1025.g1	Mdg_15g031300	Mdg_10g012190	Mdg_09g004290
	Mdg_07g012870	Mdg_14g013470	Mdg_13g010110	Mdg_15g012010	Mdg_04g010060	Mdg_07g013030
	Mdg_10g014820	Mdg_scaffold98g000010	Mdg_15g034790	Mdg_17g012700	Mdg_14g013160	Mdg_02g002150
	Mdg_05g022970	Mdg_12g001580	Mdg_15g035260	Mdg_16g004700	Mdg_06g004930	Mdg_15g008310
	Mdg_06g000340	Mdg_16g016520	Mdg_03g024260	Mdg_15g008440	Mdg_11g004980	Mdg_07g019920
	Mdg_16g024550	Mdo_PanGene1430.g1	Mdg_03g011890	Mdg_17g010350	Mdg_05g022940	Mdg_14g021540
	Mdo_PanGene1492.g1	Mdg_08g001670	Mdg_03g011600	Mdg_17g005900	Mdg_08g008940	Mdg_07g000650
	Mdg_17g025320	Mdg_05g024800	Mdg_13g011060	Mdg_scaffold90g000040	Mdg_15g037940	Mdg_15g014760
	Mdg_13g005230	Mdo_PanGene380.g1	Mdg_07g004360	Mdg_10g002190	Mdg_04g017990	Mdg_05g011820
	Mdg_14g012050	Mdg_07g000320	Mdg_15g033600	Mdg_03g017770	Mdg_08g004200	Mdg_12g009880
	Mdg_11g026180	Mdg_08g014690	Mdg_09g013190	Mdg_11g026880	PanRef1009.g1	Mdg_01g005570
	Mdg_05g025710	Mdg_07g016940	Mdg_07g019510	Mdg_02g011100	Mdg_01g012210	Mdg_06g001420
	Mdg_11g016640	Mdg_11g023420	Mdg_05g017150	Mdg_06g013310	Mdg_04g006130	Mdg_16g011580
	Mdg_05g015130	Mdg_16g012300	Mdg_15g021090	Mdg_14g012400	Mdo_PanGene1108.g1	Mdg_15g012230
	Mdg_12g000370	Mdg_05g018650	Mdg_09g002630	Mdg_02g001310	Mdg_05g009560	Mdg_15g023830
	Mdg_15g030090	Mdg_07g007130	Mdg_01g019790	Mdg_13g019550	Mdg_17g006490	Mdg_07g012430
	Mdg_14g013930	Mdg_10g020910	PanRef179.g1	Mdg_17g002860	Mdg_01g004240	Mdg_03g020400
	Mdo_PanGene1242.g1	Mdg_03g019790	Mdg_07g018660	PanRef123.g1	PanRef503.g1	Mdg_16g005580
	PanRef248.g1	Mdg_14g005180	Mdg_04g000230	Mdg_03g020250	Mdg_15g010390	Mdg_scaffold818g000020
	Mdg_15g027450	Mdg_05g015550	PanRef613.g1	Mdg_07g024280	Mdg_09g008060	Mdo_PanGene1988.g1
	Mdg_02g009640	Mdg_07g006090	Mdg_15g021650	Mdg_05g030060	Mdg_12g015940	Mdg_05g012230
	Mdg_05g001310	Mdg_06g003160	Mdg_04g019550	Mdg_08g014530	Mdg_16g006720	Mdg_15g011150
	Mdg_07g011960	Mdg_07g006590	Mdg_08g001810	Mdg_03g017720	Mdg_10g005140	Mdg_13g000650
	Mdg_17g017640	PanRef386.g1	Mdg_scaffold104g000040	Mdg_03g020950	PanRef2490.g1	Mdg_17g020700
	Mdg_02g004340	Mdg_08g008110	Mdg_12g013420	Mdg_16g004670	Mdg_01g013030	Mdg_scaffold112g000010
	Mdo_PanGene1407.g1	Mdg_17g023440	Mdg_04g010900	Mdg_01g017700	Mdg_05g030310	Mdg_02g008170
	Mdg_10g014390	Mdg_10g015870	PanRef907.g1	Mdg_05g023240	Mdo_PanGene229.g1	Mdg_06g018340
	Mdg_02g021720	PanRef231.g1	Mdg_11g008020	Mdg_03g017990	Mdg_06g007560	Mdg_10g023640
	Mdg_10g021070	Mdg_15g006590	Mdg_05g003760	Mdg_01g008130	Mdg_14g005890	Mdg_11g002170
	Mdg_08g014970	Mdg_12g020340	Mdg_05g022590	Mdg_17g018720	Mdg_09g023020	Mdg_05g011430
	Mdo_PanGene635.g1	Mdg_15g025700	Mdg_06g012360	Mdg_17g011590	Mdg_15g038780	Mdg_05g021720
	Mdg_07g003420	Mdg_scaffold131g000060	Mdg_04g019040	Mdg_12g017880	Mdo_PanGene1630.g1	Mdg_08g000230
	Mdg_16g020780	Mdg_02g018270	Mdg_12g014780	Mdg_13g017750	Mdg_03g017950	Mdg_08g006890
	Mdg_02g006830	Mdg_06g019810	Mdg_08g012700	Mdg_04g006660	Mdg_15g026550	Mdg_06g012640
	Mdg_04g009020	Mdg_15g009110	Mdg_06g011390	Mdg_15g038410	Mdg_14g022240	Mdg_17g023790
	Mdg_03g015960	Mdg_02g003080	Mdg_02g023150	Mdg_03g015560	Mdg_07g002870	Mdg_17g010070
	Mdg_scaffold329g000010	Mdg_14g009530	PanRef2177.g1	Mdg_scaffold783g000010	Mdg_02g023280	Mdg_15g022190
	PanRef2164.g1	Mdg_03g024100	Mdg_15g020330	Mdg_05g015280	Mdg_01g015070	Mdg_15g003470
	Mdg_07g023810	Mdg_17g000480	Mdg_14g008530	Mdg_13g004350	Mdg_05g007290	Mdg_14g011840
	Mdo_PanGene1479.g1	Mdg_16g012610	Mdg_11g024690	Mdg_11g017590	Mdg_16g012560	Mdg_07g005770
	Mdg_03g018140	Mdg_06g002020	Mdg_13g002310	Mdg_15g032800	PanRef1921.g1	Mdg_16g012860
	Mdg_06g009880	Mdg_06g002920	Mdg_14g018010	Mdg_06g009550	Mdg_04g012880	Mdg_09g022760
	Mdg_02g003000	Mdg_05g004940	Mdg_05g003710	Mdg_15g024990	Mdg_15g031400	Mdg_06g015790
	Mdg_02g005330	Mdg_11g026310	Mdg_11g026940	Mdg_01g017870	Mdg_02g025120	Mdg_14g014350
	Mdg_05g014780	Mdg_11g026200	Mdg_16g006060	Mdg_11g009820	PanRef2482.g1	Mdg_12g022170
	Mdg_15g007590	Mdg_14g001510	Mdg_15g017790	Mdg_01g002710	Mdg_01g013070	Mdg_05g014150
	Mdg_05g024710	Mdg_02g006600	PanRef568.g1	Mdg_09g000820	Mdg_09g015600	Mdg_06g014840
	Mdg_10g016480	Mdg_05g026860	Mdg_14g004790	Mdg_15g005840	Mdg_16g013270	Mdg_10g019710
	Mdg_17g019130	Mdg_11g020220	Mdg_15g027380	Mdg_06g008250	Mdg_01g020980	Mdg_11g006830
	Mdg_17g002820	Mdg_13g011770	Mdg_10g028150	Mdg_04g004800	Mdg_05g019660	Mdg_10g026160
	Mdg_08g002690	Mdg_10g022900	Mdg_13g017700	Mdg_02g001040	Mdo_PanGene1975.g1	Mdg_08g010330
	Mdg_08g014780	Mdg_03g002280	Mdg_14g004000	Mdg_13g021520	Mdo_PanGene1405.g1	PanRef649.g1
	Mdg_07g023640	Mdg_scaffold261g000010	Mdg_scaffold521g000020	Mdg_11g014280	Mdg_08g015200	Mdg_10g014160
	Mdg_05g014650	Mdg_02g024470	PanRef2352.g1	Mdg_10g004460	Mdg_13g006090	Mdg_06g019460
	Mdg_01g012770	Mdg_05g031320	Mdg_05g002970	Mdg_16g025520	Mdg_05g012620	Mdg_12g001060
	Mdo_PanGene958.g1	Mdg_02g011130	Mdg_16g008980	Mdg_15g038670	Mdg_11g007240	Mdo_PanGene1758.g1
	Mdg_17g023980	Mdg_15g024450	Mdg_14g020610	Mdg_02g012040	Mdg_05g019940	Mdg_02g001870
	Mdg_02g017440	Mdg_05g020030	Mdg_15g015850	Mdg_01g019150	Mdg_15g038220	Mdg_13g003000
	Mdg_06g015620	Mdg_12g001750	Mdo_PanGene1498.g1	Mdg_04g011510	PanRef2496.g1	Mdg_03g019900
	Mdg_15g019910	PanRef1384.g1	Mdg_12g008140	Mdg_10g017790	Mdg_13g010460	Mdg_05g009330
	PanRef2422.g1	Mdg_10g005990	Mdg_01g006490	Mdg_10g027160	Mdg_16g020040	PanRef2376.g1
	Mdg_16g021870	Mdg_11g002900	Mdg_15g016210	Mdg_05g015810	Mdg_01g015780	Mdg_17g013470
	Mdg_06g001430	Mdg_02g006660	Mdg_17g025400	Mdg_09g017820	Mdg_04g000970	Mdg_05g031590
	Mdg_11g001580	Mdg_02g011870	Mdg_05g029800	Mdg_12g011680	Mdg_01g005720	Mdg_11g003670
	Mdg_15g002340	Mdg_06g015770	Mdg_11g026280	Mdg_16g024510	Mdg_06g009790	Mdg_13g011610
	Mdg_17g006890	PanRef81.g1	PanRef1889.g1	Mdg_11g010280	Mdg_10g024460	Mdg_09g020550
	PanRef796.g1	Mdg_11g026960	Mdg_02g020620	Mdg_08g013000	Mdg_05g005280	Mdg_06g001870
	Mdg_05g016310	Mdg_05g016770	Mdg_02g003470	Mdg_16g001330	Mdg_08g022970	Mdg_17g010300
	Mdg_11g021220	Mdg_08g020670	Mdg_06g010860	Mdg_06g007950	Mdg_07g009920	PanRef1826.g1
	Mdg_10g005850	Mdg_12g020630	Mdg_09g013530	Mdg_03g018930	Mdg_02g017990	Mdg_15g016140
	Mdg_07g006950	PanRef24.g1	Mdg_08g002400	Mdg_10g023410	Mdg_15g031350	Mdg_05g000200
	Mdg_06g011440	Mdg_03g019970	Mdg_06g003970	Mdg_13g015660	Mdg_02g012760	Mdg_02g005350
	Mdg_01g019720	Mdg_14g003470	Mdg_14g016180	Mdg_09g008870	Mdg_14g000030	Mdg_07g020290
	Mdg_14g015000	Mdg_05g024860	Mdg_03g021460	Mdg_10g026280	Mdg_14g007840	Mdg_17g024860
	Mdg_17g011780	Mdg_05g028850	PanRef726.g1	Mdg_08g022240	Mdg_09g010850	Mdg_13g015830
	Mdg_05g025690	Mdg_05g022260	Mdg_16g022290	Mdg_06g017410	Mdg_10g024600	PanRef681.g1
	Mdo_PanGene145.g1	Mdg_05g029790	Mdg_03g009830	Mdg_01g006890	Mdg_01g011050	Mdg_10g022570
	Mdg_17g023900	Mdg_15g008840	Mdg_12g000630	PanRef2179.g1	Mdg_01g013040	Mdg_12g005890
	Mdg_17g023850	Mdg_08g012510	Mdg_05g020490	Mdg_03g002820	Mdg_04g003370	Mdg_08g001700
	Mdg_04g002980	Mdg_07g015590	Mdg_16g014960	Mdo_PanGene1693.g1	Mdg_07g007350	Mdg_scaffold659g000030
	Mdg_05g032800	Mdg_11g001640	Mdg_04g001910	Mdg_06g016490	Mdg_13g016810	Mdg_16g005430
	PanRef2158.g1	Mdg_11g015920	Mdg_14g001360	Mdg_02g000630	Mdg_04g021060	Mdg_17g000450
	Mdg_07g009310	Mdg_17g010950	Mdg_17g024190	Mdg_08g020040	Mdg_04g007420	Mdg_04g016060
	Mdg_03g017590	Mdg_02g007160	Mdg_10g022360	PanRef2326.g1	Mdg_06g009870	Mdg_04g007060
	Mdg_03g016430	Mdg_01g004080	Mdg_07g013540	Mdg_11g020800	Mdg_16g017890	Mdg_17g011010
	Mdg_11g002820	Mdg_11g021100	Mdg_10g022490	Mdg_04g014990	Mdg_11g027730	Mdg_06g011610
	Mdg_10g009320	Mdg_04g018090	Mdg_16g022860	Mdg_15g003520	Mdg_03g000830	Mdg_02g025220
	Mdg_17g004660	Mdg_11g014840	Mdg_04g020820	Mdg_12g007070	Mdg_02g002860	Mdg_16g007240
	Mdg_09g010410	Mdg_11g001610	Mdg_06g014730	Mdg_02g020970	Mdg_scaffold152g000060	Mdg_17g023380
	Mdg_08g004490	Mdg_04g010170	Mdg_13g017890	Mdg_12g015250	PanRef2165.g1	Mdg_04g010660
	Mdg_11g004160	Mdg_05g025990	Mdg_16g014510	Mdg_scaffold181g000010	Mdg_10g026210	Mdg_08g004360
	Mdg_13g023110	Mdg_01g011460	Mdg_10g024960	Mdg_02g004970	Mdg_11g022360	Mdg_16g016870
	Mdg_07g014290	Mdg_05g005000	Mdg_03g009490	Mdg_15g032910	Mdg_07g011730	Mdg_15g004070
	Mdg_11g016930	Mdg_15g007790	Mdg_09g024380	Mdg_04g016680	Mdg_06g006830	Mdg_07g016210
	Mdg_04g013990	Mdg_15g006080	Mdg_03g009520	Mdg_17g019280	Mdg_05g007940	Mdg_13g016060
	Mdg_10g022710	Mdg_11g018390	Mdg_03g000060	Mdg_03g003030	Mdg_15g001560	Mdg_16g001260
	Mdo_PanGene1152.g1	Mdg_12g001810	Mdg_06g006880	Mdg_17g022370	Mdg_05g010460	PanRef873.g1
	Mdg_12g016740	Mdg_10g009790	Mdg_05g029740	Mdg_16g010900	Mdg_02g026310	Mdg_11g006630
	Mdg_02g011450	Mdg_13g011790	Mdg_04g014190	Mdg_16g009070	Mdg_03g006740	PanRef1946.g1
	PanRef1456.g1	Mdg_04g012840	Mdg_08g015390	Mdg_02g016230	Mdg_15g025380	Mdg_09g004500
	Mdg_08g000520	Mdg_01g017360	Mdg_13g003530	Mdg_06g019750	Mdg_05g011600	Mdg_09g015540
	Mdg_14g016460	Mdg_06g012050	Mdg_16g018810	Mdg_01g003370	Mdg_10g013080	Mdg_06g017090
	Mdg_11g024280	Mdg_12g019530	Mdg_14g016320	Mdg_14g009180	PanRef701.g1	Mdg_05g002160
	Mdg_05g008610	Mdg_03g022200	Mdg_01g013750	Mdg_12g010220	Mdg_11g026920	Mdg_08g020140
	Mdg_02g018310	Mdg_06g009530	Mdg_09g014760	Mdg_03g015700	Mdg_14g011080	Mdg_11g014010
	Mdg_05g006150	Mdg_07g016890	Mdg_12g004520	Mdg_08g003240	Mdg_08g014800	Mdg_scaffold312g000010
	Mdg_17g017610	Mdg_scaffold313g000010	Mdg_11g017220	Mdg_10g004540	Mdg_10g021620	Mdg_08g002930
	Mdg_01g002090	Mdg_04g016160	Mdg_15g026940	Mdg_01g000960	Mdg_03g013950	Mdg_02g009170
	Mdg_15g021320	Mdg_02g013200	Mdg_10g018560	Mdg_07g014250	Mdg_06g008320	Mdg_07g019400
	Mdg_scaffold164g000010	Mdg_03g008210	Mdg_01g017580	Mdg_08g017780	Mdg_08g003450	Mdg_03g010500
	Mdg_13g009220	Mdg_14g020730	Mdg_07g005490	Mdg_09g000900	Mdg_06g014000	Mdg_15g009080
	Mdg_10g015610	Mdg_15g036160	Mdg_06g011240	Mdg_04g013600	PanRef903.g1	Mdg_13g011600
	Mdg_10g023740	Mdg_14g013900	Mdg_16g005020	Mdg_10g024880	Mdg_15g019460	Mdg_01g008670
	PanRef2393.g1	Mdg_13g015750	PanRef258.g1	Mdg_15g016920	Mdg_08g022400	Mdg_06g017890
	PanRef1021.g1	Mdg_02g001080	Mdg_10g014770	Mdg_07g024100	Mdg_08g003200	Mdg_15g032030
	Mdg_04g014730	Mdg_15g004320	Mdg_11g027210	Mdg_13g002800	Mdg_15g014510	Mdg_08g013700
	Mdg_02g011820	Mdg_07g010330	Mdg_12g019800	Mdg_10g026170	Mdg_09g003280	PanRef2366.g1
	Mdg_04g015190	Mdg_05g030570	Mdg_11g016100	Mdg_scaffold349g000010	PanRef746.g1	Mdg_12g005010
	Mdg_09g018090	Mdg_11g026420	Mdg_10g018770	Mdg_15g039040	Mdg_11g003810	Mdg_05g026720
	Mdg_14g006970	Mdg_10g027410	Mdg_11g018030	Mdg_02g013820	Mdg_12g008340	Mdg_07g012170
	Mdg_05g002240	Mdg_13g024340	Mdg_15g020950	PanRef1457.g1	Mdg_05g001080	Mdg_15g006700
	Mdg_08g001560	Mdg_02g020330	Mdg_15g020620	Mdg_02g026470	Mdg_11g009110	Mdg_17g021690
	Mdg_06g017290	Mdg_05g007210	Mdg_15g001830	Mdg_15g029390	Mdg_17g002480	Mdg_15g029340
	PanRef1957.g1	Mdg_03g024940	Mdg_15g016390	Mdg_09g021910	Mdg_08g003550	Mdg_14g017190
	Mdo_PanGene1908.g1	Mdg_02g015830	Mdg_03g002830	Mdg_13g005390	Mdg_scaffold528g000060	Mdg_03g008200
	Mdg_08g010180	Mdg_01g003530	Mdg_15g002760	Mdg_09g010860	Mdg_14g005190	Mdg_08g008100
	Mdg_05g002690	Mdg_10g009250	Mdg_15g007270	Mdg_11g010290	Mdg_08g017890	Mdg_12g019020
	Mdg_03g013790	Mdg_07g006080	Mdg_16g010080	Mdg_17g019390	Mdg_05g006730	Mdg_17g022060
	Mdg_13g019010	Mdg_04g014980	Mdg_15g035830	Mdg_06g008020	Mdg_17g022240	Mdg_06g012650
	Mdg_13g020930	Mdg_14g019890	Mdg_13g017150	Mdg_02g000840	PanRef1809.g1	Mdg_scaffold152g000030
	Mdg_08g000050	Mdg_04g005760	Mdg_08g004350	Mdg_05g012150	Mdg_14g011280	Mdg_14g021650
	Mdg_10g009050	Mdg_03g022170	Mdg_01g018090	Mdg_11g027560	Mdg_01g009050	Mdg_05g022820
	Mdg_16g011150	Mdg_05g021260	Mdg_03g007430	Mdg_07g004060	Mdg_01g017830	Mdg_11g005130
	Mdg_10g021020	Mdg_15g003190	Mdg_05g022530	Mdg_15g002090	PanRef760.g1	Mdg_14g011570
	Mdg_02g015590	Mdg_04g001230	Mdg_15g005200	Mdg_11g023680	Mdg_06g017150	Mdg_11g018930
	PanRef2488.g1	Mdg_17g010080	Mdg_16g013120	Mdg_12g012330	Mdg_scaffold800g000010	Mdg_16g001210
	Mdg_10g025670	Mdg_02g014000	Mdg_06g020950	Mdg_13g000880	Mdg_07g004270	Mdg_08g011910
	Mdg_11g024270	Mdg_10g017310	Mdo_PanGene365.g1	Mdg_13g004320	Mdg_13g015040	Mdg_16g012340
	Mdg_07g017600	PanRef384.g1	Mdg_01g019080	Mdg_10g023820	Mdg_05g017090	Mdg_03g007650
	Mdg_14g019700	Mdg_10g023770	Mdg_05g025530	Mdg_14g010520	Mdg_14g005270	Mdg_05g014460
	Mdg_13g007550	Mdg_05g020720	Mdg_10g010020	Mdg_09g002780	Mdg_16g023940	Mdg_11g015530
	Mdg_17g011070	Mdg_10g029480	Mdg_17g018080	Mdg_07g001310	Mdg_10g007590	Mdg_14g021260
	Mdg_07g025710	Mdg_02g008070	Mdg_10g022320	Mdg_17g016380	Mdg_10g029360	Mdg_15g016030
	Mdg_04g004770	Mdg_11g009380	Mdg_03g008120	Mdg_10g029850	Mdg_02g025430	Mdg_11g023820
	Mdg_06g001360	Mdg_10g023150	Mdg_scaffold769g000060	Mdg_11g006810	Mdg_10g014780	Mdg_05g030320
	Mdg_01g002210	Mdg_05g032650	Mdg_scaffold669g000050	Mdg_12g000280	Mdg_16g021100	Mdg_07g002900
	Mdg_17g006150	Mdg_11g004660	Mdg_06g009890	Mdg_14g001390	PanRef2087.g1	Mdg_11g002450
	Mdg_06g007630	Mdg_06g003680	Mdg_07g012400	Mdg_03g017790	Mdg_11g022210	PanRef1789.g1
	Mdg_10g021340	Mdg_scaffold363g000010	Mdg_02g016430	Mdg_15g019440	Mdg_03g010420	Mdg_03g019640
	Mdg_07g011150	Mdg_17g023670	Mdg_05g027170	Mdg_10g016070	Mdg_scaffold210g000030	Mdg_03g020660
	Mdg_14g012600	Mdo_PanGene482.g1	Mdg_07g022580	Mdg_14g011460	Mdg_04g019960	Mdg_08g000140
	Mdg_10g027110	Mdg_07g019050	Mdg_09g018390	Mdg_10g018570	Mdg_14g022190	Mdg_07g013850
	Mdg_07g008580	Mdg_15g028040	Mdg_10g003180	Mdg_05g030300	Mdg_16g024190	Mdg_12g003300
	Mdg_10g013360	Mdg_02g019530	Mdg_16g002820	Mdg_15g032100	Mdg_17g011210	Mdg_05g028970
	Mdg_08g005980	Mdg_17g011550	Mdg_08g000980	Mdg_13g013200	Mdg_05g026530	Mdg_08g008010
	Mdg_05g002380	Mdg_08g001480	Mdg_11g019930	Mdg_17g013610	Mdg_11g004560	Mdg_15g021230
	Mdg_14g007980	Mdg_12g001520	Mdg_16g004390	Mdg_16g014310	PanRef193.g1	Mdg_17g012340
	Mdg_02g009790	Mdg_02g024830	Mdg_14g019850	Mdg_11g016730	Mdg_scaffold152g000120	Mdg_09g002990
	Mdg_16g020110	Mdg_11g009840	Mdg_11g019710	Mdg_03g010650	Mdg_15g038500	Mdg_07g017420
	Mdg_06g018560	Mdg_08g004440	Mdg_09g012880	Mdg_10g028850	Mdg_05g014240	Mdg_03g012440
	Mdg_10g013350	Mdg_05g019110	Mdg_08g018220	Mdg_08g014130	Mdg_09g005810	Mdg_02g012960
	Mdg_12g012510	Mdg_17g007240	Mdg_03g020310	Mdg_10g027300	Mdg_12g015850	Mdg_16g000190
	Mdg_16g014790	Mdg_04g014770	Mdg_13g023470	Mdg_10g021820	Mdo_PanGene1133.g1	Mdg_09g020380
	Mdg_05g011910	Mdg_14g002360	Mdg_08g012470	Mdg_07g025080	Mdg_11g020520	Mdg_05g010940
	Mdg_02g008290	Mdg_10g024020	Mdg_13g012810	Mdg_17g008440	Mdg_17g019230	Mdg_09g012840
	Mdg_05g014470	Mdg_14g021860	Mdg_02g016180	Mdg_10g004110	Mdg_12g018130	Mdg_04g014050
	Mdg_14g013240	Mdg_17g025020	Mdg_01g011450	Mdg_08g005420	Mdg_10g003430	Mdg_01g020140
	Mdg_05g015210	Mdg_12g016060	Mdg_15g000390	Mdg_06g001300	Mdg_14g018170	Mdg_10g020870
	Mdg_10g022770	Mdg_04g013370	Mdg_16g018630	Mdg_03g020890	Mdg_10g022160	Mdg_02g012920
	Mdg_13g017400	Mdg_15g002610	Mdg_10g010720	Mdg_16g009720	Mdg_11g012030	Mdg_13g008780
	Mdg_17g002380	Mdg_06g019170	Mdg_07g019330	Mdg_14g019450	Mdg_scaffold513g000010	Mdg_09g012230
	Mdg_01g007400	Mdg_10g001460	Mdg_04g006530	Mdg_08g006170	Mdg_12g020680	Mdg_03g021390
	Mdg_06g020590	Mdg_03g014990	Mdg_14g017990	Mdg_11g011280	PanRef2361.g1	Mdg_09g010800
	Mdg_17g012750	Mdg_07g020990	Mdg_08g021010	Mdg_01g018620	Mdg_07g015660	Mdg_08g010260
	Mdg_07g009170	Mdg_06g020440	Mdg_15g023600	Mdg_14g018580	Mdg_12g010250	Mdg_16g007960
	Mdg_12g020420	Mdg_02g024790	Mdg_17g007480	Mdg_09g008470	Mdo_PanGene1301.g1	Mdg_08g001100
	Mdg_10g023060	Mdg_10g000350	Mdg_02g026230	Mdg_15g010220	Mdg_14g017220	Mdg_02g002690
	Mdg_03g023250	Mdg_scaffold632g000010	Mdg_10g009260	Mdg_15g009570	Mdg_02g020810	Mdg_14g009200
	Mdg_05g003320	Mdg_10g008670	Mdg_08g010640	Mdg_06g004920	Mdg_02g009800	Mdo_PanGene690.g1
	Mdg_09g013670	Mdg_16g012270	Mdg_01g003950	Mdg_14g016210	PanRef1811.g1	Mdg_01g013260
	Mdg_05g022800	Mdg_07g020570	Mdg_03g008780	Mdg_17g010100	Mdg_scaffold222g000010	Mdg_10g007530
	Mdg_11g026320	Mdg_09g024440	Mdg_15g010410	Mdg_02g020820	Mdg_04g019260	Mdg_01g013970
	PanRef85.g1	Mdg_03g004020	Mdg_17g003930	Mdg_07g004240	Mdg_04g016120	Mdg_16g021910
	Mdg_02g023730	Mdg_scaffold460g000010	Mdo_PanGene608.g1	Mdg_06g000250	Mdg_scaffold182g000010	Mdg_12g020110
	Mdg_17g024490	Mdg_08g004000	Mdg_07g023260	Mdg_05g031720	PanRef281.g1	Mdg_16g006190
	Mdg_11g009780	Mdg_15g035030	Mdg_08g017510	Mdg_03g025020	Mdg_08g004240	Mdg_05g000610
	Mdo_PanGene352.g1	Mdg_09g023080	Mdg_02g012320	Mdg_06g006520	Mdg_16g024810	Mdg_13g019240
	Mdg_07g019650	Mdg_13g012990	Mdg_17g018760	Mdg_03g002060	Mdg_09g009680	Mdg_05g025890
	Mdg_03g003650	Mdg_05g014740	Mdg_07g007700	Mdg_17g008280	Mdg_13g019570	Mdg_09g002560
	Mdg_17g025470	Mdg_05g027220	Mdg_11g017400	Mdg_02g007130	Mdg_14g015430	Mdg_02g005980
	Mdg_14g018400	Mdg_12g017210	Mdg_04g011720	Mdg_15g014030	Mdg_03g010540	Mdg_05g015970
	Mdg_06g012200	Mdo_PanGene160.g1	Mdg_01g010980	Mdg_05g021000	Mdg_01g018290	Mdg_01g012110
	Mdg_16g000600	Mdg_11g018040	Mdg_04g002470	Mdg_11g025340	Mdg_01g009360	Mdg_02g000180
	Mdg_12g008570	Mdg_05g028700	Mdg_09g009800	Mdg_08g016200	Mdg_02g021370	Mdg_13g008110
	Mdg_11g017290	Mdg_16g009320	Mdg_04g017520	Mdg_16g020300	Mdg_16g021060	Mdg_01g016990
	Mdg_06g012860	Mdo_PanGene84.g1	Mdg_07g021020	Mdg_08g012450	PanRef2318.g1	Mdg_03g001200
	Mdg_08g003380	Mdg_10g000310	Mdg_14g015980	Mdg_16g013030	Mdg_16g009750	Mdg_07g014510
	Mdg_14g021950	Mdg_15g010850	Mdg_06g018190	Mdg_12g017410	Mdg_09g000810	Mdg_02g012630
	Mdg_scaffold89g000010	Mdg_11g001680	Mdg_09g024670	Mdg_10g027510	Mdo_PanGene446.g1	Mdg_03g021530
	Mdg_03g000270	Mdg_13g006910	Mdg_07g018740	Mdg_02g010880	Mdg_12g015980	Mdg_13g000240
	Mdg_09g011820	Mdg_10g008790	Mdg_02g024940	Mdg_07g021700	Mdg_17g006460	Mdg_05g029210
	Mdg_10g029450	Mdg_15g008250	Mdo_PanGene239.g1	Mdg_03g005710	Mdg_13g017040	Mdg_15g035150
	Mdg_10g014910	Mdg_09g005880	Mdg_04g011220	Mdg_12g013750	Mdg_02g003740	Mdg_13g016960
	Mdg_17g008660	Mdg_05g012710	Mdg_08g012690	Mdg_08g018580	Mdg_04g000900	Mdg_11g017080
	Mdg_12g012220	Mdg_12g004070	Mdg_09g022300	Mdg_02g005290	Mdg_07g001690	Mdg_03g008230
	Mdg_12g014510	Mdg_14g008570	Mdg_05g005480	Mdg_07g020670	Mdg_09g024070	Mdg_10g000250
	Mdg_01g014890	PanRef1351.g1	Mdg_15g013040	Mdg_08g021490	Mdg_03g021560	Mdg_17g025120
	Mdg_02g005310	Mdg_05g019600	Mdg_04g020420	Mdg_15g002170	Mdg_15g020360	Mdg_13g003740
	Mdg_07g007650	Mdg_06g010690	PanRef1392.g1	Mdg_05g023510	Mdg_08g014810	Mdg_07g006880
	Mdg_08g007120	Mdg_09g016890	Mdg_01g017200	Mdg_15g003050	Mdg_12g019440	Mdg_11g005110
	Mdg_06g016700	Mdg_03g007720	Mdg_04g016300	Mdg_01g009060	Mdg_scaffold183g000040	Mdg_17g006840
	Mdg_09g018210	Mdg_08g004940	Mdg_13g000850	Mdg_17g003620	Mdg_14g001800	Mdg_10g019900
	Mdg_10g019490	Mdg_04g010800	Mdg_07g007760	Mdo_PanGene2035.g1	Mdo_PanGene669.g1	Mdg_10g014880
	Mdg_01g019260	Mdg_11g007800	Mdg_07g006710	Mdg_13g006310	Mdg_08g015860	Mdg_14g021030
	Mdg_05g006300	Mdg_03g004280	Mdg_13g017410	PanRef1896.g1	Mdg_02g020910	Mdg_11g011940
	Mdg_14g016000	Mdg_06g014720	Mdg_15g010660	Mdo_PanGene1600.g1	Mdg_05g009720	Mdg_02g008780
	Mdg_11g003890	Mdo_PanGene704.g1	Mdg_13g011990	Mdg_04g006560	Mdg_09g011110	Mdg_17g024700
	Mdg_06g017660	Mdg_08g002500	Mdg_16g023790	Mdg_12g003790	Mdg_09g009870	Mdg_04g003810
	Mdg_04g018490	Mdg_17g018110	Mdg_05g012850	Mdg_11g027910	Mdg_02g020900	Mdg_scaffold308g000010
	Mdg_03g024520	Mdg_04g005020	Mdg_16g015600	Mdg_10g010840	Mdg_10g009270	Mdg_15g019740
	Mdg_04g002610	Mdg_03g000500	Mdg_03g008970	Mdg_09g013710	Mdg_12g003650	Mdg_11g007660
	Mdg_03g015190	Mdg_11g008830	Mdg_15g010610	Mdg_scaffold521g000010	Mdg_17g004440	Mdg_13g011900
	Mdg_08g002780	Mdg_05g030110	Mdg_02g002280	Mdg_10g021970	Mdg_10g019350	Mdg_13g014080
	Mdg_16g017590	PanRef103.g1	Mdg_08g007840	Mdg_16g011070	Mdg_15g018250	Mdg_16g001950
	Mdg_04g018170	Mdg_01g016280	Mdg_02g003290	Mdg_05g005820	PanRef492.g1	Mdg_13g024110
	Mdg_scaffold101g000040	Mdg_08g003110	Mdg_10g004320	Mdg_08g003220	Mdg_15g009980	Mdg_02g017080
	Mdg_07g000830	Mdg_12g015450	Mdg_07g022100	Mdg_05g002830	Mdg_07g008620	Mdg_09g017370
	Mdo_PanGene1614.g1	Mdg_02g022370	Mdg_16g005750	Mdg_03g020110	Mdg_07g008410	Mdg_11g007820
	Mdg_07g007300	Mdg_06g002360	Mdg_09g005870	Mdo_PanGene1626.g1	Mdg_03g011750	Mdg_02g021360
	Mdg_16g021720	Mdg_05g021460	Mdg_12g002250	Mdg_04g003100	Mdg_10g004530	Mdg_03g006820
	Mdg_11g005170	Mdg_15g038640	Mdg_14g017010	Mdg_02g014680	Mdg_scaffold151g000020	Mdg_09g002860
	Mdg_15g016090	Mdo_PanGene1295.g1	Mdg_03g012230	Mdg_16g007430	Mdg_12g014720	Mdg_10g017290
	Mdg_13g014010	Mdg_06g003700	Mdg_09g020060	Mdg_16g019720	Mdg_07g021940	Mdg_15g021360
	Mdg_01g005920	Mdg_05g008050	Mdg_02g020250	PanRef830.g1	Mdg_08g010480	Mdg_13g006700
	Mdg_12g021730	Mdg_07g022840	Mdg_17g019010	Mdg_15g023350	Mdg_08g003480	Mdg_01g012400
	Mdg_03g008040	Mdg_12g013070	Mdg_05g021050	Mdg_13g008120	PanRef1056.g1	Mdg_03g006430
	Mdo_PanGene1618.g1	Mdg_08g013340	Mdg_08g004420	Mdg_11g002420	Mdg_08g018180	Mdg_12g009870
	Mdg_10g023780	Mdg_06g000980	Mdg_07g005050	Mdg_14g001430	Mdg_02g024500	Mdg_07g010490
	Mdg_17g004010	Mdg_08g012650	Mdg_01g012720	Mdg_08g013230	Mdg_05g028390	Mdg_04g007040
	Mdg_03g007960	Mdg_14g010560	Mdg_07g004500	Mdg_06g020750	Mdg_15g020900	Mdg_06g017960
	Mdo_PanGene897.g1	Mdg_11g022490	Mdg_04g019020	Mdg_12g013800	Mdg_01g006150	Mdg_17g015170
	Mdg_13g008040	Mdg_14g022150	Mdg_14g008270	Mdg_12g013560	Mdg_17g015550	Mdg_06g003790
	Mdg_09g022000	Mdg_07g022500	Mdg_07g008000	Mdg_07g022560	PanRef1807.g1	Mdg_05g024630
	Mdg_16g025290	Mdg_10g018740	Mdg_scaffold691g000010	Mdg_16g012990	Mdg_09g003020	Mdg_16g016990
	Mdg_03g018780	Mdg_11g004060	Mdg_03g003600	Mdg_11g013200	Mdg_scaffold757g000020	Mdg_13g012530
	Mdg_13g015210	Mdg_07g012120	Mdg_02g017700	PanRef2407.g1	Mdg_17g002920	Mdg_15g025500
	PanRef2402.g1	PanRef1779.g1	Mdg_11g027930	Mdg_06g013350	Mdg_02g022600	Mdg_11g004290
	Mdg_13g019140	Mdg_13g002150	Mdg_15g018970	Mdg_12g001120	Mdg_17g024830	Mdg_17g005060
	Mdg_11g007550	PanRef2103.g1	PanRef1397.g1	Mdg_07g000280	Mdg_10g016120	Mdg_16g000330
	Mdg_11g002780	Mdo_PanGene1418.g1	Mdg_10g006820	Mdg_15g017430	Mdg_01g001150	Mdg_04g014560
	Mdg_14g013070	Mdg_01g014410	Mdo_PanGene543.g1	Mdg_17g003140	Mdg_06g013650	Mdg_15g025860
	Mdg_07g018340	Mdg_13g016080	Mdg_14g006870	Mdg_17g007220	Mdo_PanGene1125.g1	Mdg_02g013350
	Mdg_11g015740	Mdg_15g029180	Mdg_14g019280	Mdg_07g008430	Mdg_07g000900	Mdg_11g012700
	Mdg_11g021190	Mdg_06g016120	Mdg_07g009510	Mdg_07g004020	Mdg_15g036210	Mdg_09g018020
	Mdg_09g003200	Mdg_02g025320	Mdg_05g020190	Mdg_scaffold212g000040	Mdg_13g015240	Mdg_01g012870
	Mdg_10g009590	Mdg_16g022750	Mdg_03g008310	Mdg_15g014260	Mdg_05g032010	Mdg_06g011070
	Mdg_07g015110	Mdg_05g024950	Mdg_09g013510	Mdg_01g014630	Mdg_06g019240	Mdg_09g010580
	Mdg_05g030070	Mdg_10g013240	Mdg_02g009750	Mdg_14g011370	Mdg_11g019440	Mdg_17g019940
	Mdg_15g022830	Mdg_04g016150	Mdg_15g008690	Mdg_09g020690	Mdg_scaffold509g000020	Mdg_17g007450
	Mdg_15g006540	Mdg_03g009250	Mdg_08g020500	Mdg_17g022870	Mdg_03g017980	Mdg_10g022950
	Mdg_05g009460	PanRef785.g1	Mdg_10g026200	Mdg_02g003400	Mdg_01g016210	Mdg_09g017600
	Mdg_08g005600	Mdg_08g012210	Mdg_12g016260	Mdg_16g009780	Mdg_03g016620	Mdg_10g008230
	Mdg_01g011130	Mdg_16g017410	Mdo_PanGene53.g1	Mdg_02g018930	Mdg_06g017990	Mdg_07g001840
	Mdg_16g013010	Mdg_02g020220	Mdg_13g020190	Mdg_15g001800	Mdg_14g019540	Mdg_11g000130
	Mdg_11g025540	Mdg_17g013710	Mdg_08g017530	Mdg_10g029540	Mdg_02g006680	Mdg_01g017950
	Mdg_05g011830	Mdg_16g006130	Mdg_02g012600	Mdg_03g016350	PanRef280.g1	PanRef921.g1
	Mdg_07g016590	Mdg_06g013630	Mdg_15g026090	Mdg_15g009340	Mdg_01g014920	PanRef1361.g1
	Mdg_09g008770	Mdg_09g008810	Mdg_05g031970	Mdg_15g015330	Mdg_14g002700	Mdg_17g024140
	Mdg_01g017650	Mdg_15g009930	Mdg_14g003970	Mdg_05g010400	Mdg_16g005230	Mdg_15g007580
	Mdg_12g018250	Mdg_05g002420	Mdg_12g011320	Mdg_02g023810	Mdo_PanGene1713.g1	Mdg_01g009150
	Mdg_14g019550	Mdg_06g021170	Mdg_12g019910	Mdg_15g015120	Mdg_06g002930	Mdg_15g035220
	Mdg_05g016860	Mdg_08g014790	Mdg_scaffold141g000150	Mdg_04g020970	Mdg_10g014630	PanRef232.g1
	Mdg_08g000670	Mdg_09g002200	Mdg_17g025580	Mdg_11g026120	Mdg_08g022940	Mdg_05g017880
	Mdg_08g014920	PanRef1912.g1	Mdg_14g019200	Mdg_16g018750	Mdg_10g011640	Mdg_16g017760
	Mdg_08g001360	Mdg_17g023570	Mdg_16g017550	Mdg_15g017380	Mdg_13g017670	Mdg_14g012340
	Mdg_10g015130	Mdg_03g000140	Mdg_13g014560	Mdg_14g015240	Mdg_15g039210	Mdg_04g015350
	PanRef898.g1	Mdg_scaffold422g000040	Mdg_15g005020	Mdg_03g019710	PanRef2369.g1	Mdg_14g006930
	Mdg_04g001790	Mdg_07g009420	Mdg_15g007610	Mdg_14g004260	Mdg_07g023760	Mdg_16g006090
	PanRef2051.g1	Mdg_05g004640	Mdg_05g020150	Mdg_05g002140	Mdg_08g004930	Mdg_17g020500
	Mdg_02g005610	Mdg_05g009930	Mdg_08g022310	Mdg_10g011170	PanRef148.g1	Mdg_07g024970
	Mdg_10g009470	Mdg_10g020720	Mdg_12g019390	Mdg_10g029770	Mdg_15g027680	Mdg_09g015490
	Mdg_07g025450	PanRef1928.g1	Mdg_02g017730	Mdg_17g007230	Mdg_02g020980	Mdg_07g000330
	Mdg_02g019510	Mdg_03g016460	Mdg_09g011390	Mdg_09g010520	Mdg_09g002150	Mdg_16g005470
	Mdg_15g022410	Mdo_PanGene448.g1	PanRef2500.g1	Mdg_11g017270	Mdg_03g015990	Mdg_04g013130
	Mdg_scaffold106g000010	Mdg_17g024840	Mdg_08g012490	Mdg_02g001410	Mdg_13g012420	Mdg_15g014750
	Mdg_06g005920	Mdg_16g000780	Mdg_05g005010	Mdg_05g024760	Mdg_07g017850	Mdg_03g025580
	Mdg_05g005150	Mdo_PanGene190.g1	Mdg_05g015730	Mdo_PanGene725.g1	Mdg_05g015560	Mdg_12g021590
	Mdg_04g008040	Mdg_10g001240	Mdg_03g003410	Mdg_05g010260	Mdg_04g016100	Mdg_01g005450
	Mdg_15g038900	Mdg_09g004070	Mdg_17g025450	Mdg_07g025320	Mdg_11g007080	Mdg_03g020780
	Mdg_05g008090	Mdg_07g015670	Mdg_14g019210	Mdo_PanGene579.g1	Mdg_05g011060	Mdg_10g028060
	Mdo_PanGene189.g1	Mdg_17g021080	Mdg_10g024400	Mdg_07g021340	Mdg_08g012930	Mdg_14g015530
	Mdg_12g009100	Mdg_17g024750	Mdg_14g019840	Mdg_scaffold646g000010	Mdg_13g012370	Mdg_scaffold106g000050
	Mdg_02g007630	Mdg_15g001750	Mdg_17g008930	Mdg_14g011350	Mdg_07g019710	Mdg_17g007140
	Mdg_15g022240	Mdg_17g012790	Mdg_05g021530	Mdg_06g001110	Mdg_03g018190	Mdg_07g009950
	Mdg_09g011000	Mdg_16g010870	Mdg_12g019110	Mdg_scaffold871g000020	Mdg_03g020540	Mdg_14g003320
	Mdg_02g007600	Mdg_11g003900	Mdg_07g023880	Mdg_14g004380	Mdg_05g027650	Mdg_07g001230
	Mdg_05g028590	PanRef2473.g1	Mdg_16g014980	Mdg_03g004290	Mdg_08g007500	Mdg_15g017370
	Mdg_09g006980	Mdg_05g022000	Mdg_10g029000	Mdg_05g016950	Mdg_03g019660	Mdg_13g003230
	Mdg_scaffold112g000030	Mdg_02g025870	PanRef2359.g1	Mdg_13g007170	Mdg_11g010870	Mdg_15g024310
	Mdg_05g018810	Mdg_16g015280	Mdg_10g002720	Mdg_16g018190	Mdg_12g021880	Mdg_03g009700
	Mdg_02g010150	Mdg_06g014710	Mdg_12g012460	Mdg_04g001870	Mdg_05g000350	Mdg_02g004680
	Mdg_05g015680	Mdg_04g020510	Mdg_05g021520	Mdg_15g007500	Mdo_PanGene1563.g1	Mdg_16g011130
	Mdg_04g020840	Mdg_05g015430	Mdg_09g001800	Mdg_07g009160	Mdg_12g005200	Mdg_06g000510
	Mdg_01g013570	Mdg_03g019170	Mdg_04g004790	Mdg_07g008530	Mdg_10g000600	Mdg_14g000870
	Mdg_15g022290	PanRef1069.g1	Mdg_16g019840	Mdg_04g019350	Mdg_15g006390	Mdg_03g011790
	Mdg_11g027740	Mdg_07g002560	Mdg_15g014250	Mdg_scaffold500g000030	PanRef569.g1	Mdg_15g015430
	Mdg_03g001430	Mdg_02g002800	Mdg_15g025070	Mdg_03g000430	Mdg_09g018150	Mdg_06g000870
	Mdo_PanGene1210.g1	Mdg_15g004390	Mdg_01g008800	Mdg_11g027550	Mdg_15g039020	PanRef1691.g1
	Mdg_04g007700	Mdg_14g014410	Mdg_01g008580	Mdg_07g011520	Mdg_05g004210	Mdg_13g000980
	Mdg_01g001580	Mdg_07g025590	Mdg_01g020760	Mdg_03g011430	Mdg_04g011890	Mdg_08g002440
	Mdg_15g006050	Mdg_15g020510	Mdg_12g018390	Mdg_02g007250	Mdg_14g000250	Mdg_12g020780
	Mdg_06g020840	Mdg_06g016830	Mdg_01g003440	Mdg_14g011360	Mdg_scaffold152g000010	Mdg_13g016970
	Mdo_PanGene336.g1	Mdg_08g018240	Mdg_07g004550	PanRef1197.g1	Mdg_12g018990	Mdg_12g020890
	Mdg_11g019190	Mdg_16g000910	Mdg_07g017510	Mdg_05g001630	Mdg_04g017870	Mdg_05g032100
	Mdg_05g026950	Mdg_02g020210	Mdg_16g002830	Mdg_11g019480	Mdg_16g010170	Mdg_05g015220
	Mdg_07g008120	Mdg_04g011990	Mdg_12g000230	Mdg_15g027360	Mdg_10g025800	Mdg_14g011890
	Mdg_02g004670	Mdg_15g035910	Mdg_15g010940	Mdg_05g013140	Mdo_PanGene1909.g1	Mdg_10g001230
	Mdg_17g023970	Mdg_17g007790	Mdg_13g008610	Mdg_06g006640	PanRef1819.g1	Mdg_07g012040
	Mdg_17g010320	Mdg_09g008310	Mdg_10g028590	Mdg_08g013650	Mdg_15g031650	Mdg_11g017170
	Mdg_13g022750	Mdg_05g019580	Mdg_16g017250	Mdg_15g008190	Mdg_03g018310	Mdg_09g008610
	Mdg_15g005220	Mdg_scaffold696g000010	Mdg_02g012120	Mdg_10g000790	Mdg_03g003620	Mdg_05g031770
	Mdg_09g013270	Mdg_15g003990	Mdg_03g023690	Mdg_08g002470	Mdg_15g011390	Mdg_05g032630
	Mdg_02g018800	Mdg_16g005290	Mdg_15g037500	Mdg_09g015550	Mdg_12g007820	Mdg_13g010660
	Mdg_17g007930	Mdg_08g001800	PanRef2201.g1	Mdg_16g025490	Mdg_09g015710	Mdg_05g011350
	Mdg_02g024290	Mdg_12g019810	PanRef1243.g1	Mdg_scaffold809g000010	Mdg_scaffold142g000070	Mdg_16g021400
	Mdg_15g024060	Mdg_11g006660	Mdg_11g000100	Mdg_07g011490	Mdg_scaffold871g000050	Mdg_03g001670
	Mdo_PanGene1395.g1	Mdg_14g007240	Mdg_03g022370	Mdg_02g008740	Mdg_10g009600	Mdg_01g013790
	Mdo_PanGene1238.g1	Mdg_10g027870	Mdg_15g022610	Mdg_13g001350	Mdg_scaffold377g000060	Mdg_17g015060
	Mdg_02g014090	Mdg_09g004990	Mdg_08g012710	Mdg_03g019110	Mdg_03g008340	Mdg_12g014690
	Mdg_09g005610	Mdg_15g035880	Mdg_06g017730	Mdg_03g004470	PanRef2515.g1	Mdg_04g012650
	Mdg_14g007050	Mdg_06g010640	Mdg_09g016920	Mdg_02g021450	Mdg_scaffold707g000010	Mdg_07g010600
	PanRef2176.g1	Mdg_02g018750	Mdg_10g019220	Mdg_06g000390	Mdg_05g017110	Mdg_03g011830
	Mdo_PanGene799.g1	Mdg_scaffold865g000040	Mdg_05g014910	Mdg_scaffold141g000020	Mdg_15g018420	Mdg_04g011300
	PanRef2197.g1	Mdg_11g013220	Mdg_14g003390	Mdg_11g023460	Mdg_05g023420	Mdg_17g004740
	Mdg_14g005570	Mdg_03g001240	Mdg_02g010560	Mdg_11g004260	Mdg_16g004680	Mdg_01g007070
	Mdg_02g006490	Mdg_12g001050	Mdg_09g001490	Mdg_01g008770	Mdg_09g007280	Mdg_16g015080
	Mdg_04g012270	Mdg_12g015660	Mdg_14g006500	Mdg_15g026990	Mdg_16g022970	PanRef1465.g1
	Mdg_07g004920	PanRef406.g1	Mdg_05g019470	Mdg_03g003740	PanRef1996.g1	Mdg_05g019180
	Mdg_02g009630	Mdg_11g014080	Mdg_14g018270	Mdg_13g012830	Mdg_02g011910	Mdg_04g013280
	Mdg_09g014880	Mdg_14g006820	PanRef592.g1	Mdg_02g014330	Mdg_01g002370	Mdg_04g017830
	Mdg_02g011180	Mdg_06g011000	PanRef367.g1	Mdg_03g001840	Mdg_10g019070	Mdg_15g016960
	Mdg_02g020500	PanRef805.g1	Mdg_14g008390	Mdg_05g017850	Mdg_04g020710	Mdg_12g004060
	Mdg_10g028300	Mdg_08g022100	Mdg_01g010770	Mdg_05g018790	Mdg_02g004560	Mdg_13g015380
	Mdg_08g022200	Mdg_11g004650	Mdg_13g005190	Mdg_11g013130	PanRef575.g1	Mdg_06g004120
	Mdg_03g019180	Mdg_08g014720	Mdg_08g021510	Mdg_17g016220	Mdg_02g013910	Mdg_06g016160
	Mdg_17g005150	Mdg_05g014890	Mdo_PanGene1422.g1	Mdg_08g020420	Mdg_06g013970	Mdg_04g018570
	Mdg_02g006480	Mdg_07g006870	Mdg_09g002480	Mdo_PanGene104.g1	Mdg_07g001770	Mdg_01g009680
	Mdg_03g020210	Mdg_10g005020	Mdg_08g004300	Mdg_12g022140	Mdg_17g019420	Mdg_05g014320
	Mdg_09g008180	Mdg_04g009410	Mdg_05g012040	Mdg_08g003800	Mdg_02g022290	Mdo_PanGene638.g1
	Mdg_08g007440	Mdg_10g011820	Mdg_10g028900	Mdg_13g003120	Mdg_05g012070	Mdg_11g024050
	Mdg_15g008210	Mdg_10g026550	Mdg_15g004700	Mdg_08g005440	Mdg_08g003640	Mdg_04g020430
	Mdg_11g006860	Mdg_01g008350	Mdg_17g006140	Mdg_08g016100	Mdg_10g009720	Mdg_17g020340
	Mdg_10g027940	Mdg_12g018090	PanRef2115.g1	Mdg_05g007530	Mdo_PanGene550.g1	Mdg_10g022080
	Mdg_12g003780	Mdg_07g001440	Mdg_08g009020	Mdg_09g002850	Mdg_15g022490	PanRef112.g1
	Mdg_09g023490	Mdg_12g020260	Mdg_07g017150	Mdg_03g001150	Mdg_08g008900	Mdg_13g017140
	Mdg_15g020980	Mdg_12g011340	Mdg_11g019740	Mdg_11g027220	Mdg_11g003510	Mdg_09g002920
	Mdg_15g018810	Mdg_17g017730	Mdg_13g010270	Mdg_03g014010	Mdo_PanGene282.g1	Mdg_14g009230
	PanRef984.g1	Mdg_09g002010	Mdg_08g018390	Mdg_16g015960	Mdg_scaffold148g000040	Mdg_08g014190
	Mdg_05g002670	Mdg_02g006690	PanRef114.g1	Mdg_04g012090	Mdg_12g018190	Mdg_05g029200
	Mdg_08g016440	Mdg_17g014200	Mdg_05g013730	Mdg_09g000970	Mdg_02g005000	Mdg_08g008700
	Mdg_13g012400	Mdg_11g019670	Mdg_17g022280	Mdg_08g022570	Mdg_16g025270	Mdg_04g006690
	PanRef67.g1	Mdg_04g017680	Mdg_10g023040	Mdg_04g015880	PanRef2014.g1	Mdg_15g017080
	Mdg_14g022070	Mdg_09g010110	Mdg_04g015780	Mdg_03g003440	Mdg_13g022890	Mdg_17g008130
	Mdo_PanGene1445.g1	Mdg_16g019650	Mdg_03g021160	Mdg_08g005380	Mdg_14g011600	Mdg_15g036370
	Mdg_04g018000	Mdg_05g014680	Mdg_15g005400	Mdg_16g024570	Mdg_16g015440	Mdg_17g003050
	Mdg_10g021610	Mdg_06g003400	PanRef610.g1	Mdg_10g017520	Mdo_PanGene117.g1	Mdg_15g031860
	Mdg_16g024860	Mdg_05g013810	Mdg_10g024100	Mdg_15g013960	Mdg_17g022190	Mdg_04g008940
	Mdg_16g012320	Mdg_05g002950	Mdg_17g010480	Mdg_16g018820	Mdg_15g029380	Mdg_16g006810
	Mdg_04g001290	Mdg_13g005010	Mdg_12g000880	Mdg_02g006170	Mdg_11g005380	Mdg_14g010830
	Mdg_05g015180	Mdg_03g013830	Mdg_12g001240	Mdg_05g009800	Mdg_15g011650	Mdg_10g020520
	Mdg_12g015560	Mdg_11g003980	Mdg_02g023130	Mdg_17g016500	Mdg_11g021580	Mdg_02g001330
	Mdg_16g009040	Mdg_13g013420	Mdg_17g010310	Mdg_09g022330	Mdg_15g024380	Mdg_17g005700
	Mdg_05g018550	Mdg_scaffold142g000060	Mdg_16g014080	Mdg_17g022080	Mdg_02g001110	Mdg_15g021470
	Mdg_15g009650	Mdg_08g019440	Mdg_16g009510	Mdg_15g013870	Mdg_scaffold125g000010	Mdg_01g015670
	Mdg_03g015720	PanRef246.g1	Mdg_09g000520	Mdg_08g003870	Mdg_02g024540	Mdg_17g011470
	PanRef2261.g1	Mdg_14g009320	Mdg_14g015820	Mdg_11g025550	Mdg_04g015590	Mdg_09g008740
	Mdg_07g004150	Mdg_12g015170	Mdg_04g011080	Mdg_17g025590	Mdg_11g005630	Mdg_05g031430
	PanRef580.g1	PanRef31.g1	Mdo_PanGene1594.g1	Mdg_01g004150	PanRef2413.g1	Mdg_17g003480
	Mdg_15g032950	Mdg_02g015370	Mdg_17g003910	Mdg_12g016660	Mdg_01g013600	Mdg_09g016260
	Mdg_03g001460	Mdo_PanGene221.g1	Mdg_04g009710	Mdg_02g019910	Mdg_01g019540	Mdg_14g003150
	Mdg_09g004000	Mdg_13g008550	Mdg_13g008470	Mdg_17g006200	Mdg_02g022300	Mdg_16g006800
	Mdg_06g020580	Mdg_15g010590	Mdg_08g008610	Mdg_15g024040	Mdg_14g000820	Mdg_06g000220
	Mdg_06g003950	Mdg_05g017690	Mdg_15g011070	Mdg_08g006560	Mdg_03g015450	Mdg_06g003230
	Mdg_06g001570	PanRef2159.g1	Mdg_15g012970	Mdg_scaffold162g000010	Mdg_15g018880	Mdg_13g012490
	Mdg_06g015160	Mdg_03g000740	Mdg_05g021040	Mdg_11g012910	Mdg_01g014560	Mdg_06g020400
	Mdg_05g027500	Mdg_11g011030	Mdg_02g025360	Mdg_15g012880	Mdg_10g013640	Mdg_13g004990
	Mdo_PanGene1435.g1	Mdg_15g021290	Mdg_15g000340	Mdg_07g017990	Mdg_11g004720	Mdg_10g011460
	Mdg_10g020240	Mdg_02g005840	Mdg_02g010240	Mdg_scaffold481g000030	PanRef1761.g1	Mdg_03g002440
	PanRef2005.g1	PanRef1843.g1	Mdg_17g010850	Mdg_07g013060	Mdg_15g019200	Mdg_12g009790
	Mdg_01g019840	Mdg_04g009740	Mdg_01g018250	Mdg_15g021070	Mdg_08g022810	Mdg_15g032980
	Mdg_14g020770	PanRef560.g1	Mdg_09g007190	Mdg_01g019420	Mdg_14g005510	Mdg_12g004590
	Mdg_15g036080	Mdg_02g021600	Mdg_13g005400	Mdg_02g001790	Mdg_06g014890	Mdg_14g017600
	Mdg_15g029260	Mdg_01g000120	Mdg_10g005520	Mdg_09g023130	Mdg_09g019180	Mdg_10g008720
	Mdg_07g020300	PanRef1460.g1	PanRef1389.g1	Mdg_01g009730	Mdg_07g012450	Mdg_10g028040
	Mdg_06g018440	Mdg_09g022950	Mdg_15g025890	Mdg_01g005340	Mdg_14g008100	Mdg_03g025310
	Mdo_PanGene1252.g1	Mdg_04g018590	Mdg_08g004890	Mdg_07g014860	Mdo_PanGene335.g1	Mdg_01g006550
	Mdg_15g003680	Mdg_13g002260	Mdg_08g016320	Mdg_14g006190	Mdg_08g017870	Mdg_10g004960
	Mdg_14g015490	Mdg_06g015520	Mdg_10g024030	Mdg_14g019080	Mdg_06g014290	Mdg_01g017550
	Mdg_08g010880	Mdg_05g011750	Mdg_06g001020	Mdg_14g007940	Mdg_scaffold161g000050	Mdg_13g017630
	Mdg_03g009210	Mdg_10g022200	Mdg_12g022000	Mdg_10g003100	PanRef548.g1	Mdg_16g003050
	Mdg_11g027900	Mdg_16g003950	Mdg_15g037210	Mdg_07g024440	Mdg_08g001930	Mdg_14g015910
	Mdg_09g007300	Mdg_10g011540	Mdg_15g029840	Mdg_scaffold871g000160	Mdg_scaffold742g000010	Mdg_14g020800
	PanRef2153.g1	Mdg_scaffold769g000050	Mdg_02g015160	Mdg_09g019550	Mdg_05g010370	Mdg_17g000950
	Mdg_03g004090	Mdg_05g002270	Mdg_10g007690	Mdg_06g012390	Mdg_15g035750	Mdg_15g035490
	Mdg_03g001880	PanRef708.g1	Mdg_14g017290	Mdg_12g014560	Mdg_11g001120	PanRef581.g1
	Mdg_scaffold767g000020	Mdg_01g018980	Mdg_17g001540	Mdg_16g024370	Mdg_01g017910	Mdg_10g020030
	Mdg_09g006020	Mdo_PanGene754.g1	PanRef255.g1	Mdg_14g010530	Mdg_10g010630	Mdg_12g006680
	Mdg_06g001590	Mdg_01g015540	Mdg_03g015100	Mdo_PanGene2112.g1	Mdo_PanGene1447.g1	Mdg_13g005770
	Mdg_09g021370	Mdg_13g000950	Mdg_07g023660	Mdg_17g011730	Mdg_15g007860	Mdg_05g022510
	Mdg_10g011960	Mdo_PanGene1048.g1	Mdg_06g012520	Mdg_scaffold135g000040	Mdg_10g022150	Mdg_02g013270
	Mdg_06g014040	Mdg_17g023860	Mdg_15g022640	Mdg_04g014800	Mdg_05g003190	Mdg_07g015490
	Mdg_16g017360	Mdg_11g018280	Mdg_05g031660	Mdg_08g010030	Mdg_13g002050	PanRef2185.g1
	Mdg_15g006990	Mdg_14g001460	Mdg_01g007680	Mdg_02g024920	Mdg_scaffold227g000070	Mdg_15g008220
	Mdo_PanGene232.g1	Mdg_06g018260	Mdg_09g020190	Mdg_17g014880	Mdg_09g005550	PanRef1146.g1
	Mdg_05g011630	PanRef2194.g1	Mdg_15g028740	Mdg_05g006700	Mdg_15g033930	Mdg_14g022050
	Mdg_08g020820	Mdg_04g016190	Mdg_14g005350	Mdg_13g006870	Mdg_05g018430	Mdg_16g011020
	Mdg_08g003270	Mdg_14g000080	Mdg_17g012970	Mdg_scaffold440g000130	Mdo_PanGene44.g1	Mdg_15g004300
	Mdg_01g000390	Mdg_03g004710	Mdg_04g012050	Mdg_02g010940	Mdg_03g022850	Mdg_08g017380
	Mdg_scaffold713g000010	Mdg_02g010730	Mdg_10g004360	Mdg_06g012750	Mdg_10g012970	Mdg_scaffold282g000020
	Mdg_08g007490	Mdg_11g005910	Mdg_05g004000	Mdg_07g006440	Mdg_02g023200	PanRef751.g1
	PanRef893.g1	Mdg_09g001240	Mdg_13g023970	Mdg_scaffold119g000020	Mdg_05g018890	Mdg_16g017260
	Mdg_11g011510	Mdg_15g018940	Mdg_01g007430	Mdg_07g025110	Mdo_PanGene2051.g1	Mdg_10g022880
	Mdg_13g017350	Mdo_PanGene1056.g1	Mdg_09g023610	Mdg_04g013500	Mdg_02g014930	Mdg_02g003620
	Mdg_14g018960	Mdg_14g003230	Mdg_07g015370	Mdg_03g016340	Mdg_14g006700	Mdg_15g013290
	Mdg_11g024990	Mdg_14g006250	Mdg_16g017660	Mdg_05g024870	Mdg_08g007580	Mdg_10g016760
	PanRef2521.g1	Mdg_02g014290	Mdg_08g019960	Mdg_01g005160	Mdg_15g021140	Mdg_10g006920
	Mdg_10g000970	Mdg_07g025640	Mdg_12g004820	Mdg_10g000950	Mdg_05g013540	Mdg_16g017020
	Mdg_02g007990	Mdg_14g010780	Mdg_05g009990	Mdg_scaffold119g000010	Mdg_08g022130	Mdg_13g017010
	Mdg_08g015580	Mdg_07g001490	Mdg_02g012230	Mdg_06g005220	PanRef50.g1	Mdg_08g016130
	Mdg_08g015570	Mdg_15g036420	Mdg_14g019790	Mdg_10g012850	Mdg_11g013790	Mdg_04g014000
	Mdg_06g015580	Mdg_10g000890	Mdo_PanGene1759.g1	Mdg_07g018360	Mdo_PanGene462.g1	Mdg_17g024940
	Mdg_03g010600	Mdg_14g005780	Mdg_03g016220	Mdg_02g007020	Mdo_PanGene1583.g1	Mdg_01g000010
	PanRef1661.g1	Mdg_07g008690	Mdg_14g013960	Mdg_07g010740	Mdo_PanGene1126.g1	Mdg_scaffold555g000050
	Mdg_16g024280	Mdg_17g010460	Mdg_11g001760	Mdg_14g014260	Mdg_12g014600	Mdg_05g014970
	Mdg_scaffold657g000010	Mdg_12g015570	PanRef1071.g1	Mdg_03g006070	Mdg_09g002340	Mdg_03g015490
	Mdg_03g025770	Mdg_05g019230	PanRef1797.g1	Mdg_15g000880	Mdg_02g016540	Mdg_08g001660
	Mdg_04g014710	Mdo_PanGene464.g1	Mdg_05g010690	Mdg_15g015250	Mdg_12g001820	Mdg_16g009440
	Mdg_01g013950	Mdg_16g016840	Mdg_12g014050	Mdg_17g002230	Mdg_11g009000	Mdg_17g024660
	PanRef2267.g1	Mdg_16g018390	Mdg_14g016040	Mdg_03g024860	Mdg_05g024820	Mdg_13g015860
	Mdg_17g014050	Mdg_06g013560	Mdg_16g023830	Mdg_09g012440	Mdg_01g008170	Mdg_01g016350
	Mdg_02g019650	Mdg_17g002240	Mdg_02g009110	Mdg_02g009990	Mdg_13g019280	Mdg_12g000290
	Mdg_15g026800	Mdg_02g002890	Mdg_14g010710	Mdg_06g015850	Mdg_06g014480	PanRef2290.g1
	Mdg_04g003440	Mdg_15g013560	Mdg_10g018860	Mdg_07g004910	Mdg_11g019840	Mdo_PanGene698.g1
	Mdg_16g018000	Mdg_09g003440	Mdg_05g016480	Mdg_15g025790	Mdg_scaffold657g000020	Mdg_07g015070
	Mdg_12g002480	Mdg_14g020410	Mdg_15g011260	Mdo_PanGene991.g1	Mdg_14g010430	Mdg_11g024750
	Mdg_scaffold505g000020	Mdg_16g006700	Mdo_PanGene603.g1	Mdg_17g008800	Mdg_11g004850	Mdg_05g026500
	Mdg_08g014220	PanRef510.g1	Mdg_16g011400	Mdg_06g011840	Mdg_05g013570	Mdg_06g012660
	Mdg_11g015900	Mdg_01g013510	Mdg_04g015610	Mdg_05g004710	Mdg_08g001690	Mdg_02g001010
	Mdg_05g000760	Mdg_17g006400	Mdg_17g003510	Mdg_08g002860	Mdg_11g023840	Mdg_13g010490
	Mdg_01g003400	Mdg_15g018760	Mdg_04g008160	Mdg_04g015800	Mdg_06g001160	Mdg_04g007950
	Mdg_03g018990	Mdg_15g036610	Mdg_15g009700	Mdg_09g001480	Mdg_05g019190	Mdg_13g011820
	Mdg_01g011100	Mdg_06g012000	Mdg_10g012560	Mdg_07g015740	Mdg_13g001960	Mdg_14g005430
	Mdg_08g021270	Mdg_10g001110	Mdg_11g019750	Mdg_15g032130	Mdg_scaffold852g000020	Mdg_07g011280
	PanRef2429.g1	Mdg_15g013070	Mdg_03g008100	Mdg_15g014650	Mdg_10g014810	Mdg_15g011680
	Mdg_08g004310	Mdg_11g026100	Mdg_10g012270	Mdg_05g022990	Mdg_06g012820	Mdg_16g007010
	Mdg_15g019140	Mdg_03g020320	Mdg_15g013770	Mdg_12g003960	Mdg_03g020370	Mdg_11g027660
	Mdg_12g012480	Mdg_02g002780	Mdg_03g001050	Mdg_15g005460	Mdg_15g032850	Mdo_PanGene792.g1
	Mdg_01g014370	Mdg_06g011380	Mdg_07g015220	Mdg_15g025660	Mdg_05g010870	Mdg_08g001130
	Mdg_04g019620	Mdg_11g008880	Mdg_16g006640	Mdg_04g010260	Mdg_11g017100	Mdg_12g012740
	Mdg_08g016330	Mdg_17g023780	Mdg_09g008840	Mdg_02g010530	Mdg_15g014150	Mdg_11g006040
	Mdg_02g017140	Mdg_02g009890	Mdo_PanGene1535.g1	Mdg_05g023860	Mdg_06g001260	Mdg_05g004080
	Mdg_11g002750	Mdg_11g015290	Mdg_03g016700	Mdg_08g019070	Mdg_16g015030	Mdg_14g021770
	Mdo_PanGene1850.g1	Mdg_06g020520	Mdg_07g008020	Mdg_16g025500	Mdg_17g005880	Mdg_02g001170
	Mdg_14g002950	Mdg_02g006440	Mdg_15g016670	Mdg_scaffold180g000010	Mdg_07g019840	Mdg_03g010350
	Mdg_11g005040	Mdo_PanGene1431.g1	Mdg_05g012660	Mdg_10g026780	Mdg_08g008660	Mdg_03g013460
	Mdg_03g002210	Mdg_05g002430	Mdg_10g009740	Mdg_10g010980	Mdo_PanGene1977.g1	Mdg_10g002690
	Mdg_12g004260	Mdg_04g019120	Mdg_07g025890	Mdg_16g000480	Mdg_17g003460	Mdg_11g002530
	Mdg_13g014730	Mdg_16g000730	PanRef1982.g1	Mdg_04g019590	Mdg_05g018150	Mdg_05g006370
	Mdg_16g018900	Mdg_14g005790	Mdg_05g013620	Mdg_15g032680	Mdg_12g015160	Mdg_03g006630
	Mdg_01g009200	Mdg_09g010230	Mdg_14g009580	Mdg_11g009740	Mdg_10g006320	Mdg_05g000210
	Mdg_01g019620	Mdg_05g021980	Mdg_05g025110	Mdg_13g002220	Mdg_09g024320	Mdg_03g010970
	Mdg_15g018190	Mdg_09g001610	Mdg_17g012490	Mdg_13g013770	Mdg_05g022280	Mdg_15g007050
	Mdg_01g011060	Mdg_09g017390	Mdg_14g005910	Mdg_10g027530	Mdg_08g001330	Mdg_14g011950
	Mdg_07g003360	Mdg_01g020130	Mdg_11g026480	Mdg_04g012860	Mdg_05g023610	Mdg_10g012360
	Mdg_11g011310	Mdg_13g007630	Mdg_02g008820	Mdg_14g014500	Mdg_14g005220	Mdg_16g001430
	Mdg_11g007670	Mdg_03g024610	Mdg_12g012010	Mdg_10g029220	Mdg_07g014930	Mdg_04g012430
	Mdg_01g008610	Mdg_11g015280	Mdg_04g007210	Mdg_07g008840	Mdg_05g032480	Mdg_01g010850
	Mdg_07g002720	PanRef290.g1	Mdg_15g010620	Mdg_08g010440	Mdg_16g007870	Mdg_09g010350
	Mdg_06g021100	Mdg_10g010220	Mdg_13g001440	Mdg_06g011880	Mdg_09g006220	Mdg_15g003310
	Mdg_09g017590	Mdg_08g012530	Mdg_06g014760	PanRef1653.g1	Mdg_10g015650	Mdg_15g001990
	Mdg_10g013190	PanRef487.g1	Mdg_03g004030	Mdg_08g015720	Mdg_15g021710	Mdg_03g004390
	Mdg_03g021640	Mdg_09g022550	Mdg_scaffold141g000100	Mdg_16g007260	Mdg_05g009090	Mdg_03g008000
	Mdg_15g011720	Mdg_12g016610	Mdg_06g016320	Mdg_12g013270	Mdg_04g016090	Mdg_15g035420
	Mdg_11g008270	Mdg_08g006140	Mdg_15g016420	Mdg_06g000540	Mdg_11g001900	Mdg_05g029220
	Mdg_06g012830	Mdg_02g020760	Mdg_13g003410	Mdg_04g005720	Mdg_07g017390	Mdg_03g022430
	Mdg_06g001840	Mdg_07g009240	Mdg_17g016690	Mdg_01g012960	Mdg_16g007780	Mdg_13g008650
	PanRef2109.g1	Mdg_08g021410	Mdg_07g011270	Mdg_04g011180	PanRef1745.g1	Mdg_01g017540
	Mdg_07g020920	Mdg_15g029630	Mdg_09g007560	Mdg_16g007490	Mdg_07g001850	PanRef1386.g1
	Mdg_04g002250	Mdg_12g018590	Mdo_PanGene1719.g1	Mdg_06g012560	Mdg_16g011980	Mdg_07g005910
	Mdg_10g007930	Mdg_03g002140	Mdg_09g009310	Mdg_scaffold444g000010	PanRef846.g1	Mdg_04g016620
	Mdg_16g009770	Mdg_03g004410	Mdg_14g012970	Mdg_05g024620	Mdg_17g011100	Mdg_06g019390
	Mdg_10g022730	Mdg_16g004730	Mdg_06g005020	Mdg_14g001370	Mdo_PanGene904.g1	Mdg_06g005330
	Mdg_05g004630	Mdg_15g031120	Mdg_11g004450	Mdg_02g022530	Mdg_14g018050	Mdg_07g022040
	Mdg_12g021710	Mdg_10g016090	Mdg_09g006820	Mdg_17g004910	Mdg_scaffold772g000030	Mdg_16g002290
	Mdg_02g016610	PanRef680.g1	Mdg_11g003640	Mdg_11g009540	Mdg_01g012130	Mdg_09g015070
	Mdg_14g014220	Mdg_01g020160	Mdg_17g024980	Mdg_06g010610	Mdo_PanGene519.g1	Mdg_16g015360
	Mdg_02g009530	Mdg_13g020680	Mdg_05g030880	Mdg_08g000420	Mdg_17g007770	Mdg_16g014240
	Mdg_15g005160	Mdg_02g009400	Mdg_09g002460	Mdg_11g026110	PanRef171.g1	PanRef1657.g1
	Mdg_17g020510	Mdg_04g013620	Mdg_01g010040	PanRef1891.g1	Mdg_17g019290	Mdg_05g001780
	Mdg_01g019300	Mdg_04g015160	Mdg_07g002380	Mdg_09g010100	Mdg_08g010040	Mdg_09g007720
	PanRef116.g1	Mdg_12g002320	Mdg_10g029120	Mdg_08g009290	Mdg_scaffold141g000030	Mdg_14g006110
	Mdg_02g015800	Mdg_02g024340	Mdo_PanGene1497.g1	Mdg_05g017120	Mdg_17g007840	Mdg_06g011830
	Mdg_08g018440	Mdg_02g012500	Mdg_02g003830	Mdg_05g008600	Mdg_02g022180	Mdg_15g036880
	Mdg_02g003070	Mdg_01g001780	Mdg_11g016210	Mdg_06g019720	PanRef2260.g1	Mdg_17g005890
	Mdg_08g004690	Mdg_07g017770	Mdg_12g019030	Mdg_04g017750	PanRef1735.g1	Mdg_04g012420
	Mdg_08g004660	Mdg_11g008200	Mdg_scaffold869g000090	PanRef1434.g1	Mdg_05g016980	Mdg_02g022680
	Mdg_10g008510	Mdg_11g020710	Mdg_11g006510	Mdg_06g001650	Mdg_05g015660	Mdg_scaffold153g000010
	Mdg_04g013050	Mdg_02g023260	Mdg_12g016810	PanRef1478.g1	Mdg_10g000050	Mdg_08g003410
	Mdg_07g016910	Mdg_17g006570	Mdg_07g012070	Mdg_09g008880	Mdg_02g019420	Mdg_09g010960
	Mdg_16g017180	Mdg_17g024870	Mdg_01g018030	Mdg_02g003580	Mdg_05g019730	Mdg_03g011980
	Mdg_01g000500	Mdg_09g003900	Mdg_14g017640	Mdg_05g007800	Mdg_17g012880	Mdg_09g001500
	Mdo_PanGene1119.g1	Mdg_15g008740	Mdg_08g003460	Mdg_16g009790	Mdg_11g007840	Mdg_15g009830
	Mdg_17g002590	Mdg_14g016730	Mdg_06g007540	Mdg_08g000480	Mdg_15g038940	Mdg_04g011330
	Mdg_11g007390	Mdg_16g012250	Mdg_01g016780	Mdg_06g015240	Mdg_14g005170	Mdg_08g010410
	Mdo_PanGene2084.g1	Mdg_05g018940	Mdg_09g012630	Mdg_01g009780	Mdg_17g022470	Mdg_02g013700
	Mdg_10g029520	Mdg_07g019440	Mdg_11g008610	Mdg_03g008770	Mdg_16g020080	Mdg_11g024930
	Mdg_15g022980	Mdg_08g020910	Mdg_05g025370	Mdg_02g023190	Mdg_15g025650	Mdg_13g007820
	Mdg_02g023420	Mdg_16g024970	Mdg_16g008130	Mdg_16g018760	Mdg_scaffold149g000130	Mdo_PanGene2004.g1
	Mdg_05g000850	Mdg_03g007080	Mdg_02g012480	Mdg_07g023770	Mdg_08g007180	PanRef470.g1
	Mdg_10g000900	Mdg_09g005490	Mdg_01g004100	Mdg_11g017420	Mdg_13g021160	Mdg_14g000660
	Mdg_08g008980	Mdg_05g011120	Mdg_06g005120	Mdg_14g001250	Mdg_scaffold377g000070	Mdg_08g007670
	Mdg_17g023880	Mdo_PanGene459.g1	Mdg_15g002690	Mdg_05g018770	PanRef1089.g1	Mdg_08g009280
	Mdg_02g019390	Mdg_11g016950	Mdg_16g019530	Mdg_15g033010	Mdg_05g010060	Mdg_05g009290
	Mdg_05g015230	Mdg_17g025460	Mdg_09g012040	Mdg_03g023470	Mdg_09g017090	Mdg_02g006900
	Mdg_03g016950	Mdg_08g015060	Mdg_04g017640	Mdg_10g003120	Mdg_06g017840	Mdg_05g028260
	PanRef2007.g1	Mdg_15g037370	Mdg_06g020390	Mdg_05g031580	Mdg_09g006300	Mdg_scaffold88g000030
	Mdg_01g007340	Mdg_13g015880	Mdg_01g011800	Mdg_01g000400	Mdg_01g013370	Mdg_11g013850
	Mdg_scaffold525g000020	Mdg_07g008470	Mdg_11g021880	Mdg_10g002020	Mdg_07g021960	Mdg_15g003750
	Mdg_12g016880	Mdg_09g011070	Mdg_14g015040	Mdg_17g024250	Mdg_07g025220	Mdg_13g010240
	Mdg_02g014740	Mdg_14g012060	Mdg_14g005940	Mdg_14g017180	Mdg_07g001340	Mdg_04g018440
	Mdg_07g004320	Mdg_17g011090	Mdg_06g004610	Mdg_14g007000	Mdg_08g019250	Mdg_11g022320
	Mdg_12g010850	Mdg_02g017360	Mdg_08g001380	Mdg_05g020580	Mdg_01g012820	Mdg_08g015840
	Mdg_02g005100	Mdg_11g000320	Mdg_16g018050	Mdg_10g001030	Mdg_01g020920	Mdg_02g021130
	Mdg_06g017700	Mdg_16g003980	Mdg_04g015660	Mdg_02g020690	Mdg_01g021000	Mdg_09g010310
	Mdo_PanGene13.g1	Mdg_scaffold767g000010	Mdg_04g007140	Mdg_12g008540	Mdg_02g007310	Mdg_10g003630
	Mdg_15g025510	Mdg_02g020780	Mdg_07g022600	Mdg_04g018030	Mdg_05g001200	PanRef1815.g1
	Mdg_04g018310	Mdg_01g002870	Mdg_01g008490	PanRef1265.g1	Mdg_11g025520	Mdg_06g005960
	Mdg_08g004700	PanRef2517.g1	Mdg_06g011200	Mdg_09g001300	Mdg_13g017830	Mdg_06g012330
	Mdg_02g000530	Mdg_11g022260	Mdg_06g018590	Mdg_13g008190	Mdg_12g003110	Mdg_13g004860
	Mdg_04g019910	Mdg_17g005510	Mdg_04g018140	Mdg_14g007820	Mdg_10g003680	PanRef1116.g1
	Mdg_01g014160	Mdg_08g015180	Mdg_16g003470	Mdg_07g020050	Mdg_11g027250	Mdg_02g006380
	PanRef1887.g1	Mdo_PanGene558.g1	Mdg_10g008220	Mdg_11g009350	Mdg_04g016710	Mdg_02g020510
	Mdg_07g006670	PanRef395.g1	Mdo_PanGene1329.g1	PanRef1059.g1	Mdg_13g020560	Mdg_16g023390
	Mdg_10g028720	Mdg_scaffold841g000020	Mdg_12g016750	Mdg_01g012120	Mdg_05g000750	Mdg_09g017130
	Mdg_11g010930	Mdg_13g011090	Mdg_05g003240	Mdg_15g031880	Mdg_02g003870	Mdg_01g004630
	Mdg_01g007280	Mdg_02g025840	Mdg_10g007500	Mdg_04g018560	Mdg_11g011400	Mdg_02g001230
	Mdg_16g003770	Mdg_03g001660	Mdg_14g010170	Mdg_01g007260	Mdg_05g031060	Mdg_12g018210
	Mdg_12g014980	Mdg_11g001570	Mdg_06g005150	Mdg_15g003430	Mdg_12g001620	Mdg_13g016110
	Mdg_15g024910	Mdg_15g013570	Mdg_11g000520	Mdg_03g013070	Mdg_11g009230	Mdg_02g011940
	Mdg_05g012680	Mdg_01g016440	Mdg_10g011690	Mdg_03g006380	Mdg_09g023400	Mdg_07g024220
	Mdg_02g025130	Mdo_PanGene1226.g1	Mdg_08g002740	Mdg_13g004400	Mdg_04g000170	Mdg_07g001020
	Mdg_15g002930	Mdg_05g022730	Mdg_16g008780	Mdg_05g028030	Mdg_15g024290	Mdg_13g016200
	Mdg_08g000170	Mdg_16g018990	Mdg_02g007670	Mdg_02g005080	Mdg_07g001080	Mdg_09g007530
	Mdg_07g014780	Mdg_07g009190	Mdg_12g004830	Mdg_12g002090	Mdg_04g015300	Mdg_03g019620
	Mdg_01g012680	Mdg_10g022820	PanRef2292.g1	Mdg_05g021320	PanRef1004.g1	Mdg_09g022870
	Mdg_07g022730	Mdg_12g004510	Mdg_07g010620	Mdg_08g010060	Mdg_scaffold600g000010	Mdg_14g009810
	Mdg_02g020410	PanRef1033.g1	Mdg_07g021770	Mdg_04g017790	Mdg_17g016980	Mdg_02g015330
	Mdg_17g000730	Mdg_02g022990	Mdg_07g008070	PanRef225.g1	Mdg_02g014390	Mdg_11g023910
	Mdg_07g004330	Mdg_02g017800	Mdg_07g006660	Mdg_01g013620	Mdg_15g026160	Mdg_08g003720
	Mdg_07g008660	Mdg_08g006010	Mdg_scaffold202g000010	Mdg_scaffold871g000130	Mdg_10g014290	Mdg_09g010570
	PanRef190.g1	Mdg_05g029850	Mdg_03g017460	Mdg_02g002180	Mdg_09g013560	Mdg_08g007240
	Mdg_15g035250	Mdg_03g006230	Mdg_13g001550	Mdg_11g004150	Mdg_15g000630	Mdg_07g020480
	Mdo_PanGene422.g1	Mdg_12g016310	Mdg_13g008230	Mdg_05g016910	Mdg_07g009270	Mdg_01g011980
	Mdg_01g001500	Mdg_13g014950	Mdg_03g008300	Mdg_04g011580	PanRef526.g1	Mdg_17g020360
	Mdg_07g005060	Mdg_04g017080	Mdg_14g003350	Mdg_12g007160	Mdg_01g014750	Mdg_04g012440
	Mdg_03g006540	PanRef2323.g1	Mdg_03g014570	Mdg_17g000430	Mdg_05g017340	Mdg_01g012990
	Mdg_08g011540	Mdg_05g008700	Mdg_09g012140	Mdg_01g010650	Mdg_07g002040	Mdg_14g000950
	Mdg_11g022290	Mdo_PanGene780.g1	Mdg_05g031440	Mdg_10g004710	Mdg_11g002330	Mdg_11g025830
	Mdg_04g015560	Mdg_17g012030	Mdg_03g023850	Mdg_10g016920	Mdg_16g010710	Mdg_02g009410
	Mdg_02g003720	PanRef2443.g1	Mdg_04g009840	Mdg_11g019780	Mdg_11g001540	Mdg_11g012360
	Mdg_05g030190	Mdg_09g023760	Mdg_03g025100	Mdg_08g016790	Mdg_11g018220	Mdg_12g015050
	Mdg_01g000070	Mdg_05g013550	Mdg_06g012120	Mdg_12g017580	Mdg_16g013960	Mdg_16g022200
	Mdg_15g023420	PanRef2080.g1	Mdg_16g023700	Mdg_03g008440	Mdg_01g000490	Mdg_05g022070
	Mdg_12g000790	Mdg_10g025490	Mdg_08g012590	PanRef177.g1	Mdg_08g010340	Mdg_05g018970
	Mdg_17g014580	Mdg_15g004400	Mdg_14g001380	Mdg_05g024750	Mdg_16g011590	Mdg_08g008850
	Mdg_15g023010	Mdg_14g006850	Mdg_14g022140	Mdg_03g014040	Mdg_07g000530	Mdg_01g019900
	Mdg_15g025090	Mdg_08g005930	Mdg_15g023800	Mdg_04g015060	Mdg_11g014360	Mdg_15g035390
	Mdg_11g019170	Mdg_08g005820	Mdg_04g005460	Mdg_06g019260	Mdg_15g024160	Mdg_15g030870
	PanRef552.g1	Mdg_11g003140	Mdg_14g015280	Mdg_17g005340	Mdg_02g019770	Mdg_11g007500
	Mdg_11g014330	Mdg_10g013320	Mdg_04g014210	Mdg_06g011500	PanRef1861.g1	Mdg_08g013010
	Mdg_07g004820	Mdg_12g022330	Mdg_15g015860	Mdg_10g030110	PanRef460.g1	Mdg_14g008120
	Mdg_04g012660	Mdg_07g009050	Mdg_02g013680	Mdg_12g013890	Mdg_09g002090	PanRef2198.g1
	Mdg_01g009230	Mdg_10g006540	Mdg_06g003810	PanRef1450.g1	Mdg_05g000990	Mdg_13g020420
	Mdg_16g012740	Mdg_08g017460	Mdg_01g000520	Mdg_06g020530	Mdg_08g020100	Mdg_10g002950
	Mdg_03g003720	Mdg_11g002810	Mdg_07g019170	Mdg_16g017350	Mdg_09g008340	Mdg_14g000230
	Mdg_15g025720	Mdg_05g027870	Mdg_01g017440	Mdg_15g024110	Mdg_03g021890	Mdg_14g009600
	Mdg_13g009900	Mdg_08g011500	Mdg_08g006850	Mdg_13g014470	Mdg_01g019640	Mdg_11g007470
	Mdg_13g019080	Mdg_15g002360	Mdg_12g005540	Mdg_06g013590	Mdg_09g005540	Mdg_05g012720
	Mdg_17g001520	Mdg_01g006540	Mdg_16g017540	Mdg_07g000050	PanRef169.g1	Mdg_16g015300
	Mdg_13g020120	Mdg_17g006530	Mdg_05g011400	Mdg_11g023520	Mdg_02g020390	Mdg_02g021350
	Mdo_PanGene1150.g1	Mdg_09g002330	Mdg_05g032660	Mdg_16g008470	Mdg_scaffold852g000010	Mdg_04g021090
	Mdo_PanGene1304.g1	Mdg_07g022960	Mdg_05g001900	Mdg_13g008100	Mdg_scaffold152g000020	Mdg_17g014340
	Mdg_02g009270	Mdg_09g015700	Mdg_14g008940	Mdg_06g018070	Mdg_02g026120	Mdg_13g013990
	Mdg_15g012890	Mdo_PanGene1625.g1	Mdg_07g025990	Mdg_12g017970	Mdg_04g009180	Mdg_03g009980
	Mdg_12g021840	Mdg_08g018990	Mdg_15g013210	PanRef936.g1	Mdg_scaffold98g000050	Mdg_scaffold269g000010
	Mdg_07g004870	Mdo_PanGene36.g1	Mdg_02g012110	Mdg_15g013990	Mdg_02g025910	Mdg_08g009770
	Mdg_11g014750	Mdg_08g008470	Mdg_02g015680	Mdg_03g010620	Mdg_10g013860	Mdg_09g011100
	Mdo_PanGene894.g1	Mdg_15g038800	Mdg_04g020610	Mdg_13g008590	Mdg_03g004200	Mdg_03g016590
	Mdg_11g024700	Mdg_07g004460	Mdg_17g025370	Mdg_08g005030	Mdg_11g013240	Mdg_14g014510
	Mdg_06g000350	Mdg_15g003960	Mdg_03g009870	Mdg_13g013640	Mdg_08g017800	PanRef2024.g1
	PanRef2271.g1	Mdg_17g007800	Mdg_12g004910	Mdg_04g009400	Mdg_11g005780	Mdg_05g029270
	Mdg_10g018710	Mdg_02g005940	Mdg_15g019590	Mdg_09g021940	Mdg_15g024200	Mdg_12g004190
	Mdg_16g021160	Mdg_17g020780	Mdg_01g006260	PanRef854.g1	Mdg_15g020280	Mdg_15g008010
	Mdg_02g002910	Mdg_08g014030	Mdg_09g022930	Mdg_12g013010	Mdg_16g021260	Mdg_13g016830
	Mdg_01g019450	Mdg_scaffold674g000010	Mdg_01g017070	Mdg_15g030980	Mdg_04g018080	Mdg_06g009230
	Mdg_08g010100	Mdg_06g009690	Mdg_15g013670	Mdg_16g007280	Mdg_13g009560	Mdg_11g000720
	Mdo_PanGene743.g1	Mdg_11g022700	Mdg_12g009070	Mdg_13g009320	PanRef2475.g1	Mdg_09g011660
	Mdg_17g023950	Mdg_01g007750	Mdg_07g014970	Mdg_03g024060	Mdg_07g001190	Mdg_02g020890
	Mdg_03g005160	PanRef828.g1	Mdg_17g015730	Mdg_15g022870	Mdo_PanGene362.g1	Mdg_15g033770
	Mdg_15g034310	Mdg_08g015870	Mdg_17g004160	Mdg_07g009010	PanRef672.g1	Mdg_11g012440
	Mdg_10g022740	Mdg_14g015370	Mdg_02g026630	Mdg_17g018020	Mdg_07g016990	Mdg_16g012600
	Mdg_05g012960	Mdg_14g021400	Mdg_12g021340	PanRef2397.g1	Mdg_15g007910	Mdg_04g011790
	Mdo_PanGene1530.g1	Mdg_09g013140	Mdg_13g002720	Mdg_08g013660	Mdg_11g013690	Mdg_15g017760
	Mdg_16g008100	Mdg_11g026540	Mdg_15g030770	Mdg_01g014170	Mdg_04g009550	Mdg_17g010170
	Mdg_15g000480	Mdg_03g013010	Mdg_05g013180	Mdg_16g010330	Mdo_PanGene1512.g1	Mdg_14g012020
	Mdg_05g017680	Mdg_02g005890	Mdg_01g008890	Mdg_08g020660	Mdg_11g017820	Mdg_04g020080
	Mdg_02g002510	PanRef1701.g1	Mdg_05g005450	Mdg_02g009050	Mdg_02g025950	Mdg_16g010120
	Mdg_02g019830	Mdg_08g004160	Mdg_10g025710	Mdg_12g007290	PanRef1559.g1	Mdg_04g019560
	Mdg_01g011950	Mdg_02g025240	Mdg_01g017640	Mdg_17g020240	Mdo_PanGene1947.g1	Mdg_14g015020
	Mdg_15g022760	Mdg_02g011650	Mdg_scaffold610g000050	Mdo_PanGene1576.g1	Mdo_PanGene2124.g1	PanRef2274.g1
	Mdg_07g023280	Mdg_scaffold800g000040	Mdg_04g015690	Mdg_09g000480	Mdg_10g019240	Mdg_09g001690
	Mdg_01g008140	Mdg_08g013610	Mdg_03g015330	Mdg_15g031660	Mdg_15g024280	Mdg_15g027310
	Mdg_05g007220	PanRef655.g1	Mdo_PanGene177.g1	Mdg_15g004450	Mdg_07g002230	Mdg_11g001050
	Mdg_03g005490	Mdg_16g010020	Mdg_08g023000	Mdg_16g008990	Mdg_12g015600	Mdg_16g007440
	Mdg_17g002440	Mdg_02g022070	Mdg_10g008930	Mdg_16g008360	Mdg_05g015770	Mdg_03g008510
	Mdg_11g020010	Mdg_09g004370	Mdg_16g017480	Mdg_08g009160	Mdg_03g019450	Mdg_02g000660
	Mdg_17g010750	Mdg_02g011460	Mdg_14g007090	Mdg_16g011700	PanRef683.g1	Mdg_08g003040
	Mdg_03g001540	Mdg_11g015330	Mdg_07g020830	Mdg_14g009020	Mdg_14g006650	Mdg_17g009950
	Mdg_07g025660	Mdg_16g025740	Mdg_08g005220	Mdg_05g013120	Mdg_05g030370	Mdg_05g003700
	Mdg_02g009280	Mdg_15g026840	Mdg_02g005910	Mdg_09g020500	Mdg_05g017100	Mdg_05g014710
	PanRef911.g1	Mdg_06g011220	Mdg_10g014410	Mdg_06g005290	Mdg_15g018690	Mdg_03g009290
	Mdg_01g012260	Mdo_PanGene95.g1	Mdg_04g007160	Mdg_16g002580	Mdg_12g011770	PanRef1201.g1
	Mdg_17g020390	Mdg_05g002610	Mdo_PanGene1932.g1	Mdg_07g017530	Mdg_07g001130	Mdg_01g006400
	Mdg_10g027950	Mdg_10g000530	Mdg_scaffold254g000020	Mdg_17g001450	Mdg_15g020130	Mdg_08g001910
	Mdg_11g021610	Mdg_07g011110	Mdg_12g006000	Mdg_05g023080	Mdg_05g024560	Mdg_07g001350
	PanRef656.g1	Mdg_scaffold555g000010	Mdg_15g027490	Mdg_01g009170	Mdg_scaffold506g000010	Mdg_02g001160
	Mdg_13g003070	Mdg_06g014690	Mdg_13g003470	Mdg_14g021480	Mdg_11g000930	Mdg_17g000650
	Mdg_03g001480	Mdg_08g014700	Mdg_04g015910	Mdg_10g027730	Mdg_02g017950	Mdg_16g009430
	Mdg_01g011520	Mdg_11g009430	Mdg_03g001040	Mdg_08g022930	Mdo_PanGene646.g1	Mdg_15g026700
	Mdg_08g005210	Mdg_09g023390	PanRef1692.g1	Mdg_02g003650	Mdg_17g013920	PanRef1669.g1
	Mdg_08g012810	Mdg_08g007130	Mdg_11g002550	Mdg_09g005640	Mdg_05g016570	Mdg_09g015980
	Mdg_10g024290	Mdg_15g003720	Mdg_07g023830	Mdg_15g011800	Mdg_17g002850	Mdg_14g005090
	Mdg_11g022280	Mdg_08g011560	Mdg_16g004660	Mdg_01g001820	Mdg_01g000150	Mdg_02g013220
	Mdg_05g014760	Mdg_05g003980	Mdg_scaffold497g000040	Mdg_15g021920	Mdg_07g006450	Mdg_13g013340
	Mdg_08g003960	Mdg_07g015000	Mdg_16g008800	Mdg_03g005480	PanRef2319.g1	Mdg_07g014490
	Mdg_15g029210	Mdg_09g014070	Mdg_13g016120	Mdg_02g014700	Mdo_PanGene394.g1	Mdg_14g015740
	Mdg_09g020730	Mdg_13g011020	PanRef1523.g1	Mdg_13g007410	Mdg_17g020580	Mdg_16g012180
	Mdg_05g002870	Mdg_scaffold85g000050	Mdg_15g030750	Mdg_02g013110	Mdg_16g016500	Mdo_PanGene929.g1
	Mdg_17g004200	Mdg_15g033700	Mdg_scaffold610g000030	Mdg_02g014300	Mdg_11g004750	Mdg_14g013860
	Mdg_03g001400	Mdg_17g018640	Mdg_09g009780	Mdg_01g004160	Mdg_07g021850	Mdg_12g010630
	Mdg_05g016440	Mdg_01g016830	Mdg_11g018020	Mdg_04g002130	Mdg_07g022980	Mdg_03g005130
	Mdg_01g002920	Mdg_03g024580	Mdg_05g005750	Mdg_12g009480	Mdo_PanGene535.g1	Mdg_14g013430
	Mdg_06g004190	Mdg_09g017480	Mdg_16g002370	Mdg_07g001070	Mdg_15g006760	Mdg_16g011670
	Mdg_04g014900	Mdg_04g009900	Mdg_16g015060	Mdg_05g013930	Mdg_05g008080	Mdg_17g007160
	Mdg_05g019720	Mdg_06g008840	Mdg_08g005090	Mdg_06g019820	Mdg_03g005210	Mdo_PanGene760.g1
	Mdg_09g004720	Mdg_10g028770	Mdg_03g025630	Mdg_01g007050	Mdg_15g018900	Mdg_11g027890
	Mdg_07g012160	Mdg_13g016040	Mdg_15g033850	Mdg_17g019260	Mdg_10g022840	Mdg_11g021300
	Mdg_07g017840	Mdg_11g027860	Mdg_08g017610	Mdg_16g016340	PanRef2000.g1	Mdg_09g002820
	Mdg_15g001180	Mdg_09g006400	Mdg_16g008420	Mdg_03g018440	Mdg_07g014410	Mdg_04g012980
	Mdg_05g015640	Mdg_13g010770	Mdg_14g018880	Mdg_05g001360	Mdg_03g017190	Mdg_02g003190
	Mdg_01g016400	Mdg_12g014450	Mdg_07g012250	Mdg_03g003800	Mdg_15g003900	Mdg_03g002410
	Mdg_04g013690	Mdg_09g006360	PanRef1125.g1	Mdg_06g013870	Mdg_scaffold653g000010	Mdg_12g018060
	Mdg_14g013510	Mdg_13g015850	Mdg_09g002660	Mdg_03g005220	Mdg_05g009370	Mdg_11g004050
	Mdg_02g016560	Mdg_07g005980	Mdg_05g009210	Mdg_01g000740	Mdg_08g020780	Mdg_16g016460
	Mdg_03g018340	Mdg_15g038690	Mdg_01g018190	Mdg_10g028870	Mdg_17g010040	Mdg_08g009070
	Mdg_03g010440	Mdg_09g001140	Mdg_17g005470	Mdg_01g019090	Mdg_02g025790	Mdg_16g001350
	Mdg_05g020600	Mdg_12g001680	Mdg_11g015070	Mdg_16g021000	Mdg_06g004620	Mdg_08g003920
	Mdg_17g006120	Mdg_02g010230	Mdg_08g014070	PanRef1781.g1	Mdg_01g020260	Mdg_10g005240
	Mdg_15g014470	Mdg_05g023940	Mdg_12g018760	Mdg_13g011400	Mdg_15g015580	Mdg_07g005110
	Mdg_07g006390	Mdg_14g008700	Mdg_17g009660	Mdo_PanGene188.g1	Mdo_PanGene1067.g1	Mdg_03g007050
	Mdg_07g003120	Mdg_10g013560	Mdg_01g004970	Mdg_12g011510	Mdg_10g015450	Mdg_04g012070
	Mdg_11g015970	Mdg_06g000210	Mdg_11g017950	Mdg_10g008570	Mdg_05g009100	PanRef850.g1
	Mdg_04g021150	Mdg_08g005790	Mdg_07g024980	Mdg_17g001470	Mdg_13g020020	Mdg_01g009940
	Mdg_17g013750	Mdg_05g032380	PanRef516.g1	Mdg_17g012080	Mdo_PanGene600.g1	Mdg_03g004670
	Mdg_14g016350	PanRef2137.g1	Mdg_07g001600	Mdg_09g021330	Mdg_13g016950	Mdg_01g013050
[truncated: 2,939 more rows]

## Sheet: S9
	Table S9. GO enrichment analysis of six gene clusters of rootstocks (CR1-CR6).
[truncated: 144 more rows]

[truncated: 15 more sheets: S10, S11, S12, S13, S14, S15, S16, S17, S18, S19, S20, S21, S22, S23, S24]
